# Supplementary material for: Tumour gene expression signature in primary melanoma predicts long-term outcomes
Source: Nat Commun. 2021 Feb 18;12:1137. doi: 10.1038/s41467-021-21207-2 (PMC7893180; doi:10.1038/s41467-021-21207-2)
Supplement: Supplementary file 5 — Supplementary Data 2 [file 41467_2021_21207_MOESM5_ESM.xlsx]

## Sheet: SupplementaryTableS4
ENSEMBL ID	HR(95% CI for HR)	p-value	padj.BH	padj.Fdr	Gene Symbol
ENSG00000117676	0.4471 (0.31124-0.64226)	1.3258e-05	1	1	RPS6KA1
ENSG00000175489	0.60867 (0.48388-0.76566)	2.2265e-05	1	1	LRRC25
ENSG00000122862	0.61598 (0.49117-0.7725)	2.7371e-05	1	1	SRGN
ENSG00000177575	0.60159 (0.47111-0.7682)	4.6206e-05	1	1	CD163
ENSG00000110079	0.54585 (0.40723-0.73166)	5.1193e-05	1	1	MS4A4A
ENSG00000102174	0.71323 (0.60542-0.84024)	5.303e-05	1	1	PHEX
ENSG00000141480	0.42388 (0.27757-0.64729)	7.0785e-05	1	1	ARRB2
ENSG00000164674	0.60546 (0.4727-0.77549)	7.0856e-05	1	1	SYTL3
ENSG00000028137	0.57426 (0.43578-0.75674)	8.1561e-05	1	1	TNFRSF1B
ENSG00000115415	0.57007 (0.43061-0.75469)	8.632e-05	1	1	STAT1
ENSG00000112902	1.5246 (1.2325-1.8859)	0.00010195	1	1	SEMA5A
ENSG00000121797	0.69543 (0.5788-0.83556)	0.00010529	1	1	CCRL2
ENSG00000180644	0.7418 (0.63755-0.8631)	0.00011101	1	1	PRF1
ENSG00000167525	0.57201 (0.43077-0.75956)	0.00011309	1	1	PROCA1
ENSG00000141574	0.69686 (0.57998-0.83728)	0.00011525	1	1	SECTM1
ENSG00000110031	0.58016 (0.43923-0.76629)	0.00012564	1	1	LPXN
ENSG00000087237	0.62823 (0.49474-0.79774)	0.00013673	1	1	CETP
ENSG00000162711	0.59154 (0.45161-0.77481)	0.00013746	1	1	NLRP3
ENSG00000186867	1.2739 (1.1242-1.4435)	0.00014684	1	1	QRFPR
ENSG00000188389	0.74606 (0.64128-0.86797)	0.00014838	1	1	PDCD1
ENSG00000136167	0.62355 (0.48775-0.79715)	0.00016386	1	1	LCP1
ENSG00000185338	0.66406 (0.53659-0.8218)	0.00016668	1	1	SOCS1
ENSG00000131042	0.65646 (0.52675-0.8181)	0.00017858	1	1	LILRB2
ENSG00000142197	0.36718 (0.21711-0.62098)	0.00018609	1	1	DOPEY2
ENSG00000023171	0.62722 (0.49093-0.80134)	0.00019023	1	1	GRAMD1B
ENSG00000159110	0.37895 (0.2276-0.63096)	0.0001912	1	1	IFNAR2
ENSG00000115267	0.57954 (0.43503-0.77206)	0.0001933	1	1	IFIH1
ENSG00000145779	0.55918 (0.41162-0.75964)	0.00020031	1	1	TNFAIP8
ENSG00000115919	0.59378 (0.45104-0.78169)	0.00020264	1	1	KYNU
ENSG00000120217	0.6845 (0.56045-0.83601)	0.00020269	1	1	CD274
ENSG00000115956	0.66713 (0.53801-0.82724)	0.00022594	1	1	PLEK
ENSG00000275302	0.70935 (0.59099-0.85143)	0.0002271	1	1	CCL4
ENSG00000135077	0.62532 (0.48679-0.80327)	0.00023836	1	1	HAVCR2
ENSG00000179921	0.68615 (0.56025-0.84035)	0.00027086	1	1	GPBAR1
ENSG00000105374	0.74628 (0.6374-0.87376)	0.0002756	1	1	NKG7
ENSG00000173821	0.43684 (0.27907-0.68382)	0.00029202	1	1	RNF213
ENSG00000089692	0.71901 (0.6009-0.86033)	0.00031429	1	1	LAG3
ENSG00000169403	0.61032 (0.4663-0.79883)	0.00032379	1	1	PTAFR
ENSG00000143110	0.59372 (0.44675-0.78902)	0.00032688	1	1	C1orf162
ENSG00000187474	0.60639 (0.46137-0.79698)	0.0003342	1	1	FPR3
ENSG00000121807	0.67042 (0.53877-0.83422)	0.00033693	1	1	CCR2
ENSG00000117009	0.70185 (0.57828-0.85182)	0.00033947	1	1	KMO
ENSG00000198879	0.57779 (0.42787-0.78023)	0.00034462	1	1	SFMBT2
ENSG00000101916	0.67259 (0.54118-0.83592)	0.00034921	1	1	TLR8
ENSG00000154451	0.77232 (0.67031-0.88986)	0.00035091	1	1	GBP5
ENSG00000156127	0.70882 (0.58662-0.85647)	0.00036399	1	1	BATF
ENSG00000114013	0.72951 (0.61309-0.86804)	0.00037747	1	1	CD86
ENSG00000155307	0.72993 (0.61359-0.86833)	0.00037986	1	1	SAMSN1
ENSG00000143891	0.57119 (0.41927-0.77814)	0.00038512	1	1	GALM
ENSG00000112096	0.58138 (0.43089-0.78443)	0.00038731	1	1	SOD2
ENSG00000273802	0.675 (0.54299-0.8391)	0.00040016	1	1	HIST1H2BG
ENSG00000066336	0.61122 (0.46463-0.80407)	0.0004339	1	1	SPI1
ENSG00000163600	0.73851 (0.6235-0.87474)	0.00044895	1	1	ICOS
ENSG00000260314	0.61992 (0.47363-0.8114)	0.00049802	1	1	MRC1
ENSG00000140853	0.64689 (0.50609-0.82687)	0.0005052	1	1	NLRC5
ENSG00000001167	2.0544 (1.3678-3.0856)	0.00052251	1	1	NFYA
ENSG00000171631	0.68915 (0.55822-0.85078)	0.00053389	1	1	P2RY6
ENSG00000101336	0.60632 (0.45668-0.80499)	0.00053995	1	1	HCK
ENSG00000158714	0.76282 (0.65435-0.88928)	0.00054146	1	1	SLAMF8
ENSG00000185885	0.67772 (0.54326-0.84547)	0.00056556	1	1	IFITM1
ENSG00000160791	0.7465 (0.63199-0.88177)	0.00057992	1	1	CCR5
ENSG00000117226	0.68497 (0.55212-0.84979)	0.00058266	1	1	GBP3
ENSG00000116701	0.59688 (0.44478-0.801)	0.00058477	1	1	NCF2
ENSG00000276085	0.78481 (0.68356-0.90107)	0.00058586	1	1	CCL3L3
ENSG00000011600	0.63278 (0.48694-0.8223)	0.00061777	1	1	TYROBP
ENSG00000145649	0.77277 (0.66664-0.8958)	0.00062643	1	1	GZMA
ENSG00000173372	0.68975 (0.55731-0.85366)	0.00063895	1	1	C1QA
ENSG00000081041	0.71985 (0.59575-0.86979)	0.00066169	1	1	CXCL2
ENSG00000021355	0.48523 (0.31997-0.73584)	0.00066455	1	1	SERPINB1
ENSG00000155465	0.5429 (0.38176-0.77206)	0.00067441	1	1	SLC7A7
ENSG00000171711	0.83196 (0.74798-0.92536)	0.00070212	1	1	DEFB4A
ENSG00000179841	0.54327 (0.38164-0.77334)	0.00070758	1	1	AKAP5
ENSG00000155926	0.66663 (0.52713-0.84304)	0.00071089	1	1	SLA
ENSG00000124203	0.76255 (0.65125-0.89288)	0.00075857	1	1	ZNF831
ENSG00000100911	0.46488 (0.29758-0.72625)	0.00076461	1	1	PSME2
ENSG00000163823	0.69928 (0.56772-0.86131)	0.00076806	1	1	CCR1
ENSG00000152229	0.62959 (0.48071-0.82459)	0.00077659	1	1	PSTPIP2
ENSG00000044090	2.1266 (1.3695-3.3023)	0.0007781	1	1	CUL7
ENSG00000150337	0.74344 (0.62527-0.88396)	0.0007894	1	1	FCGR1A
ENSG00000078589	0.74431 (0.62632-0.88453)	0.00079836	1	1	P2RY10
ENSG00000159189	0.68359 (0.54686-0.85451)	0.00083563	1	1	C1QC
ENSG00000082074	0.69124 (0.55648-0.85864)	0.00084556	1	1	FYB1
ENSG00000123146	0.54935 (0.38614-0.78155)	0.00086768	1	1	ADGRE5
ENSG00000163840	0.53878 (0.37402-0.77613)	0.0008976	1	1	DTX3L
ENSG00000134242	0.7002 (0.56736-0.86414)	0.00089892	1	1	PTPN22
ENSG00000173369	0.72741 (0.6028-0.87779)	0.00090156	1	1	C1QB
ENSG00000090659	0.66404 (0.52112-0.84615)	0.0009299	1	1	CD209
ENSG00000106066	0.65594 (0.511-0.84198)	0.00093256	1	1	CPVL
ENSG00000136560	0.37272 (0.20767-0.66895)	0.00094211	1	1	TANK
ENSG00000180424	2.2316 (1.3868-3.5911)	0.00094221	1	1	DEFB123
ENSG00000168394	0.6627 (0.5193-0.8457)	0.00094304	1	1	TAP1
ENSG00000138496	0.56358 (0.40109-0.7919)	0.0009516	1	1	PARP9
ENSG00000171860	0.60365 (0.44717-0.81487)	0.00097612	1	1	C3AR1
ENSG00000185507	0.48344 (0.31369-0.74506)	0.00098933	1	1	IRF7
ENSG00000186818	0.70932 (0.57797-0.87052)	0.0010124	1	1	LILRB4
ENSG00000155629	0.64397 (0.49527-0.83731)	0.001018	1	1	PIK3AP1
ENSG00000158869	0.64878 (0.50115-0.8399)	0.0010219	1	1	FCER1G
ENSG00000153563	0.80432 (0.70602-0.91631)	0.00106	1	1	CD8A
ENSG00000137171	2.2454 (1.3824-3.6472)	0.0010813	1	1	KLC4
ENSG00000231389	0.66781 (0.5242-0.85077)	0.0010824	1	1	HLA-DPA1
ENSG00000105383	0.64733 (0.49872-0.84023)	0.0010826	1	1	CD33
ENSG00000170458	0.61905 (0.46426-0.82544)	0.0010879	1	1	CD14
ENSG00000160654	0.75263 (0.63442-0.89287)	0.0011148	1	1	CD3G
ENSG00000141497	0.61847 (0.46317-0.82585)	0.0011261	1	1	ZMYND15
ENSG00000240065	0.67569 (0.53345-0.85586)	0.0011517	1	1	PSMB9
ENSG00000104951	0.72174 (0.5927-0.87887)	0.0011756	1	1	IL4I1
ENSG00000081237	0.70533 (0.57111-0.8711)	0.0011895	1	1	PTPRC
ENSG00000163131	0.66755 (0.52281-0.85236)	0.0011906	1	1	CTSS
ENSG00000013364	0.5398 (0.37164-0.78403)	0.0012054	1	1	MVP
ENSG00000107099	0.6298 (0.47588-0.8335)	0.0012221	1	1	DOCK8
ENSG00000105609	0.69495 (0.55714-0.86684)	0.0012499	1	1	LILRB5
ENSG00000163814	0.72546 (0.59697-0.88162)	0.0012521	1	1	CDCP1
ENSG00000116824	0.76979 (0.65658-0.90252)	0.0012652	1	1	CD2
ENSG00000173083	0.59098 (0.42883-0.81446)	0.0013084	1	1	HPSE
ENSG00000134575	0.41961 (0.24691-0.71311)	0.001329	1	1	ACP2
ENSG00000164691	0.69984 (0.56274-0.87034)	0.0013353	1	1	TAGAP
ENSG00000204472	0.68529 (0.54396-0.86333)	0.0013412	1	1	AIF1
ENSG00000173442	0.47756 (0.30371-0.75092)	0.0013722	1	1	EHBP1L1
ENSG00000204287	0.6725 (0.52725-0.85776)	0.0013943	1	1	HLA-DRA
ENSG00000197249	0.74484 (0.62159-0.89254)	0.0014142	1	1	SERPINA1
ENSG00000166523	0.77451 (0.66197-0.90618)	0.0014241	1	1	CLEC4E
ENSG00000113263	0.75428 (0.63404-0.89733)	0.0014594	1	1	ITK
ENSG00000183625	0.69437 (0.55463-0.86933)	0.0014658	1	1	CCR3
ENSG00000143119	0.68041 (0.53655-0.86283)	0.0014861	1	1	CD53
ENSG00000174776	0.69953 (0.56114-0.87205)	0.001487	1	1	WDR49
ENSG00000166927	0.62964 (0.47325-0.83772)	0.0014962	1	1	MS4A7
ENSG00000205744	0.67098 (0.52421-0.85884)	0.0015339	1	1	DENND1C
ENSG00000122122	0.69814 (0.55896-0.87197)	0.0015367	1	1	SASH3
ENSG00000166527	0.74692 (0.62336-0.89497)	0.001563	1	1	CLEC4D
ENSG00000049768	0.61205 (0.45148-0.82974)	0.0015663	1	1	FOXP3
ENSG00000177105	0.46698 (0.29122-0.74881)	0.0015741	1	1	RHOG
ENSG00000167850	0.72577 (0.59474-0.88566)	0.0016036	1	1	CD300C
ENSG00000171051	0.77641 (0.66342-0.90865)	0.0016113	1	1	FPR1
ENSG00000244482	0.72562 (0.59446-0.88571)	0.0016157	1	1	LILRA6
ENSG00000002549	0.58618 (0.42044-0.81725)	0.0016319	1	1	LAP3
ENSG00000165168	0.67417 (0.52751-0.8616)	0.0016321	1	1	CYBB
ENSG00000015285	0.6746 (0.52787-0.86212)	0.0016581	1	1	WAS
ENSG00000124608	1.9994 (1.2978-3.0802)	0.0016762	1	1	AARS2
ENSG00000163599	0.75891 (0.63894-0.90142)	0.001678	1	1	CTLA4
ENSG00000177283	1.2979 (1.103-1.5272)	0.0016874	1	1	FZD8
ENSG00000196655	0.47987 (0.30345-0.75885)	0.0016888	1	1	TRAPPC4
ENSG00000162511	0.66994 (0.52161-0.86044)	0.0017057	1	1	LAPTM5
ENSG00000173559	0.51243 (0.33744-0.77817)	0.001709	1	1	NABP1
ENSG00000205323	2.1234 (1.3251-3.4026)	0.0017471	1	1	SARNP
ENSG00000147443	0.68874 (0.54528-0.86994)	0.0017532	1	1	DOK2
ENSG00000179583	0.69889 (0.55799-0.87538)	0.0018176	1	1	CIITA
ENSG00000174125	0.62619 (0.46647-0.8406)	0.0018348	1	1	TLR1
ENSG00000083457	0.51757 (0.34191-0.78348)	0.0018488	1	1	ITGAE
ENSG00000172543	0.72152 (0.58744-0.88619)	0.0018594	1	1	CTSW
ENSG00000108688	0.70669 (0.56787-0.87945)	0.0018633	1	1	CCL7
ENSG00000183621	0.56435 (0.39353-0.8093)	0.001869	1	1	ZNF438
ENSG00000110324	0.6909 (0.54722-0.8723)	0.0018806	1	1	IL10RA
ENSG00000188820	0.76905 (0.6516-0.90769)	0.0019004	1	1	CALHM6
ENSG00000196169	0.71387 (0.57708-0.8831)	0.0019007	1	1	KIF19
ENSG00000136286	0.7112 (0.57349-0.88198)	0.0019113	1	1	MYO1G
ENSG00000134516	0.6665 (0.51584-0.86116)	0.0019139	1	1	DOCK2
ENSG00000113205	1.2384 (1.0819-1.4174)	0.0019197	1	1	PCDHB3
ENSG00000043462	0.69888 (0.55721-0.87656)	0.0019359	1	1	LCP2
ENSG00000110077	0.65326 (0.49905-0.85512)	0.0019402	1	1	MS4A6A
ENSG00000196475	1.8157 (1.2451-2.6477)	0.0019411	1	1	GK2
ENSG00000080845	2.413 (1.3814-4.2147)	0.0019648	1	1	DLGAP4
ENSG00000084070	0.48524 (0.30695-0.76708)	0.0019695	1	1	SMAP2
ENSG00000181381	0.62308 (0.46152-0.84121)	0.0020077	1	1	DDX60L
ENSG00000123338	0.6726 (0.52293-0.86512)	0.0020143	1	1	NCKAP1L
ENSG00000065615	0.41546 (0.23778-0.72591)	0.0020352	1	1	CYB5R4
ENSG00000132465	0.84057 (0.75275-0.93864)	0.0020383	1	1	JCHAIN
ENSG00000213928	0.51925 (0.34237-0.78752)	0.0020421	1	1	IRF9
ENSG00000139193	0.75941 (0.63753-0.90459)	0.0020472	1	1	CD27
ENSG00000023445	0.74927 (0.62358-0.9003)	0.0020636	1	1	BIRC3
ENSG00000256870	1.3057 (1.1014-1.5479)	0.0021271	1	1	SLC5A8
ENSG00000204231	2.5848 (1.4099-4.7387)	0.0021345	1	1	RXRB
ENSG00000124256	0.77442 (0.65781-0.9117)	0.0021392	1	1	ZBP1
ENSG00000161921	0.58947 (0.42061-0.82611)	0.0021459	1	1	CXCL16
ENSG00000105939	0.39475 (0.21779-0.71549)	0.002189	1	1	ZC3HAV1
ENSG00000140105	0.75799 (0.63483-0.90505)	0.0021937	1	1	WARS
ENSG00000111679	0.65049 (0.494-0.85656)	0.0021939	1	1	PTPN6
ENSG00000050730	0.79685 (0.68902-0.92156)	0.0022059	1	1	TNIP3
ENSG00000143067	1.5324 (1.1658-2.0143)	0.0022142	1	1	ZNF697
ENSG00000167207	0.68605 (0.53888-0.87341)	0.0022236	1	1	NOD2
ENSG00000172936	0.49725 (0.31777-0.77809)	0.0022262	1	1	MYD88
ENSG00000185862	0.58457 (0.41438-0.82466)	0.0022274	1	1	EVI2B
ENSG00000134109	0.40973 (0.23106-0.72656)	0.0022664	1	1	EDEM1
ENSG00000184922	0.66825 (0.51576-0.86583)	0.0022879	1	1	FMNL1
ENSG00000110934	0.69017 (0.54383-0.87589)	0.0022897	1	1	BIN2
ENSG00000004468	0.80096 (0.69441-0.92386)	0.0023097	1	1	CD38
ENSG00000100453	0.82568 (0.72993-0.93398)	0.0023186	1	1	GZMB
ENSG00000132274	0.69109 (0.54472-0.87678)	0.0023427	1	1	TRIM22
ENSG00000168961	0.67251 (0.52053-0.86886)	0.0024015	1	1	LGALS9
ENSG00000172673	0.77663 (0.65965-0.91435)	0.0024054	1	1	THEMIS
ENSG00000125347	0.70895 (0.56762-0.88548)	0.0024284	1	1	IRF1
ENSG00000047365	0.65321 (0.496-0.86024)	0.0024322	1	1	ARAP2
ENSG00000198821	0.76634 (0.64513-0.91032)	0.0024483	1	1	CD247
ENSG00000274792	2.0537 (1.2891-3.2718)	0.0024565	1	1	AC171558
ENSG00000104970	0.69461 (0.54868-0.87936)	0.0024585	1	1	KIR3DX1
ENSG00000160883	0.78923 (0.67713-0.91989)	0.0024598	1	1	HK3
ENSG00000123329	0.6947 (0.54875-0.87946)	0.0024664	1	1	ARHGAP9
ENSG00000100196	1.6463 (1.1912-2.2752)	0.0025275	1	1	KDELR3
ENSG00000197629	0.64434 (0.48442-0.85704)	0.0025282	1	1	MPEG1
ENSG00000115165	0.73553 (0.60254-0.89788)	0.0025392	1	1	CYTIP
ENSG00000065029	2.2063 (1.3198-3.6884)	0.0025418	1	1	ZNF76
ENSG00000112200	2.7364 (1.4217-5.2669)	0.0025851	1	1	ZNF451
ENSG00000197405	0.67196 (0.51881-0.87032)	0.0025917	1	1	C5AR1
ENSG00000163219	0.6692 (0.51526-0.86914)	0.0025998	1	1	ARHGAP25
ENSG00000136048	0.59086 (0.41943-0.83235)	0.0026169	1	1	DRAM1
ENSG00000162645	0.7196 (0.58071-0.89171)	0.0026336	1	1	GBP2
ENSG00000130830	0.55485 (0.37788-0.8147)	0.0026498	1	1	MPP1
ENSG00000221963	0.67416 (0.52127-0.87189)	0.0026583	1	1	APOL6
ENSG00000269096	1.2391 (1.0773-1.425)	0.0026639	1	1	CT45A3
ENSG00000118640	0.65976 (0.50281-0.86569)	0.002695	1	1	VAMP8
ENSG00000006016	1.2885 (1.0917-1.5208)	0.0027179	1	1	CRLF1
ENSG00000185988	1.4314 (1.1322-1.8097)	0.0027181	1	1	PLK5
ENSG00000205784	0.74788 (0.6184-0.90448)	0.0027445	1	1	ARRDC5
ENSG00000162032	1.8795 (1.2436-2.8405)	0.0027463	1	1	SPSB3
ENSG00000092871	0.50333 (0.32101-0.78921)	0.0027757	1	1	RFFL
ENSG00000057657	0.66479 (0.50864-0.86887)	0.0027992	1	1	PRDM1
ENSG00000143248	1.4552 (1.1378-1.8611)	0.0028036	1	1	RGS5
ENSG00000271503	0.7969 (0.68662-0.92488)	0.0028115	1	1	CCL5
ENSG00000179361	0.65953 (0.50165-0.8671)	0.0028694	1	1	ARID3B
ENSG00000163564	0.78075 (0.66344-0.91881)	0.0028891	1	1	PYHIN1
ENSG00000137757	0.75972 (0.63407-0.91026)	0.0028896	1	1	CASP5
ENSG00000174130	0.67964 (0.52697-0.87653)	0.0029281	1	1	TLR6
ENSG00000161992	1.7412 (1.208-2.5098)	0.0029503	1	1	PRR35
ENSG00000100365	0.66719 (0.51094-0.87121)	0.0029514	1	1	NCF4
ENSG00000204257	0.66703 (0.51073-0.87116)	0.0029544	1	1	HLA-DMA
ENSG00000197646	0.71517 (0.57331-0.89214)	0.0029613	1	1	PDCD1LG2
ENSG00000108700	0.78657 (0.67134-0.92157)	0.002972	1	1	CCL8
ENSG00000146094	0.63969 (0.47626-0.85921)	0.0029969	1	1	DOK3
ENSG00000130158	2.1385 (1.2938-3.5347)	0.0030303	1	1	DOCK6
ENSG00000090339	0.62875 (0.46252-0.85474)	0.0030579	1	1	ICAM1
ENSG00000103522	0.78622 (0.67046-0.92195)	0.0030767	1	1	IL21R
ENSG00000089127	0.68619 (0.53469-0.88061)	0.0030873	1	1	OAS1
ENSG00000137207	2.2954 (1.3231-3.9821)	0.0031156	1	1	YIPF3
ENSG00000274443	1.3504 (1.1057-1.6493)	0.003227	1	1	C8orf89
ENSG00000100281	1.9163 (1.2425-2.9555)	0.0032609	1	1	HMGXB4
ENSG00000093072	0.71238 (0.56824-0.89308)	0.0032784	1	1	ADA2
ENSG00000160255	0.69873 (0.55016-0.88743)	0.0032921	1	1	ITGB2
ENSG00000008517	0.71568 (0.57256-0.89456)	0.0032951	1	1	IL32
ENSG00000133106	0.73084 (0.59291-0.90084)	0.0032973	1	1	EPSTI1
ENSG00000106785	0.62182 (0.45264-0.85424)	0.0033642	1	1	TRIM14
ENSG00000117228	0.7784 (0.65827-0.92045)	0.0033978	1	1	GBP1
ENSG00000136689	0.79566 (0.68279-0.92718)	0.0034038	1	1	IL1RN
ENSG00000100385	0.76585 (0.6406-0.91558)	0.0034123	1	1	IL2RB
ENSG00000213886	0.76749 (0.64278-0.9164)	0.0034453	1	1	UBD
ENSG00000019582	0.70682 (0.56012-0.89194)	0.0034617	1	1	CD74
ENSG00000119922	0.64393 (0.47922-0.86525)	0.0034976	1	1	IFIT2
ENSG00000026751	0.77899 (0.6587-0.92125)	0.0035179	1	1	SLAMF7
ENSG00000167613	0.69456 (0.54371-0.88727)	0.0035305	1	1	LAIR1
ENSG00000166710	0.65876 (0.49765-0.87202)	0.0035346	1	1	B2M
ENSG00000149380	1.3664 (1.1076-1.6858)	0.0035744	1	1	P4HA3
ENSG00000139192	0.60971 (0.43697-0.85073)	0.0036017	1	1	TAPBPL
ENSG00000171049	0.83212 (0.73524-0.94176)	0.0036135	1	1	FPR2
ENSG00000112759	1.5032 (1.142-1.9786)	0.003648	1	1	SLC29A1
ENSG00000204279	1.7206 (1.1929-2.4817)	0.0036852	1	1	PAGE3
ENSG00000196189	0.64833 (0.48373-0.86893)	0.0037293	1	1	SEMA4A
ENSG00000140678	0.68036 (0.52431-0.88284)	0.003763	1	1	ITGAX
ENSG00000228836	1.2102 (1.0636-1.3769)	0.0037748	1	1	CT45A5
ENSG00000214652	1.27 (1.08-1.4935)	0.0038465	1	1	ZNF727
ENSG00000223865	0.69798 (0.5468-0.89096)	0.0038901	1	1	HLA-DPB1
ENSG00000154127	0.68678 (0.53214-0.88635)	0.003891	1	1	UBASH3B
ENSG00000137474	0.73549 (0.59701-0.9061)	0.0038959	1	1	MYO7A
ENSG00000083799	0.53454 (0.34876-0.81929)	0.0040433	1	1	CYLD
ENSG00000132464	0.78413 (0.66428-0.92559)	0.0040582	1	1	ENAM
ENSG00000124275	2.3656 (1.3149-4.256)	0.0040593	1	1	MTRR
ENSG00000254521	0.78188 (0.66095-0.92495)	0.0041059	1	1	SIGLEC12
ENSG00000173762	0.78972 (0.67212-0.9279)	0.0041108	1	1	CD7
ENSG00000163251	0.60942 (0.43433-0.85511)	0.0041607	1	1	FZD5
ENSG00000126895	0.6886 (0.53348-0.88884)	0.0041723	1	1	AVPR2
ENSG00000213218	1.3458 (1.0983-1.649)	0.0041819	1	1	CSH2
ENSG00000147168	0.75015 (0.61617-0.91326)	0.0041856	1	1	IL2RG
ENSG00000142347	0.65845 (0.49463-0.87653)	0.0041989	1	1	MYO1F
ENSG00000134460	0.73732 (0.59844-0.90843)	0.0042115	1	1	IL2RA
ENSG00000026297	0.59269 (0.4142-0.84811)	0.004222	1	1	RNASET2
ENSG00000137462	0.71006 (0.56148-0.89796)	0.004257	1	1	TLR2
ENSG00000187116	0.81632 (0.71024-0.93824)	0.0042686	1	1	LILRA5
ENSG00000197360	1.3086 (1.0881-1.5738)	0.0042836	1	1	ZNF98
ENSG00000156113	0.73017 (0.58843-0.90605)	0.004291	1	1	KCNMA1
ENSG00000186407	0.79737 (0.68261-0.93143)	0.0042924	1	1	CD300E
ENSG00000005844	0.77812 (0.65504-0.92433)	0.0042945	1	1	ITGAL
ENSG00000101109	0.36014 (0.17866-0.72596)	0.0042984	1	1	STK4
ENSG00000086288	0.79814 (0.68366-0.9318)	0.0043154	1	1	NME8
ENSG00000272869	0.62742 (0.45547-0.86428)	0.0043377	1	1	AC008575
ENSG00000166278	0.75222 (0.61843-0.91495)	0.0043792	1	1	C2
ENSG00000066294	0.69892 (0.54622-0.89432)	0.0044007	1	1	CD84
ENSG00000172432	2.0799 (1.2558-3.4448)	0.0044445	1	1	GTPBP2
ENSG00000179715	0.73808 (0.5987-0.9099)	0.0044528	1	1	PCED1B
ENSG00000187792	1.8764 (1.2159-2.8956)	0.0044656	1	1	ZNF70
ENSG00000197110	2.0139 (1.2427-3.2637)	0.0044808	1	1	IFNL3
ENSG00000167286	0.80031 (0.68626-0.93331)	0.0045133	1	1	CD3D
ENSG00000166501	0.76226 (0.63199-0.91937)	0.0045233	1	1	PRKCB
ENSG00000259784	1.7395 (1.1866-2.5499)	0.0045548	1	1	AC093525
ENSG00000127084	0.68316 (0.525-0.88897)	0.0045693	1	1	FGD3
ENSG00000162670	1.2819 (1.0796-1.522)	0.0045867	1	1	BRINP3
ENSG00000140368	0.70757 (0.55693-0.89896)	0.0046257	1	1	PSTPIP1
ENSG00000079557	0.40664 (0.21812-0.7581)	0.0046346	1	1	AFM
ENSG00000198589	0.39217 (0.20505-0.75005)	0.0046649	1	1	LRBA
ENSG00000242574	0.68883 (0.532-0.89189)	0.0046851	1	1	HLA-DMB
ENSG00000126838	0.74594 (0.60874-0.91407)	0.0047075	1	1	PZP
ENSG00000165458	2.0362 (1.2435-3.3343)	0.0047112	1	1	INPPL1
ENSG00000196684	0.82007 (0.71467-0.94103)	0.0047141	1	1	HSH2D
ENSG00000147604	1.6664 (1.169-2.3754)	0.0047556	1	1	RPL7
ENSG00000125910	0.73066 (0.58757-0.90859)	0.0047715	1	1	S1PR4
ENSG00000089012	0.8113 (0.70152-0.93827)	0.0048192	1	1	SIRPG
ENSG00000168421	0.75919 (0.62681-0.91952)	0.0048288	1	1	RHOH
ENSG00000108798	0.68474 (0.52609-0.89123)	0.004859	1	1	ABI3
ENSG00000160593	0.7178 (0.56986-0.90414)	0.004866	1	1	JAML
ENSG00000178235	1.2122 (1.06-1.3862)	0.0049259	1	1	SLITRK1
ENSG00000124721	0.78226 (0.65913-0.9284)	0.0049524	1	1	DNAH8
ENSG00000119535	0.74415 (0.60553-0.91452)	0.0049613	1	1	CSF3R
ENSG00000025708	0.63975 (0.46847-0.87367)	0.0049634	1	1	TYMP
ENSG00000141968	0.72396 (0.57782-0.90707)	0.004988	1	1	VAV1
ENSG00000155011	1.2769 (1.0766-1.5146)	0.0049916	1	1	DKK2
ENSG00000236320	0.78326 (0.6604-0.92898)	0.0050124	1	1	SLFN14
ENSG00000156482	1.715 (1.1765-2.5001)	0.0050291	1	1	RPL30
ENSG00000197381	1.7402 (1.1816-2.563)	0.0050376	1	1	ADARB1
ENSG00000100600	0.60309 (0.42354-0.85876)	0.0050411	1	1	LGMN
ENSG00000147894	0.59962 (0.41932-0.85744)	0.0050658	1	1	C9orf72
ENSG00000128052	1.4243 (1.1122-1.8241)	0.0050676	1	1	KDR
ENSG00000104899	0.77027 (0.64171-0.92458)	0.0050838	1	1	AMH
ENSG00000135720	2.2408 (1.2742-3.9405)	0.0050892	1	1	DYNC1LI2
ENSG00000189350	0.76953 (0.64062-0.92439)	0.0051036	1	1	TOGARAM2
ENSG00000177494	0.73746 (0.59589-0.91267)	0.0051066	1	1	ZBED2
ENSG00000100368	0.71306 (0.56265-0.90367)	0.0051424	1	1	CSF2RB
ENSG00000173193	0.67461 (0.51202-0.88883)	0.0051501	1	1	PARP14
ENSG00000182866	0.79512 (0.6771-0.9337)	0.0051606	1	1	LCK
ENSG00000187037	0.74805 (0.6103-0.91688)	0.0051795	1	1	GPR141
ENSG00000197536	0.66294 (0.49694-0.88439)	0.005182	1	1	C5orf56
ENSG00000176681	0.80375 (0.6896-0.9368)	0.0051843	1	1	LRRC37A
ENSG00000140030	0.75284 (0.61695-0.91867)	0.0051868	1	1	GPR65
ENSG00000152977	1.2396 (1.0663-1.4411)	0.0051961	1	1	ZIC1
ENSG00000161904	2.5333 (1.32-4.8619)	0.0051968	1	1	LEMD2
ENSG00000186517	0.69619 (0.53991-0.8977)	0.0052376	1	1	ARHGAP30
ENSG00000089820	0.65995 (0.49291-0.88358)	0.0052498	1	1	ARHGAP4
ENSG00000137200	2.3702 (1.2927-4.3459)	0.0052693	1	1	CMTR1
ENSG00000175806	0.6663 (0.50092-0.88629)	0.0052836	1	1	MSRA
ENSG00000183508	0.77541 (0.6485-0.92717)	0.0052837	1	1	FAM46C
ENSG00000117090	0.77864 (0.65308-0.92833)	0.0052885	1	1	SLAMF1
ENSG00000180353	0.6966 (0.54026-0.89817)	0.0053011	1	1	HCLS1
ENSG00000166736	0.81456 (0.70516-0.94094)	0.0053165	1	1	HTR3A
ENSG00000204478	0.69141 (0.53336-0.89629)	0.0053236	1	1	PRAMEF20
ENSG00000127318	0.63735 (0.46423-0.87503)	0.0053447	1	1	IL22
ENSG00000110848	0.75319 (0.61701-0.91943)	0.0053451	1	1	CD69
ENSG00000135441	0.68579 (0.52589-0.89429)	0.0053562	1	1	BLOC1S1
ENSG00000116771	0.65175 (0.4821-0.88111)	0.0053896	1	1	AGMAT
ENSG00000112473	2.0627 (1.238-3.4367)	0.0054403	1	1	SLC39A7
ENSG00000155659	0.76516 (0.63349-0.9242)	0.0054671	1	1	VSIG4
ENSG00000113456	1.9662 (1.2202-3.1681)	0.0054752	1	1	RAD1
ENSG00000146223	2.1252 (1.2479-3.6193)	0.0055185	1	1	RPL7L1
ENSG00000152778	0.55601 (0.36731-0.84164)	0.0055201	1	1	IFIT5
ENSG00000103569	0.8132 (0.70268-0.94109)	0.0055247	1	1	AQP9
ENSG00000107968	0.69865 (0.54224-0.90019)	0.0055529	1	1	MAP3K8
ENSG00000100450	0.7978 (0.68005-0.93593)	0.0055584	1	1	GZMH
ENSG00000198663	2.5441 (1.3129-4.9297)	0.0056643	1	1	C6orf89
ENSG00000118503	0.68633 (0.52563-0.89617)	0.0056851	1	1	TNFAIP3
ENSG00000123609	0.76725 (0.63578-0.9259)	0.005732	1	1	NMI
ENSG00000124614	1.7481 (1.1761-2.5984)	0.0057472	1	1	RPS10
ENSG00000111335	0.7343 (0.58974-0.9143)	0.0057643	1	1	OAS2
ENSG00000106511	1.2668 (1.0709-1.4984)	0.0057842	1	1	MEOX2
ENSG00000134138	1.5157 (1.128-2.0365)	0.0057943	1	1	MEIS2
ENSG00000136869	0.67843 (0.51495-0.89381)	0.0058158	1	1	TLR4
ENSG00000174326	0.71126 (0.55827-0.90618)	0.0058295	1	1	SLC16A11
ENSG00000049249	0.78084 (0.65486-0.93107)	0.0058609	1	1	TNFRSF9
ENSG00000183813	0.80885 (0.69549-0.94068)	0.0058916	1	1	CCR4
ENSG00000170571	0.68381 (0.52147-0.89669)	0.005987	1	1	EMB
ENSG00000136250	0.7368 (0.59257-0.91613)	0.0059946	1	1	AOAH
ENSG00000158050	0.70561 (0.55007-0.90514)	0.0060614	1	1	DUSP2
ENSG00000141506	0.70077 (0.54358-0.90341)	0.0060729	1	1	PIK3R5
ENSG00000266094	0.68753 (0.52596-0.89872)	0.0061204	1	1	RASSF5
ENSG00000133943	0.54132 (0.34883-0.84004)	0.0061922	1	1	DGLUCY
ENSG00000096996	0.76978 (0.63824-0.92843)	0.0062073	1	1	IL12RB1
ENSG00000181631	0.7836 (0.65793-0.93327)	0.00625	1	1	P2RY13
ENSG00000235568	0.78714 (0.66305-0.93446)	0.0062509	1	1	NFAM1
ENSG00000100342	0.75085 (0.61143-0.92207)	0.0062544	1	1	APOL1
ENSG00000146192	0.71413 (0.56098-0.90908)	0.0062567	1	1	FGD2
ENSG00000180938	1.4861 (1.1186-1.9744)	0.0062797	1	1	ZNF572
ENSG00000151651	0.71858 (0.56693-0.91079)	0.0062845	1	1	ADAM8
ENSG00000117461	0.69899 (0.54061-0.90377)	0.0062993	1	1	PIK3R3
ENSG00000136634	0.7661 (0.63278-0.9275)	0.006303	1	1	IL10
ENSG00000124279	1.9126 (1.201-3.0458)	0.0063048	1	1	FASTKD3
ENSG00000183023	0.68356 (0.52025-0.89814)	0.0063099	1	1	SLC8A1
ENSG00000101190	1.6296 (1.1475-2.3142)	0.006354	1	1	TCFL5
ENSG00000104689	0.71829 (0.5662-0.91123)	0.006415	1	1	TNFRSF10A
ENSG00000138185	0.63921 (0.46324-0.88202)	0.0064474	1	1	ENTPD1
ENSG00000064012	0.52875 (0.33427-0.83639)	0.0064581	1	1	CASP8
ENSG00000077420	0.72632 (0.57701-0.91428)	0.0064645	1	1	APBB1IP
ENSG00000163631	0.78468 (0.65901-0.9343)	0.0064667	1	1	ALB
ENSG00000169398	1.8269 (1.1836-2.8198)	0.006506	1	1	PTK2
ENSG00000109861	0.57408 (0.38488-0.85627)	0.0065167	1	1	CTSC
ENSG00000110876	0.70653 (0.55006-0.90752)	0.0065345	1	1	SELPLG
ENSG00000139211	0.72437 (0.57415-0.9139)	0.0065436	1	1	AMIGO2
ENSG00000168685	0.79158 (0.66884-0.93684)	0.0065505	1	1	IL7R
ENSG00000198851	0.8027 (0.68504-0.94057)	0.0065773	1	1	CD3E
ENSG00000161929	0.67207 (0.50458-0.89515)	0.0065815	1	1	SCIMP
ENSG00000172575	0.71044 (0.55518-0.90912)	0.006583	1	1	RASGRP1
ENSG00000100116	1.5054 (1.1207-2.0222)	0.0065957	1	1	GCAT
ENSG00000115271	0.58672 (0.39922-0.86228)	0.0066422	1	1	GCA
ENSG00000038945	0.71555 (0.56191-0.91121)	0.0066507	1	1	MSR1
ENSG00000185038	1.4432 (1.1073-1.8812)	0.0066562	1	1	MROH2A
ENSG00000198088	0.7822 (0.65496-0.93416)	0.00669	1	1	NUP62CL
ENSG00000168610	0.45866 (0.2611-0.80569)	0.0066967	1	1	STAT3
ENSG00000102096	0.72213 (0.57059-0.91391)	0.0067476	1	1	PIM2
ENSG00000103313	0.83114 (0.727-0.95019)	0.0067692	1	1	MEFV
ENSG00000085265	0.80124 (0.68251-0.94063)	0.0067699	1	1	FCN1
ENSG00000096968	0.61527 (0.43287-0.87453)	0.0067837	1	1	JAK2
ENSG00000145908	1.4807 (1.1143-1.9677)	0.0068129	1	1	ZNF300
ENSG00000184060	0.63003 (0.45074-0.88063)	0.0068514	1	1	ADAP2
ENSG00000128340	0.75395 (0.61437-0.92524)	0.0068533	1	1	RAC2
ENSG00000077150	0.58615 (0.39781-0.86367)	0.0069121	1	1	NFKB2
ENSG00000138378	0.73579 (0.5889-0.91931)	0.0069253	1	1	STAT4
ENSG00000172794	0.78154 (0.65341-0.93481)	0.0069795	1	1	RAB37
ENSG00000274102	1.6702 (1.1505-2.4246)	0.0069891	1	1	OR4M2
ENSG00000147138	0.81412 (0.7011-0.94535)	0.0069982	1	1	GPR174
ENSG00000130699	1.9578 (1.2015-3.1904)	0.0070043	1	1	TAF4
ENSG00000182578	0.6566 (0.48361-0.89146)	0.0070095	1	1	CSF1R
ENSG00000102891	1.2366 (1.0597-1.4432)	0.007033	1	1	MT4
ENSG00000110446	0.70863 (0.55157-0.91042)	0.0070582	1	1	SLC15A3
ENSG00000161405	0.79339 (0.67042-0.93892)	0.0070714	1	1	IKZF3
ENSG00000056558	0.74359 (0.59938-0.9225)	0.0070749	1	1	TRAF1
ENSG00000068079	0.64389 (0.46726-0.88728)	0.0071243	1	1	IFI35
ENSG00000131504	0.39327 (0.19929-0.77606)	0.0071243	1	1	DIAPH1
ENSG00000204356	1.9121 (1.1924-3.0662)	0.0071353	1	1	NELFE
ENSG00000267978	1.8304 (1.1783-2.8432)	0.0071414	1	1	MAGEA9B
ENSG00000100906	0.60251 (0.41633-0.87195)	0.0072194	1	1	NFKBIA
ENSG00000143384	0.52265 (0.32554-0.83909)	0.0072246	1	1	MCL1
ENSG00000099910	1.9964 (1.2054-3.3065)	0.0072358	1	1	KLHL22
ENSG00000131979	0.80831 (0.692-0.94416)	0.0072555	1	1	GCH1
ENSG00000142089	0.67414 (0.50547-0.8991)	0.0072768	1	1	IFITM3
ENSG00000175582	1.818 (1.1749-2.813)	0.0072809	1	1	RAB6A
ENSG00000172116	0.80517 (0.68726-0.94331)	0.0073119	1	1	CD8B
ENSG00000167633	0.82005 (0.70934-0.94805)	0.0073428	1	1	KIR3DL1
ENSG00000168062	0.79858 (0.67735-0.9415)	0.0074158	1	1	BATF2
ENSG00000173578	0.78421 (0.65638-0.93693)	0.0074168	1	1	XCR1
ENSG00000170476	0.81549 (0.70236-0.94684)	0.0074314	1	1	MZB1
ENSG00000182827	2.0628 (1.2137-3.5061)	0.0074601	1	1	ACBD3
ENSG00000197410	1.2778 (1.0677-1.5292)	0.0074755	1	1	DCHS2
ENSG00000130538	2.9647 (1.3361-6.5784)	0.0075268	1	1	OR11H1
ENSG00000117560	0.81268 (0.69796-0.94625)	0.0075501	1	1	FASLG
ENSG00000096070	2.0849 (1.2161-3.5745)	0.0075554	1	1	BRPF3
ENSG00000146085	2.3856 (1.2596-4.5181)	0.0076266	1	1	MUT
ENSG00000140968	0.75473 (0.61378-0.92805)	0.0076339	1	1	IRF8
ENSG00000142185	0.67962 (0.51169-0.90265)	0.0076474	1	1	TRPM2
ENSG00000203747	0.81503 (0.70128-0.94721)	0.0076505	1	1	FCGR3A
ENSG00000234745	0.73066 (0.58015-0.92022)	0.0076659	1	1	HLA-B
ENSG00000134539	0.78499 (0.657-0.93792)	0.0076829	1	1	KLRD1
ENSG00000178562	0.71808 (0.56283-0.91614)	0.0077067	1	1	CD28
ENSG00000135899	0.58519 (0.39457-0.86789)	0.007708	1	1	SP110
ENSG00000197142	0.69795 (0.53572-0.90932)	0.0077159	1	1	ACSL5
ENSG00000112367	0.4892 (0.28909-0.82785)	0.0077255	1	1	FIG4
ENSG00000153898	0.71429 (0.55753-0.91512)	0.0077771	1	1	MCOLN2
ENSG00000118513	0.7178 (0.56226-0.91637)	0.0077936	1	1	MYB
ENSG00000188404	0.78981 (0.66369-0.9399)	0.0078571	1	1	SELL
ENSG00000132965	0.8172 (0.70417-0.94837)	0.0078628	1	1	ALOX5AP
ENSG00000141664	0.50899 (0.30927-0.83768)	0.0078903	1	1	ZCCHC2
ENSG00000092010	0.59429 (0.40477-0.87254)	0.0079122	1	1	PSME1
ENSG00000079263	0.78942 (0.663-0.93995)	0.00792	1	1	SP140
ENSG00000181234	1.2374 (1.0574-1.4482)	0.0079235	1	1	TMEM132C
ENSG00000162739	0.7911 (0.66539-0.94057)	0.0079573	1	1	SLAMF6
ENSG00000170909	0.74856 (0.60439-0.92711)	0.0079697	1	1	OSCAR
ENSG00000181847	0.81046 (0.69384-0.94668)	0.0080191	1	1	TIGIT
ENSG00000198300	1.1721 (1.0422-1.3182)	0.0080418	1	1	PEG3
ENSG00000219200	0.53849 (0.34067-0.85118)	0.0080555	1	1	RNASEK
ENSG00000197471	0.75942 (0.61948-0.93095)	0.0080852	1	1	SPN
ENSG00000165949	0.79821 (0.67552-0.94317)	0.008116	1	1	IFI27
ENSG00000027869	0.77246 (0.63806-0.93518)	0.0081169	1	1	SH2D2A
ENSG00000110395	0.43584 (0.23561-0.80623)	0.0081383	1	1	CBL
ENSG00000135114	0.815 (0.70038-0.94838)	0.0081606	1	1	OASL
ENSG00000167703	0.69959 (0.53668-0.91196)	0.0082592	1	1	SLC43A2
ENSG00000112297	0.73699 (0.58763-0.9243)	0.0082599	1	1	CRYBG1
ENSG00000102879	0.72977 (0.57754-0.92213)	0.0083106	1	1	CORO1A
ENSG00000135047	0.66878 (0.49593-0.90186)	0.0083626	1	1	CTSL
ENSG00000164816	1.963 (1.1887-3.2417)	0.0084085	1	1	DEFA5
ENSG00000159618	0.82157 (0.70982-0.95091)	0.0084211	1	1	ADGRG5
ENSG00000178187	1.3028 (1.0701-1.5861)	0.0084254	1	1	ZNF454
ENSG00000023330	0.44016 (0.23902-0.81056)	0.0084353	1	1	ALAS1
ENSG00000248383	1.1955 (1.0467-1.3655)	0.0084565	1	1	PCDHAC1
ENSG00000225828	0.63776 (0.45622-0.89154)	0.0084957	1	1	FAM229A
ENSG00000109320	0.4787 (0.27656-0.82859)	0.0084962	1	1	NFKB1
ENSG00000156587	0.73704 (0.58713-0.92522)	0.0085416	1	1	UBE2L6
ENSG00000137513	1.3146 (1.0717-1.6124)	0.0086718	1	1	NARS2
ENSG00000198502	0.78321 (0.65256-0.94)	0.0086773	1	1	HLA-DRB5
ENSG00000138964	0.70839 (0.54753-0.91652)	0.0087084	1	1	PARVG
ENSG00000275385	0.8652 (0.77641-0.96414)	0.0087688	1	1	CCL18
ENSG00000105851	0.71079 (0.55064-0.91752)	0.0087706	1	1	PIK3CG
ENSG00000112651	2.1346 (1.2105-3.7641)	0.0087886	1	1	MRPL2
ENSG00000122025	0.79468 (0.66916-0.94376)	0.0087981	1	1	FLT3
ENSG00000077327	0.81784 (0.7036-0.95062)	0.0088025	1	1	SPAG6
ENSG00000143851	0.75504 (0.61185-0.93174)	0.0088203	1	1	PTPN7
ENSG00000125430	0.72506 (0.56996-0.92237)	0.0088437	1	1	HS3ST3B1
ENSG00000008516	0.73852 (0.58858-0.92665)	0.0088485	1	1	MMP25
ENSG00000139278	0.63946 (0.45742-0.89395)	0.0089022	1	1	GLIPR1
ENSG00000160349	1.8918 (1.1732-3.0504)	0.0089167	1	1	LCN1
ENSG00000070729	0.80217 (0.67996-0.94634)	0.0089483	1	1	CNGB1
ENSG00000155657	0.68457 (0.51498-0.90999)	0.00907	1	1	TTN
ENSG00000272325	1.8498 (1.1653-2.9364)	0.0090839	1	1	NUDT3
ENSG00000178026	1.4503 (1.0969-1.9176)	0.0090877	1	1	LRRC75B
ENSG00000156234	0.85757 (0.76407-0.96252)	0.0090921	1	1	CXCL13
ENSG00000091157	0.44333 (0.24054-0.81711)	0.0091227	1	1	WDR7
ENSG00000185448	1.5285 (1.111-2.1029)	0.0091453	1	1	FAM47A
ENSG00000196743	0.60512 (0.4146-0.88318)	0.0092164	1	1	GM2A
ENSG00000154473	0.41715 (0.21581-0.80634)	0.0093197	1	1	BUB3
ENSG00000133962	0.75637 (0.6128-0.93357)	0.0093213	1	1	CATSPERB
ENSG00000135127	0.72173 (0.56433-0.92302)	0.0093716	1	1	BICDL1
ENSG00000277758	0.55495 (0.35587-0.86538)	0.0093821	1	1	FO681492
ENSG00000025434	0.64677 (0.46545-0.89873)	0.0094305	1	1	NR1H3
ENSG00000110448	0.80339 (0.68099-0.9478)	0.0094406	1	1	CD5
ENSG00000231925	0.56032 (0.36173-0.86794)	0.0094779	1	1	TAPBP
ENSG00000132109	0.62187 (0.43417-0.89071)	0.0095605	1	1	TRIM21
ENSG00000122224	0.79971 (0.67531-0.94701)	0.0095676	1	1	LY9
ENSG00000172175	0.56991 (0.37245-0.87204)	0.009574	1	1	MALT1
ENSG00000001084	2.1762 (1.2082-3.9198)	0.0096018	1	1	GCLC
ENSG00000000938	0.75478 (0.61003-0.93388)	0.0096087	1	1	FGR
ENSG00000153283	0.80571 (0.68417-0.94883)	0.0096093	1	1	CD96
ENSG00000197070	0.49813 (0.29381-0.84454)	0.0096743	1	1	ARRDC1
ENSG00000140107	0.63951 (0.45575-0.89735)	0.0096919	1	1	SLC25A47
ENSG00000061676	2.1874 (1.2088-3.9582)	0.0096923	1	1	NCKAP1
ENSG00000137343	1.6487 (1.1287-2.4081)	0.0096957	1	1	ATAT1
ENSG00000131203	0.84316 (0.7409-0.95953)	0.009701	1	1	IDO1
ENSG00000135655	0.47088 (0.26609-0.83328)	0.0097015	1	1	USP15
ENSG00000204439	2.3474 (1.2294-4.482)	0.009716	1	1	C6orf47
ENSG00000177359	0.77799 (0.64314-0.94111)	0.0097405	1	1	AC024940
ENSG00000204642	0.72733 (0.57122-0.92612)	0.0098064	1	1	HLA-F
ENSG00000205045	0.79498 (0.6679-0.94624)	0.0098298	1	1	SLFN12L
ENSG00000180817	0.50293 (0.29838-0.8477)	0.0098728	1	1	PPA1
ENSG00000117091	0.78414 (0.65188-0.94325)	0.0098844	1	1	CD48
ENSG00000064309	1.4453 (1.0925-1.9121)	0.0099015	1	1	CDON
ENSG00000145819	0.58081 (0.38427-0.87788)	0.0099392	1	1	ARHGAP26
ENSG00000262560	1.4752 (1.0976-1.9827)	0.0099524	1	1	AC018512
ENSG00000162913	1.3273 (1.0701-1.6463)	0.0099787	1	1	OBSCN-AS1
ENSG00000213934	1.5517 (1.1108-2.1677)	0.0099937	1	1	HBG1
ENSG00000231500	1.618 (1.1219-2.3335)	0.010006	1	1	RPS18
ENSG00000277632	0.84582 (0.74462-0.96078)	0.010014	1	1	CCL3
ENSG00000204264	0.67502 (0.50045-0.91049)	0.010049	1	1	PSMB8
ENSG00000112146	2.5801 (1.2535-5.3109)	0.010073	1	1	FBXO9
ENSG00000155886	1.2186 (1.0482-1.4168)	0.010097	1	1	SLC24A2
ENSG00000272822	1.3237 (1.069-1.639)	0.010101	1	1	AC073610
ENSG00000007341	2.1482 (1.1992-3.8482)	0.010152	1	1	ST7L
ENSG00000100055	0.71472 (0.55323-0.92334)	0.01016	1	1	CYTH4
ENSG00000100292	0.70728 (0.54311-0.92106)	0.010164	1	1	HMOX1
ENSG00000100239	2.2557 (1.213-4.1946)	0.010167	1	1	PPP6R2
ENSG00000226979	0.78729 (0.65593-0.94495)	0.010233	1	1	LTA
ENSG00000172243	0.73813 (0.58543-0.93066)	0.010239	1	1	CLEC7A
ENSG00000272899	0.73396 (0.5796-0.92942)	0.010243	1	1	AC025594
ENSG00000189068	0.58338 (0.3866-0.88034)	0.010256	1	1	VSTM1
ENSG00000188906	0.7118 (0.54902-0.92284)	0.010286	1	1	LRRK2
ENSG00000104231	1.7813 (1.1446-2.772)	0.010512	1	1	ZFAND1
ENSG00000126262	0.79452 (0.6661-0.94769)	0.010548	1	1	FFAR2
ENSG00000137817	2.7101 (1.2622-5.8189)	0.01055	1	1	PARP6
ENSG00000183496	1.4294 (1.087-1.8797)	0.010553	1	1	MEX3B
ENSG00000233041	0.7354 (0.581-0.93082)	0.010582	1	1	PHGR1
ENSG00000198755	1.7538 (1.1396-2.6991)	0.010652	1	1	RPL10A
ENSG00000168404	0.64882 (0.46537-0.90458)	0.010729	1	1	MLKL
ENSG00000166128	0.50412 (0.29787-0.85318)	0.010729	1	1	RAB8B
ENSG00000185198	2.3049 (1.2131-4.3792)	0.010778	1	1	PRSS57
ENSG00000114796	1.7515 (1.1383-2.6948)	0.010793	1	1	KLHL24
ENSG00000090382	0.77403 (0.63558-0.94263)	0.010849	1	1	LYZ
ENSG00000129515	0.39748 (0.1954-0.80856)	0.010882	1	1	SNX6
ENSG00000145103	0.78554 (0.65227-0.94603)	0.010933	1	1	ILDR1
ENSG00000109943	0.79925 (0.67247-0.94992)	0.010989	1	1	CRTAM
ENSG00000196664	0.72688 (0.56842-0.92952)	0.011006	1	1	TLR7
ENSG00000079215	0.71198 (0.54795-0.92512)	0.011007	1	1	SLC1A3
ENSG00000165269	1.2468 (1.0518-1.478)	0.011023	1	1	AQP7
ENSG00000092445	1.3972 (1.0791-1.8089)	0.011149	1	1	TYRO3
ENSG00000259112	2.0069 (1.1718-3.4369)	0.011159	1	1	NDUFC2-KCTD14
ENSG00000158201	0.49802 (0.29058-0.85356)	0.011213	1	1	ABHD3
ENSG00000123685	0.74014 (0.58656-0.93395)	0.011218	1	1	BATF3
ENSG00000129566	0.44554 (0.23847-0.83241)	0.01124	1	1	TEP1
ENSG00000124766	1.5255 (1.1005-2.1146)	0.011252	1	1	SOX4
ENSG00000145495	2.2515 (1.202-4.2174)	0.011258	1	1	2020-03-06
ENSG00000143486	2.2096 (1.1966-4.0802)	0.011291	1	1	EIF2D
ENSG00000175575	1.6048 (1.1127-2.3146)	0.011358	1	1	PAAF1
ENSG00000198315	1.8508 (1.1491-2.9812)	0.011364	1	1	ZKSCAN8
ENSG00000157654	1.274 (1.056-1.537)	0.011454	1	1	PALM2-AKAP2
ENSG00000112977	1.6986 (1.1264-2.5613)	0.011473	1	1	DAP
ENSG00000133805	0.65707 (0.47444-0.91001)	0.011489	1	1	AMPD3
ENSG00000187175	1.2031 (1.0424-1.3887)	0.011502	1	1	KRTAP12-1
ENSG00000054219	0.75049 (0.60068-0.93767)	0.011521	1	1	LY75
ENSG00000198574	0.74834 (0.5976-0.93709)	0.011532	1	1	SH2D1B
ENSG00000156671	0.45126 (0.24327-0.8371)	0.011603	1	1	SAMD8
ENSG00000111880	0.42371 (0.21737-0.82592)	0.011683	1	1	RNGTT
ENSG00000132334	0.69696 (0.52637-0.92284)	0.011717	1	1	PTPRE
ENSG00000047648	1.3534 (1.0696-1.7124)	0.011721	1	1	ARHGAP6
ENSG00000158816	0.71673 (0.5531-0.92875)	0.011769	1	1	VWA5B1
ENSG00000184489	1.3444 (1.0677-1.6929)	0.011826	1	1	PTP4A3
ENSG00000107651	0.32897 (0.13832-0.78243)	0.011904	1	1	SEC23IP
ENSG00000145555	1.4091 (1.0786-1.841)	0.011915	1	1	MYO10
ENSG00000130775	0.70651 (0.53885-0.92634)	0.011952	1	1	THEMIS2
ENSG00000276017	0.74897 (0.5978-0.93836)	0.011967	1	1	AC007325
ENSG00000105605	1.6291 (1.1132-2.3839)	0.012002	1	1	CACNG7
ENSG00000196313	2.2326 (1.1929-4.1783)	0.012016	1	1	POM121
ENSG00000153802	0.76702 (0.6236-0.94343)	0.01203	1	1	TMPRSS11D
ENSG00000221995	0.61332 (0.41873-0.89834)	0.012055	1	1	TIAF1
ENSG00000173908	1.1618 (1.0334-1.3061)	0.012056	1	1	KRT28
ENSG00000117407	0.65134 (0.46601-0.91039)	0.012089	1	1	ARTN
ENSG00000121594	0.81458 (0.69398-0.95614)	0.012123	1	1	CD80
ENSG00000106927	1.3309 (1.0644-1.664)	0.012154	1	1	AMBP
ENSG00000163568	0.8468 (0.74359-0.96433)	0.012155	1	1	AIM2
ENSG00000129538	0.74694 (0.59462-0.93827)	0.012156	1	1	RNASE1
ENSG00000164307	0.57961 (0.37838-0.88785)	0.012188	1	1	ERAP1
ENSG00000213203	0.70604 (0.53775-0.927)	0.012225	1	1	GIMAP1
ENSG00000163530	1.2365 (1.0473-1.4599)	0.012245	1	1	DPPA2
ENSG00000204387	1.5055 (1.0931-2.0735)	0.012255	1	1	C6orf48
ENSG00000198624	0.73903 (0.58324-0.93643)	0.012289	1	1	CCDC69
ENSG00000092621	1.2416 (1.0481-1.4708)	0.01229	1	1	PHGDH
ENSG00000137497	2.0163 (1.1643-3.4918)	0.012322	1	1	NUMA1
ENSG00000163138	2.1904 (1.1851-4.0485)	0.012352	1	1	PACRGL
ENSG00000088827	0.74998 (0.59845-0.93989)	0.012481	1	1	SIGLEC1
ENSG00000133321	0.82555 (0.71025-0.95958)	0.012508	1	1	RARRES3
ENSG00000225968	1.2407 (1.0473-1.4698)	0.0126	1	1	ELFN1
ENSG00000176125	1.5598 (1.0997-2.2124)	0.01268	1	1	UFSP1
ENSG00000130675	1.2035 (1.0404-1.3921)	0.012685	1	1	MNX1
ENSG00000165929	0.78107 (0.64313-0.9486)	0.012694	1	1	TC2N
ENSG00000171453	1.9344 (1.1513-3.2503)	0.012704	1	1	POLR1C
ENSG00000164244	2.2651 (1.19-4.3115)	0.012783	1	1	PRRC1
ENSG00000130640	0.38105 (0.17824-0.81464)	0.012817	1	1	TUBGCP2
ENSG00000221988	1.5837 (1.1025-2.275)	0.012845	1	1	PPT2
ENSG00000148399	2.07 (1.1659-3.6752)	0.012986	1	1	DPH7
ENSG00000186431	0.81119 (0.6877-0.95684)	0.013009	1	1	FCAR
ENSG00000079277	0.37964 (0.17677-0.81534)	0.013012	1	1	MKNK1
ENSG00000165023	0.68474 (0.50779-0.92335)	0.013035	1	1	DIRAS2
ENSG00000103642	0.55097 (0.34405-0.88233)	0.0131	1	1	LACTB
ENSG00000115486	2.3547 (1.1965-4.6342)	0.013167	1	1	GGCX
ENSG00000156384	0.72266 (0.55899-0.93425)	0.013174	1	1	SFR1
ENSG00000115607	0.80685 (0.68087-0.95615)	0.013226	1	1	IL18RAP
ENSG00000108691	0.73921 (0.58203-0.93885)	0.01324	1	1	CCL2
ENSG00000115085	0.80628 (0.67997-0.95605)	0.01325	1	1	ZAP70
ENSG00000187764	0.71891 (0.55367-0.93345)	0.013255	1	1	SEMA4D
ENSG00000196954	0.61699 (0.42101-0.90418)	0.013267	1	1	CASP4
ENSG00000171488	0.63136 (0.43874-0.90855)	0.013272	1	1	LRRC8C
ENSG00000171489	1.4306 (1.0775-1.8994)	0.013274	1	1	SPACA5
ENSG00000204463	2.1031 (1.1674-3.7886)	0.013309	1	1	BAG6
ENSG00000189108	1.1848 (1.0359-1.3551)	0.01331	1	1	IL1RAPL2
ENSG00000164308	0.7835 (0.64573-0.95066)	0.013406	1	1	ERAP2
ENSG00000164483	0.79265 (0.65924-0.95307)	0.013466	1	1	SAMD3
ENSG00000153291	1.4253 (1.0761-1.888)	0.013471	1	1	SLC25A27
ENSG00000020256	2.2285 (1.18-4.2086)	0.013501	1	1	ZFP64
ENSG00000234068	0.82719 (0.71156-0.96161)	0.013531	1	1	PAGE2
ENSG00000164123	0.70869 (0.5392-0.93145)	0.013544	1	1	C4orf45
ENSG00000010610	0.70567 (0.53499-0.93082)	0.01361	1	1	CD4
ENSG00000167895	0.76333 (0.61595-0.94599)	0.013615	1	1	TMC8
ENSG00000204217	1.5473 (1.0939-2.1888)	0.013619	1	1	BMPR2
ENSG00000188290	1.408 (1.0728-1.848)	0.013635	1	1	HES4
ENSG00000154760	0.77439 (0.63201-0.94884)	0.013642	1	1	SLFN13
ENSG00000099985	0.74207 (0.58544-0.94061)	0.01366	1	1	OSM
ENSG00000008083	1.5804 (1.0983-2.2741)	0.013697	1	1	JARID2
ENSG00000147570	0.80652 (0.67978-0.95689)	0.013697	1	1	DNAJC5B
ENSG00000138136	1.5743 (1.0972-2.259)	0.013766	1	1	LBX1
ENSG00000074370	0.76295 (0.61515-0.94626)	0.013789	1	1	ATP2A3
ENSG00000268940	1.1669 (1.032-1.3195)	0.013789	1	1	CT45A1
ENSG00000112818	0.80355 (0.67516-0.95636)	0.013806	1	1	MEP1A
ENSG00000198113	0.72049 (0.55496-0.9354)	0.013842	1	1	TOR4A
ENSG00000239961	0.779 (0.63844-0.95051)	0.013898	1	1	LILRA4
ENSG00000251503	1.8851 (1.1374-3.1241)	0.013913	1	1	CENPS-CORT
ENSG00000179242	1.1857 (1.0352-1.3581)	0.013938	1	1	CDH4
ENSG00000174946	0.80567 (0.6782-0.95711)	0.013939	1	1	GPR171
ENSG00000013725	0.81168 (0.68727-0.9586)	0.013966	1	1	CD6
ENSG00000135821	0.60234 (0.40206-0.90237)	0.013967	1	1	GLUL
ENSG00000180096	0.72541 (0.56157-0.93704)	0.013979	1	1	SEPT1
ENSG00000104237	1.1871 (1.0353-1.3611)	0.014007	1	1	RP1
ENSG00000146955	0.78862 (0.65247-0.95317)	0.01405	1	1	RAB19
ENSG00000116251	1.8498 (1.1317-3.0235)	0.014143	1	1	RPL22
ENSG00000134780	1.3436 (1.0612-1.7011)	0.014149	1	1	DAGLA
ENSG00000103175	1.1767 (1.0332-1.3401)	0.014205	1	1	WFDC1
ENSG00000133243	1.8286 (1.1286-2.9627)	0.014235	1	1	BTBD2
ENSG00000113532	0.72957 (0.567-0.93876)	0.014236	1	1	ST8SIA4
ENSG00000130475	0.73712 (0.57759-0.94072)	0.014242	1	1	FCHO1
ENSG00000167094	0.7722 (0.62793-0.94963)	0.014294	1	1	TTC16
ENSG00000226887	1.2446 (1.0446-1.4829)	0.014362	1	1	ERVMER34-1
ENSG00000157303	0.79307 (0.65868-0.95488)	0.014394	1	1	SUSD3
ENSG00000124126	0.65121 (0.46187-0.91817)	0.014405	1	1	PREX1
ENSG00000241123	1.1754 (1.0327-1.3379)	0.014408	1	1	KRTAP10-5
ENSG00000129667	0.6716 (0.4882-0.92389)	0.014428	1	1	RHBDF2
ENSG00000152969	0.82492 (0.70703-0.96248)	0.014446	1	1	JAKMIP1
ENSG00000185619	1.9225 (1.1386-3.2462)	0.014465	1	1	PCGF3
ENSG00000091583	0.35982 (0.15857-0.81646)	0.014484	1	1	APOH
ENSG00000154678	1.2112 (1.0387-1.4124)	0.014493	1	1	PDE1C
ENSG00000161016	1.6014 (1.0976-2.3365)	0.01456	1	1	RPL8
ENSG00000130592	0.73896 (0.57955-0.94222)	0.014686	1	1	LSP1
ENSG00000135175	2.4363 (1.1913-4.9826)	0.014712	1	1	OCM2
ENSG00000120055	0.61832 (0.42018-0.90991)	0.014731	1	1	C10orf95
ENSG00000096384	1.6082 (1.0978-2.3561)	0.014737	1	1	HSP90AB1
ENSG00000160801	1.2602 (1.0464-1.5176)	0.014742	1	1	PTH1R
ENSG00000125676	2.6802 (1.2133-5.9209)	0.014769	1	1	THOC2
ENSG00000179915	1.1397 (1.0259-1.266)	0.014786	1	1	NRXN1
ENSG00000198019	0.81076 (0.6849-0.95974)	0.014795	1	1	FCGR1B
ENSG00000129204	0.83207 (0.71761-0.96479)	0.014906	1	1	USP6
ENSG00000130487	0.7652 (0.61685-0.94923)	0.014941	1	1	KLHDC7B
ENSG00000182771	1.2745 (1.0481-1.5498)	0.015052	1	1	GRID1
ENSG00000185811	0.84026 (0.73016-0.96697)	0.015157	1	1	IKZF1
ENSG00000128645	1.2695 (1.0468-1.5397)	0.01533	1	1	HOXD1
ENSG00000184730	0.80984 (0.68286-0.96043)	0.015351	1	1	APOBR
ENSG00000086730	0.62355 (0.42558-0.91363)	0.015375	1	1	LAT2
ENSG00000171551	0.81231 (0.68659-0.96104)	0.015387	1	1	ECEL1
ENSG00000117859	1.753 (1.1132-2.7604)	0.0154	1	1	OSBPL9
ENSG00000075884	0.75559 (0.60228-0.94793)	0.015431	1	1	ARHGAP15
ENSG00000101132	1.6195 (1.0962-2.3926)	0.015475	1	1	PFDN4
ENSG00000127951	0.73045 (0.56644-0.94196)	0.015484	1	1	FGL2
ENSG00000138190	0.5643 (0.35499-0.89702)	0.015542	1	1	EXOC6
ENSG00000111181	0.80419 (0.67404-0.95947)	0.015554	1	1	SLC6A12
ENSG00000122223	0.81902 (0.69656-0.96301)	0.015688	1	1	CD244
ENSG00000100075	1.5561 (1.0869-2.2279)	0.015742	1	1	SLC25A1
ENSG00000111348	0.71051 (0.53838-0.93767)	0.015749	1	1	ARHGDIB
ENSG00000136425	1.3789 (1.0624-1.7899)	0.015759	1	1	CIB2
ENSG00000117411	2.0018 (1.1395-3.5168)	0.015773	1	1	B4GALT2
ENSG00000124702	1.8051 (1.1174-2.9159)	0.015793	1	1	KLHDC3
ENSG00000003402	0.57101 (0.36227-0.90002)	0.015793	1	1	CFLAR
ENSG00000137491	0.68912 (0.50926-0.9325)	0.01583	1	1	SLCO2B1
ENSG00000171100	0.41314 (0.20131-0.84784)	0.015954	1	1	MTM1
ENSG00000196248	1.7208 (1.1065-2.6763)	0.016001	1	1	OR10S1
ENSG00000267618	2.1617 (1.1545-4.0477)	0.016004	1	1	AC004223
ENSG00000261587	0.55731 (0.34632-0.89686)	0.016024	1	1	TMEM249
ENSG00000100918	0.59398 (0.38871-0.90764)	0.016044	1	1	REC8
ENSG00000133980	1.817 (1.1174-2.9546)	0.016062	1	1	VRTN
ENSG00000163785	2.1343 (1.1511-3.9574)	0.016105	1	1	RYK
ENSG00000055163	0.77035 (0.62287-0.95274)	0.016107	1	1	CYFIP2
ENSG00000169435	0.80263 (0.67103-0.96004)	0.016117	1	1	RASSF6
ENSG00000237441	1.8665 (1.1223-3.1042)	0.016194	1	1	RGL2
ENSG00000176049	0.81833 (0.69495-0.96362)	0.016197	1	1	JAKMIP2
ENSG00000135605	0.64254 (0.44801-0.92152)	0.016209	1	1	TEC
ENSG00000152766	0.82682 (0.70807-0.96548)	0.016215	1	1	ANKRD22
ENSG00000136244	0.82986 (0.71278-0.96616)	0.016235	1	1	IL6
ENSG00000077984	0.82471 (0.70475-0.96508)	0.016254	1	1	CST7
ENSG00000154080	1.1075 (1.019-1.2037)	0.016271	1	1	CHST9
ENSG00000114978	0.44263 (0.2276-0.86082)	0.016324	1	1	MOB1A
ENSG00000115677	1.9013 (1.1252-3.2127)	0.016368	1	1	HDLBP
ENSG00000187553	0.70604 (0.53132-0.93823)	0.016416	1	1	CYP26C1
ENSG00000125967	1.4513 (1.0705-1.9674)	0.016445	1	1	NECAB3
ENSG00000163694	0.72266 (0.55421-0.94231)	0.016448	1	1	RBM47
ENSG00000128335	0.65427 (0.46261-0.92533)	0.016452	1	1	APOL2
ENSG00000112659	2.2468 (1.1594-4.354)	0.016475	1	1	CUL9
ENSG00000159082	0.41497 (0.20221-0.85159)	0.016486	1	1	SYNJ1
ENSG00000102524	0.7699 (0.62164-0.95354)	0.016579	1	1	TNFSF13B
ENSG00000204897	1.0982 (1.0172-1.1857)	0.016581	1	1	KRT25
ENSG00000204371	1.8908 (1.1227-3.1844)	0.016613	1	1	EHMT2
ENSG00000169245	0.8606 (0.7611-0.9731)	0.016622	1	1	CXCL10
ENSG00000205846	0.82085 (0.69832-0.96487)	0.016687	1	1	CLEC6A
ENSG00000115850	0.77391 (0.62736-0.9547)	0.016721	1	1	LCT
ENSG00000128604	0.66997 (0.48248-0.93034)	0.0168	1	1	IRF5
ENSG00000099904	1.6128 (1.09-2.3865)	0.016806	1	1	ZDHHC8
ENSG00000059378	0.69933 (0.52162-0.93758)	0.016809	1	1	PARP12
ENSG00000072818	0.75336 (0.59725-0.95027)	0.016824	1	1	ACAP1
ENSG00000196329	0.74749 (0.5888-0.94895)	0.016832	1	1	GIMAP5
ENSG00000121764	0.71537 (0.54357-0.94147)	0.016832	1	1	HCRTR1
ENSG00000181588	1.6887 (1.0989-2.595)	0.016841	1	1	MEX3D
ENSG00000002919	0.45173 (0.2353-0.86723)	0.016939	1	1	SNX11
ENSG00000198178	0.8127 (0.68547-0.96354)	0.016963	1	1	CLEC4C
ENSG00000184330	0.88855 (0.80639-0.97908)	0.016986	1	1	S100A7A
ENSG00000250673	0.77622 (0.63045-0.9557)	0.01699	1	1	REELD1
ENSG00000168505	1.2716 (1.0437-1.5492)	0.017102	1	1	GBX2
ENSG00000100351	0.81744 (0.69254-0.96487)	0.017186	1	1	GRAP2
ENSG00000256980	0.19899 (0.052674-0.75172)	0.017274	1	1	KHDC1L
ENSG00000183010	1.4271 (1.0648-1.9127)	0.017301	1	1	PYCR1
ENSG00000019169	0.85769 (0.75581-0.9733)	0.01734	1	1	MARCO
ENSG00000130766	0.66328 (0.47295-0.9302)	0.017347	1	1	SESN2
ENSG00000149131	0.74606 (0.58609-0.94969)	0.017351	1	1	SERPING1
ENSG00000114631	1.2485 (1.0399-1.4989)	0.017355	1	1	PODXL2
ENSG00000124767	1.6873 (1.0963-2.5969)	0.017408	1	1	GLO1
ENSG00000167851	0.80037 (0.6661-0.96172)	0.017475	1	1	CD300A
ENSG00000115361	1.215 (1.0347-1.4268)	0.017502	1	1	ACADL
ENSG00000137288	1.8022 (1.1084-2.9302)	0.017544	1	1	UQCC2
ENSG00000070915	0.84125 (0.7294-0.97024)	0.017549	1	1	SLC12A3
ENSG00000175567	0.73147 (0.56509-0.94685)	0.01756	1	1	UCP2
ENSG00000168918	0.74584 (0.58551-0.95008)	0.017566	1	1	INPP5D
ENSG00000157593	1.5711 (1.0819-2.2815)	0.017625	1	1	SLC35B2
ENSG00000155754	1.2806 (1.044-1.5708)	0.017644	1	1	C2CD6
ENSG00000133574	0.79533 (0.65826-0.96093)	0.017645	1	1	GIMAP4
ENSG00000160183	0.82705 (0.70699-0.96749)	0.017649	1	1	TMPRSS3
ENSG00000100296	1.9206 (1.1203-3.2926)	0.017651	1	1	THOC5
ENSG00000214872	0.82241 (0.69976-0.96656)	0.017655	1	1	SMTNL1
ENSG00000135334	0.47511 (0.2568-0.87904)	0.017756	1	1	AKIRIN2
ENSG00000163376	0.78102 (0.63665-0.95812)	0.017777	1	1	KBTBD8
ENSG00000182566	0.79212 (0.65327-0.96049)	0.017793	1	1	CLEC4G
ENSG00000152990	1.5768 (1.0819-2.2983)	0.017822	1	1	ADGRA3
ENSG00000128815	0.76707 (0.61594-0.95529)	0.01786	1	1	WDFY4
ENSG00000255526	1.9734 (1.124-3.4647)	0.01794	1	1	NEDD8-MDP1
ENSG00000162398	0.76389 (0.61116-0.95478)	0.017952	1	1	LEXM
ENSG00000197147	0.62544 (0.42402-0.92255)	0.017959	1	1	LRRC8B
ENSG00000133313	0.5657 (0.35287-0.90689)	0.01799	1	1	CNDP2
ENSG00000204525	0.74092 (0.57792-0.9499)	0.018008	1	1	HLA-C
ENSG00000073861	0.82576 (0.70456-0.9678)	0.01807	1	1	TBX21
ENSG00000011422	0.77862 (0.6327-0.9582)	0.018115	1	1	PLAUR
ENSG00000076662	0.79602 (0.65876-0.96187)	0.018151	1	1	ICAM3
ENSG00000163154	0.75331 (0.5955-0.95293)	0.018179	1	1	TNFAIP8L2
ENSG00000135604	0.82593 (0.70468-0.96805)	0.018236	1	1	STX11
ENSG00000186074	0.80708 (0.67551-0.96428)	0.018246	1	1	CD300LF
ENSG00000185252	1.5005 (1.0712-2.1019)	0.01829	1	1	ZNF74
ENSG00000185215	0.71839 (0.54579-0.94557)	0.018315	1	1	TNFAIP2
ENSG00000111331	0.74053 (0.57695-0.95048)	0.018335	1	1	OAS3
ENSG00000156467	1.5384 (1.0755-2.2005)	0.018341	1	1	UQCRB
ENSG00000091490	0.7857 (0.643-0.96007)	0.018354	1	1	SEL1L3
ENSG00000137767	0.74103 (0.57764-0.95064)	0.018361	1	1	SQOR
ENSG00000173809	1.1149 (1.0185-1.2204)	0.018388	1	1	TDRD12
ENSG00000104974	0.82109 (0.69696-0.96732)	0.018408	1	1	LILRA1
ENSG00000092330	0.36426 (0.15729-0.84358)	0.018425	1	1	TINF2
ENSG00000163508	0.79778 (0.66113-0.96267)	0.018433	1	1	EOMES
ENSG00000204099	0.65577 (0.4616-0.93159)	0.018496	1	1	NEU4
ENSG00000092200	0.73247 (0.56529-0.9491)	0.018513	1	1	RPGRIP1
ENSG00000131725	0.41523 (0.19978-0.86304)	0.018546	1	1	WDR44
ENSG00000183309	1.7809 (1.1015-2.8794)	0.018555	1	1	ZNF623
ENSG00000139428	1.9957 (1.1223-3.5487)	0.018634	1	1	MMAB
ENSG00000157557	0.70952 (0.53309-0.94433)	0.018639	1	1	ETS2
ENSG00000124191	0.81117 (0.68135-0.96574)	0.018685	1	1	TOX2
ENSG00000110852	0.71339 (0.53833-0.94537)	0.018722	1	1	CLEC2B
ENSG00000182870	0.70684 (0.52924-0.94403)	0.018769	1	1	GALNT9
ENSG00000085514	0.72442 (0.55333-0.94842)	0.019017	1	1	PILRA
ENSG00000146425	0.49076 (0.27067-0.88982)	0.019055	1	1	DYNLT1
ENSG00000197872	0.75839 (0.60183-0.95568)	0.019067	1	1	FAM49A
ENSG00000221887	0.7549 (0.59675-0.95497)	0.019072	1	1	HMSD
ENSG00000198216	0.83427 (0.71698-0.97075)	0.019082	1	1	CACNA1E
ENSG00000144229	1.2006 (1.0304-1.399)	0.019085	1	1	THSD7B
ENSG00000066855	1.7438 (1.0953-2.7761)	0.01909	1	1	MTFR1
ENSG00000165416	0.49556 (0.2755-0.8914)	0.019092	1	1	SUGT1
ENSG00000160185	0.83146 (0.71253-0.97025)	0.01911	1	1	UBASH3A
ENSG00000163735	0.86629 (0.76825-0.97685)	0.019171	1	1	CXCL5
ENSG00000164171	0.75997 (0.60395-0.95631)	0.019231	1	1	ITGA2
ENSG00000092929	0.70674 (0.52851-0.94509)	0.019238	1	1	UNC13D
ENSG00000170373	1.0991 (1.0155-1.1897)	0.019282	1	1	CST1
ENSG00000121350	0.49376 (0.27334-0.89194)	0.019336	1	1	PYROXD1
ENSG00000275896	0.79868 (0.66153-0.96426)	0.01936	1	1	PRSS2
ENSG00000140464	0.55681 (0.34077-0.9098)	0.019423	1	1	PML
ENSG00000172469	0.55631 (0.34017-0.90979)	0.019457	1	1	MANEA
ENSG00000164074	0.44695 (0.22742-0.87842)	0.019491	1	1	ABHD18
ENSG00000276302	1.7394 (1.0932-2.7675)	0.019493	1	1	AL021997
ENSG00000117419	1.9806 (1.1161-3.5147)	0.019522	1	1	ERI3
ENSG00000125879	1.2188 (1.0323-1.439)	0.019526	1	1	OTOR
ENSG00000151023	0.76549 (0.61158-0.95815)	0.019634	1	1	ENKUR
ENSG00000185105	1.5588 (1.0736-2.2634)	0.019646	1	1	MYADML2
ENSG00000178104	0.62084 (0.41596-0.92664)	0.019656	1	1	PDE4DIP
ENSG00000143543	2.1676 (1.1311-4.154)	0.019744	1	1	JTB
ENSG00000009790	0.7798 (0.63263-0.96122)	0.019773	1	1	TRAF3IP3
ENSG00000197568	1.4815 (1.0645-2.0618)	0.019787	1	1	HHLA3
ENSG00000170819	0.83221 (0.71309-0.97123)	0.019788	1	1	BFSP2
ENSG00000065923	0.76747 (0.61429-0.95884)	0.019808	1	1	SLC9A7
ENSG00000137628	0.73527 (0.56764-0.95242)	0.019846	1	1	DDX60
ENSG00000074706	0.78626 (0.64222-0.9626)	0.019853	1	1	IPCEF1
ENSG00000067066	0.55999 (0.34371-0.91236)	0.019899	1	1	SP100
ENSG00000112167	1.6573 (1.0831-2.536)	0.019935	1	1	SAYSD1
ENSG00000103274	0.45538 (0.23467-0.88368)	0.020043	1	1	NUBP1
ENSG00000124731	0.86179 (0.76023-0.97691)	0.02007	1	1	TREM1
ENSG00000053770	0.46137 (0.24029-0.88585)	0.020118	1	1	AP5M1
ENSG00000070190	0.77051 (0.61843-0.96)	0.020134	1	1	DAPP1
ENSG00000165194	1.2203 (1.0316-1.4436)	0.020172	1	1	PCDH19
ENSG00000101842	0.77528 (0.62516-0.96146)	0.020455	1	1	VSIG1
ENSG00000205683	0.78687 (0.64246-0.96375)	0.020513	1	1	DPF3
ENSG00000178607	0.57584 (0.36097-0.91862)	0.020548	1	1	ERN1
ENSG00000023892	0.83506 (0.71682-0.9728)	0.020666	1	1	DEF6
ENSG00000026103	0.6563 (0.45933-0.93772)	0.020714	1	1	FAS
ENSG00000135002	0.60668 (0.39724-0.92654)	0.020717	1	1	RFK
ENSG00000136867	0.71247 (0.53457-0.94957)	0.020723	1	1	SLC31A2
ENSG00000143382	0.68609 (0.49857-0.94413)	0.020729	1	1	ADAMTSL4
ENSG00000087589	0.75283 (0.59182-0.95765)	0.020757	1	1	CASS4
ENSG00000158483	1.5846 (1.0724-2.3414)	0.020841	1	1	FAM86C1
ENSG00000172640	0.78225 (0.63504-0.96359)	0.020964	1	1	OR10AD1
ENSG00000102316	1.607 (1.0742-2.4041)	0.020985	1	1	MAGED2
ENSG00000095585	0.7067 (0.52627-0.94898)	0.020992	1	1	BLNK
ENSG00000167208	0.77101 (0.6182-0.96159)	0.021027	1	1	SNX20
ENSG00000100565	0.76225 (0.60526-0.95995)	0.021037	1	1	LRRC74A
ENSG00000135409	0.76105 (0.60341-0.95986)	0.021115	1	1	AMHR2
ENSG00000149639	1.9721 (1.1066-3.5146)	0.021243	1	1	SOGA1
ENSG00000086189	2.0434 (1.1121-3.7549)	0.021327	1	1	DIMT1
ENSG00000198276	1.8947 (1.0994-3.2653)	0.021389	1	1	UCKL1
ENSG00000137942	1.4745 (1.0591-2.0527)	0.021433	1	1	FNBP1L
ENSG00000169313	0.79848 (0.65911-0.96732)	0.021479	1	1	P2RY12
ENSG00000146587	1.8093 (1.0913-2.9995)	0.021514	1	1	RBAK
ENSG00000188011	0.70826 (0.5278-0.95043)	0.021518	1	1	RTP5
ENSG00000010327	0.71588 (0.53836-0.95194)	0.021522	1	1	STAB1
ENSG00000114391	1.8575 (1.0955-3.1494)	0.021533	1	1	RPL24
ENSG00000109472	1.3622 (1.0463-1.7734)	0.021644	1	1	CPE
ENSG00000204767	0.7596 (0.60072-0.96052)	0.021653	1	1	FAM196B
ENSG00000125878	1.3649 (1.0466-1.78)	0.021659	1	1	TCF15
ENSG00000121281	0.71016 (0.53013-0.95134)	0.021769	1	1	ADCY7
ENSG00000028310	2.1467 (1.1178-4.1228)	0.021769	1	1	BRD9
ENSG00000174837	0.81317 (0.68147-0.97031)	0.02177	1	1	ADGRE1
ENSG00000117115	0.83397 (0.71413-0.97393)	0.021808	1	1	PADI2
ENSG00000015133	0.76552 (0.60923-0.96189)	0.02182	1	1	CCDC88C
ENSG00000167984	0.77381 (0.6215-0.96344)	0.021847	1	1	NLRC3
ENSG00000241258	1.859 (1.0942-3.1585)	0.021859	1	1	CRCP
ENSG00000185947	0.56643 (0.34833-0.92108)	0.021941	1	1	ZNF267
ENSG00000095794	0.62122 (0.41325-0.93384)	0.022073	1	1	CREM
ENSG00000176225	1.302 (1.0385-1.6324)	0.022193	1	1	RTTN
ENSG00000174498	1.3318 (1.0418-1.7025)	0.022208	1	1	IGDCC3
ENSG00000175779	0.72038 (0.54384-0.95422)	0.022214	1	1	C15orf53
ENSG00000115009	0.83644 (0.71767-0.97487)	0.022274	1	1	CCL20
ENSG00000184905	1.2493 (1.0322-1.5121)	0.022282	1	1	TCEAL2
ENSG00000073331	0.66103 (0.46348-0.94278)	0.022298	1	1	ALPK1
ENSG00000243232	1.2108 (1.0276-1.4267)	0.022321	1	1	PCDHAC2
ENSG00000187862	0.83742 (0.71915-0.97513)	0.022365	1	1	TTC24
ENSG00000162714	1.7148 (1.0793-2.7246)	0.022429	1	1	ZNF496
ENSG00000146426	0.69798 (0.51259-0.95043)	0.022448	1	1	TIAM2
ENSG00000177599	1.4832 (1.0573-2.0807)	0.022458	1	1	ZNF491
ENSG00000112195	0.78027 (0.63054-0.96555)	0.022459	1	1	TREML2
ENSG00000198939	1.2826 (1.0358-1.5882)	0.022478	1	1	ZFP2
ENSG00000133863	1.1073 (1.0145-1.2087)	0.022495	1	1	TEX15
ENSG00000184293	0.79507 (0.65287-0.96824)	0.02255	1	1	CLECL1
ENSG00000160219	0.75154 (0.58792-0.9607)	0.022607	1	1	GAB3
ENSG00000157927	1.2526 (1.0321-1.5202)	0.022618	1	1	RADIL
ENSG00000130066	0.64632 (0.44405-0.94073)	0.022667	1	1	SAT1
ENSG00000179934	0.81032 (0.67621-0.97104)	0.022706	1	1	CCR8
ENSG00000185156	0.75541 (0.59342-0.96161)	0.022737	1	1	MFSD6L
ENSG00000133246	0.80484 (0.66748-0.97046)	0.022965	1	1	PRAM1
ENSG00000072401	0.49931 (0.27436-0.90872)	0.023011	1	1	UBE2D1
ENSG00000204577	0.85231 (0.7426-0.97822)	0.023017	1	1	LILRB3
ENSG00000175879	1.497 (1.0571-2.1198)	0.023025	1	1	HOXD8
ENSG00000173208	0.80695 (0.67066-0.97093)	0.023052	1	1	ABCD2
ENSG00000196843	0.6591 (0.46005-0.94428)	0.023057	1	1	ARID5A
ENSG00000153885	1.981 (1.0986-3.5722)	0.023058	1	1	KCTD15
ENSG00000239713	0.79837 (0.65744-0.96951)	0.023059	1	1	APOBEC3G
ENSG00000082068	2.374 (1.1258-5.006)	0.02313	1	1	WDR70
ENSG00000255221	0.82138 (0.69306-0.97346)	0.02319	1	1	CARD17
ENSG00000219626	1.6801 (1.0732-2.6304)	0.023284	1	1	FAM228B
ENSG00000228278	0.7831 (0.63398-0.96728)	0.023291	1	1	ORM2
ENSG00000140284	0.83114 (0.70839-0.97515)	0.023295	1	1	SLC27A2
ENSG00000107738	0.72933 (0.55522-0.95803)	0.023328	1	1	VSIR
ENSG00000134326	0.7883 (0.6418-0.96824)	0.023352	1	1	CMPK2
ENSG00000183439	1.4329 (1.0499-1.9556)	0.023383	1	1	TRIM61
ENSG00000157657	1.4758 (1.0541-2.0661)	0.023411	1	1	ZNF618
ENSG00000077238	0.71042 (0.52857-0.95483)	0.023429	1	1	IL4R
ENSG00000114315	1.5412 (1.0602-2.2405)	0.023437	1	1	HES1
ENSG00000147081	0.55749 (0.33633-0.92409)	0.023442	1	1	AKAP4
ENSG00000198283	0.78211 (0.63235-0.96735)	0.023448	1	1	OR5B21
ENSG00000149257	1.4516 (1.0515-2.004)	0.023512	1	1	SERPINH1
ENSG00000105122	0.78919 (0.643-0.96862)	0.023515	1	1	RASAL3
ENSG00000145016	0.51961 (0.29482-0.91579)	0.023561	1	1	RUBCN
ENSG00000135443	1.1002 (1.0129-1.195)	0.023593	1	1	KRT85
ENSG00000169896	0.7135 (0.53264-0.95577)	0.023618	1	1	ITGAM
ENSG00000125384	0.78632 (0.63851-0.96834)	0.023651	1	1	PTGER2
ENSG00000121440	1.2955 (1.0352-1.6213)	0.023663	1	1	PDZRN3
ENSG00000165140	0.84874 (0.73633-0.97832)	0.02368	1	1	FBP1
ENSG00000120137	2.1803 (1.1091-4.2861)	0.023809	1	1	PANK3
ENSG00000205186	1.1316 (1.0165-1.2596)	0.023867	1	1	FABP9
ENSG00000120899	0.67755 (0.48334-0.9498)	0.023893	1	1	PTK2B
ENSG00000124098	1.4658 (1.0516-2.0432)	0.024008	1	1	FAM210B
ENSG00000169575	0.489 (0.26273-0.91015)	0.024008	1	1	VPREB1
ENSG00000121064	0.66245 (0.46327-0.94725)	0.024012	1	1	SCPEP1
ENSG00000040933	0.43154 (0.20795-0.89556)	0.024065	1	1	INPP4A
ENSG00000129009	1.3038 (1.0353-1.642)	0.024129	1	1	ISLR
ENSG00000138615	1.1851 (1.0225-1.3737)	0.024133	1	1	CILP
ENSG00000229474	0.80074 (0.66009-0.97135)	0.024137	1	1	PATL2
ENSG00000167414	1.6094 (1.0642-2.434)	0.02415	1	1	GNG8
ENSG00000249158	1.1316 (1.0163-1.26)	0.024165	1	1	PCDHA11
ENSG00000166546	1.3914 (1.044-1.8544)	0.024212	1	1	BEAN1
ENSG00000125498	0.8094 (0.67343-0.97283)	0.024229	1	1	KIR2DL1
ENSG00000138767	0.52094 (0.29543-0.91858)	0.024233	1	1	CNOT6L
ENSG00000197859	1.3663 (1.0415-1.7925)	0.024235	1	1	ADAMTSL2
ENSG00000099337	0.7263 (0.54989-0.9593)	0.024282	1	1	KCNK6
ENSG00000100647	0.57021 (0.34975-0.92962)	0.024284	1	1	SUSD6
ENSG00000102468	1.2734 (1.0319-1.5714)	0.024288	1	1	HTR2A
ENSG00000076944	0.72874 (0.55334-0.95974)	0.024291	1	1	STXBP2
ENSG00000268861	0.50188 (0.27544-0.91448)	0.024321	1	1	AC008878
ENSG00000162777	0.76153 (0.60077-0.9653)	0.024329	1	1	DENND2D
ENSG00000204560	2.0964 (1.1002-3.9945)	0.024429	1	1	DHX16
ENSG00000100416	2.0855 (1.0989-3.9579)	0.024554	1	1	TRMU
ENSG00000071073	0.63394 (0.42606-0.94325)	0.024567	1	1	MGAT4A
ENSG00000131791	1.726 (1.0724-2.7781)	0.024585	1	1	PRKAB2
ENSG00000254087	0.71722 (0.53674-0.95837)	0.024608	1	1	LYN
ENSG00000142583	0.8048 (0.6659-0.97268)	0.024674	1	1	SLC2A5
ENSG00000170776	0.58171 (0.36259-0.93326)	0.024682	1	1	AKAP13
ENSG00000101347	0.7167 (0.53589-0.95851)	0.024729	1	1	SAMHD1
ENSG00000145919	2.1832 (1.1044-4.316)	0.02474	1	1	BOD1
ENSG00000144063	0.77032 (0.61339-0.9674)	0.024762	1	1	MALL
ENSG00000143006	0.15035 (0.02874-0.78651)	0.024805	1	1	DMRTB1
ENSG00000135094	0.80724 (0.66954-0.97327)	0.024839	1	1	SDS
ENSG00000138101	0.59968 (0.38365-0.93737)	0.024847	1	1	DTNB
ENSG00000125851	1.1226 (1.0146-1.242)	0.024973	1	1	PCSK2
ENSG00000106565	0.72877 (0.5526-0.96111)	0.02503	1	1	TMEM176B
ENSG00000163220	0.87591 (0.78003-0.98358)	0.025096	1	1	S100A9
ENSG00000136147	0.60883 (0.39438-0.93988)	0.025101	1	1	PHF11
ENSG00000196126	0.78347 (0.63281-0.96999)	0.025116	1	1	HLA-DRB1
ENSG00000141526	0.77397 (0.61849-0.96852)	0.025122	1	1	SLC16A3
ENSG00000100154	1.4656 (1.0488-2.0479)	0.025133	1	1	TTC28
ENSG00000172081	0.62704 (0.41667-0.94363)	0.025207	1	1	MOB3A
ENSG00000124571	1.7259 (1.0702-2.7834)	0.02521	1	1	XPO5
ENSG00000104998	0.78504 (0.6351-0.9704)	0.025232	1	1	IL27RA
ENSG00000198087	1.9504 (1.0862-3.5024)	0.025308	1	1	CD2AP
ENSG00000103037	1.7863 (1.0742-2.9703)	0.025351	1	1	SETD6
ENSG00000105639	0.79707 (0.65334-0.97242)	0.025375	1	1	JAK3
ENSG00000139220	1.2196 (1.0248-1.4515)	0.025401	1	1	PPFIA2
ENSG00000183513	2.233 (1.1037-4.5176)	0.025453	1	1	COA5
ENSG00000164645	1.1901 (1.0216-1.3865)	0.025508	1	1	TEX47
ENSG00000129450	0.83171 (0.70753-0.97768)	0.025513	1	1	SIGLEC9
ENSG00000135148	0.56164 (0.33846-0.932)	0.025584	1	1	TRAFD1
ENSG00000147257	1.1934 (1.0218-1.3938)	0.025605	1	1	GPC3
ENSG00000089327	0.76722 (0.60794-0.96822)	0.025617	1	1	FXYD5
ENSG00000170542	0.85013 (0.73708-0.98051)	0.025726	1	1	SERPINB9
ENSG00000168994	1.5608 (1.0554-2.3081)	0.025732	1	1	PXDC1
ENSG00000105357	1.1917 (1.0215-1.3902)	0.025732	1	1	MYH14
ENSG00000067182	0.55419 (0.32983-0.93119)	0.025798	1	1	TNFRSF1A
ENSG00000186106	1.7185 (1.0675-2.7667)	0.025838	1	1	ANKRD46
ENSG00000060558	0.8224 (0.69246-0.97672)	0.025857	1	1	GNA15
ENSG00000168995	0.81161 (0.67544-0.97524)	0.025912	1	1	SIGLEC7
ENSG00000003400	0.70969 (0.52481-0.95971)	0.025943	1	1	CASP10
ENSG00000167618	0.76713 (0.6075-0.96871)	0.025943	1	1	LAIR2
ENSG00000256660	0.8392 (0.71922-0.9792)	0.025944	1	1	CLEC12B
ENSG00000124749	1.1987 (1.0218-1.4062)	0.026082	1	1	COL21A1
ENSG00000172183	0.7757 (0.62015-0.97026)	0.026123	1	1	ISG20
ENSG00000174004	0.74468 (0.57431-0.9656)	0.026144	1	1	NRROS
ENSG00000204392	1.6707 (1.0625-2.6272)	0.026263	1	1	LSM2
ENSG00000266524	1.2402 (1.0256-1.4997)	0.026337	1	1	GDF10
ENSG00000160796	0.65474 (0.45053-0.95152)	0.026383	1	1	NBEAL2
ENSG00000167077	0.75926 (0.5954-0.96821)	0.02639	1	1	MEI1
ENSG00000115657	1.588 (1.0556-2.3889)	0.02643	1	1	ABCB6
ENSG00000198542	1.2434 (1.0258-1.5072)	0.026442	1	1	ITGBL1
ENSG00000182179	0.74396 (0.57296-0.96601)	0.026454	1	1	UBA7
ENSG00000105697	0.82628 (0.6981-0.97801)	0.02652	1	1	HAMP
ENSG00000100304	1.5749 (1.0543-2.3524)	0.026527	1	1	TTLL12
ENSG00000061492	0.62465 (0.41215-0.94672)	0.026552	1	1	WNT8A
ENSG00000090857	1.9666 (1.0819-3.5751)	0.026557	1	1	PDPR
ENSG00000167600	0.75331 (0.58647-0.96761)	0.026573	1	1	CYP2S1
ENSG00000173221	0.78076 (0.62737-0.97167)	0.026588	1	1	GLRX
ENSG00000183918	0.85768 (0.74876-0.98244)	0.026713	1	1	SH2D1A
ENSG00000196090	1.1682 (1.0181-1.3404)	0.026729	1	1	PTPRT
ENSG00000183856	1.3411 (1.0344-1.7387)	0.026749	1	1	IQGAP3
ENSG00000180116	0.67162 (0.47219-0.9553)	0.026805	1	1	C12orf40
ENSG00000138002	1.8049 (1.0702-3.0442)	0.026805	1	1	IFT172
ENSG00000125900	0.74481 (0.57376-0.96687)	0.026893	1	1	SIRPD
ENSG00000105967	0.81215 (0.67542-0.97657)	0.026965	1	1	TFEC
ENSG00000137073	1.8375 (1.0714-3.1515)	0.027061	1	1	UBAP2
ENSG00000145107	0.69177 (0.49888-0.95925)	0.027147	1	1	TM4SF19
ENSG00000101082	0.84712 (0.73118-0.98145)	0.027153	1	1	SLA2
ENSG00000157404	1.1549 (1.0163-1.3124)	0.027201	1	1	KIT
ENSG00000134028	0.8568 (0.74699-0.98275)	0.027203	1	1	ADAMDEC1
ENSG00000182974	1.6956 (1.0612-2.7094)	0.027225	1	1	AC135068
ENSG00000188603	0.57983 (0.35743-0.9406)	0.027242	1	1	CLN3
ENSG00000093134	0.84518 (0.72789-0.98137)	0.027338	1	1	VNN3
ENSG00000100731	0.49381 (0.26384-0.92422)	0.027357	1	1	PCNX1
ENSG00000108375	0.78885 (0.63889-0.97402)	0.027481	1	1	RNF43
ENSG00000106268	1.7145 (1.0616-2.7688)	0.027483	1	1	NUDT1
ENSG00000147677	1.5965 (1.0532-2.42)	0.027513	1	1	EIF3H
ENSG00000188992	1.2479 (1.0248-1.5195)	0.02752	1	1	LIPI
ENSG00000214113	1.7153 (1.0613-2.7722)	0.027591	1	1	LYRM4
ENSG00000170049	0.71857 (0.5355-0.96422)	0.027607	1	1	KCNAB3
ENSG00000131378	0.66889 (0.46768-0.95666)	0.027621	1	1	RFTN1
ENSG00000125637	0.82826 (0.70039-0.97946)	0.02763	1	1	PSD4
ENSG00000278588	0.78165 (0.62776-0.97326)	0.027647	1	1	HIST1H2BI
ENSG00000174944	0.8068 (0.66646-0.97669)	0.027672	1	1	P2RY14
ENSG00000158292	1.4083 (1.0383-1.9101)	0.027674	1	1	GPR153
ENSG00000169508	0.66296 (0.45981-0.95586)	0.027682	1	1	GPR183
ENSG00000113209	1.1657 (1.017-1.3362)	0.02771	1	1	PCDHB5
ENSG00000203950	1.6476 (1.0562-2.5699)	0.027721	1	1	RTL8A
ENSG00000158517	0.78923 (0.63925-0.97441)	0.027737	1	1	NCF1
ENSG00000142634	0.70544 (0.51701-0.96255)	0.027756	1	1	EFHD2
ENSG00000140543	1.5889 (1.052-2.3999)	0.027756	1	1	DET1
ENSG00000102962	0.80549 (0.66434-0.97663)	0.027766	1	1	CCL22
ENSG00000146386	0.72915 (0.55029-0.96614)	0.027818	1	1	ABRACL
ENSG00000172568	0.7545 (0.58692-0.96992)	0.027925	1	1	FNDC9
ENSG00000096401	1.823 (1.0673-3.1138)	0.027931	1	1	CDC5L
ENSG00000185189	1.4628 (1.0419-2.0536)	0.028	1	1	NRBP2
ENSG00000103742	1.279 (1.0269-1.5929)	0.028026	1	1	IGDCC4
ENSG00000171421	1.5471 (1.0482-2.2834)	0.028034	1	1	MRPL36
ENSG00000185905	0.83203 (0.70611-0.9804)	0.028065	1	1	C16orf54
ENSG00000006128	1.252 (1.0243-1.5302)	0.028174	1	1	TAC1
ENSG00000216588	1.3166 (1.0298-1.6832)	0.028203	1	1	IGSF23
ENSG00000176244	0.73144 (0.55311-0.96727)	0.02828	1	1	ACBD7
ENSG00000152056	0.69736 (0.50532-0.96237)	0.028281	1	1	AP1S3
ENSG00000205882	1.1832 (1.018-1.3752)	0.028334	1	1	DEFB134
ENSG00000184381	1.4564 (1.0406-2.0382)	0.028377	1	1	PLA2G6
ENSG00000066382	1.1471 (1.0146-1.2969)	0.028394	1	1	MPPED2
ENSG00000151693	1.723 (1.0591-2.803)	0.028443	1	1	ASAP2
ENSG00000204410	1.4762 (1.0419-2.0915)	0.028444	1	1	MSH5
ENSG00000117625	1.8878 (1.0691-3.3333)	0.028496	1	1	RCOR3
ENSG00000175170	1.3876 (1.035-1.8602)	0.028507	1	1	FAM182B
ENSG00000163162	0.48394 (0.25276-0.92657)	0.028518	1	1	RNF149
ENSG00000241685	1.723 (1.0586-2.8043)	0.028593	1	1	ARPC1A
ENSG00000182022	0.7053 (0.51593-0.96416)	0.028616	1	1	CHST15
ENSG00000110002	0.75132 (0.5816-0.97056)	0.028618	1	1	VWA5A
ENSG00000103202	1.4284 (1.038-1.9657)	0.028618	1	1	NME4
ENSG00000173068	1.381 (1.0342-1.8441)	0.028664	1	1	BNC2
ENSG00000185842	1.3007 (1.0277-1.6461)	0.028703	1	1	DNAH14
ENSG00000101126	1.9198 (1.0701-3.4441)	0.028728	1	1	ADNP
ENSG00000116852	0.77125 (0.61107-0.97343)	0.028768	1	1	KIF21B
ENSG00000143457	1.438 (1.0383-1.9916)	0.028809	1	1	GOLPH3L
ENSG00000132613	1.3906 (1.0344-1.8695)	0.028951	1	1	MTSS1L
ENSG00000180992	1.7101 (1.0565-2.7681)	0.028989	1	1	MRPL14
ENSG00000140479	1.2814 (1.0257-1.6008)	0.029007	1	1	PCSK6
ENSG00000105246	0.78543 (0.63228-0.97568)	0.02908	1	1	EBI3
ENSG00000119917	0.74228 (0.56796-0.97012)	0.029103	1	1	IFIT3
ENSG00000124507	0.84055 (0.71913-0.98248)	0.029105	1	1	PACSIN1
ENSG00000156675	0.65779 (0.45152-0.95829)	0.029118	1	1	RAB11FIP1
ENSG00000065491	1.9075 (1.0676-3.4082)	0.029187	1	1	TBC1D22B
ENSG00000188886	0.78091 (0.62525-0.97532)	0.029238	1	1	ASTL
ENSG00000105329	0.6775 (0.47741-0.96146)	0.029255	1	1	TGFB1
ENSG00000188375	0.68558 (0.48825-0.96267)	0.029287	1	1	H3F3C
ENSG00000188517	1.2002 (1.0185-1.4142)	0.029311	1	1	COL25A1
ENSG00000181450	1.6231 (1.0499-2.5093)	0.02934	1	1	ZNF678
ENSG00000177675	0.74458 (0.57104-0.97085)	0.029374	1	1	CD163L1
ENSG00000268975	0.76033 (0.59419-0.97293)	0.029399	1	1	MIA-RAB4B
ENSG00000173175	1.2636 (1.0237-1.5597)	0.029437	1	1	ADCY5
ENSG00000134030	1.6803 (1.0532-2.6807)	0.029446	1	1	CTIF
ENSG00000143344	0.6822 (0.48352-0.96252)	0.029447	1	1	RGL1
ENSG00000204701	0.71949 (0.5349-0.96777)	0.029514	1	1	OR2J3
ENSG00000106344	1.8751 (1.0641-3.304)	0.029629	1	1	RBM28
ENSG00000106113	1.2959 (1.026-1.6368)	0.029634	1	1	CRHR2
ENSG00000176198	1.3456 (1.0296-1.7586)	0.029736	1	1	OR11H4
ENSG00000137312	1.3849 (1.0325-1.8575)	0.029742	1	1	FLOT1
ENSG00000156858	0.44167 (0.21136-0.92295)	0.029765	1	1	PRR14
ENSG00000101019	2.4025 (1.0898-5.2964)	0.029769	1	1	UQCC1
ENSG00000101412	1.3148 (1.0272-1.683)	0.029792	1	1	E2F1
ENSG00000102001	0.80705 (0.66512-0.97927)	0.029834	1	1	CACNA1F
ENSG00000065675	0.8184 (0.683-0.98064)	0.029869	1	1	PRKCQ
ENSG00000249915	1.6106 (1.0475-2.4764)	0.029899	1	1	PDCD6
ENSG00000034533	0.59533 (0.37273-0.95089)	0.029953	1	1	ASTE1
ENSG00000204227	1.7118 (1.0534-2.7816)	0.030004	1	1	RING1
ENSG00000167635	1.7281 (1.0543-2.8327)	0.030032	1	1	ZNF146
ENSG00000099958	0.72888 (0.54772-0.96997)	0.030075	1	1	DERL3
ENSG00000151881	1.723 (1.0538-2.8173)	0.030107	1	1	TMEM267
ENSG00000186265	0.838 (0.71426-0.98318)	0.030156	1	1	BTLA
ENSG00000217128	1.811 (1.0586-3.098)	0.030166	1	1	FNIP1
ENSG00000164400	0.80976 (0.66904-0.98008)	0.03027	1	1	CSF2
ENSG00000159256	0.50306 (0.27014-0.93682)	0.030335	1	1	MORC3
ENSG00000070495	0.53891 (0.30797-0.94301)	0.030348	1	1	JMJD6
ENSG00000114353	0.53573 (0.30417-0.94357)	0.030689	1	1	GNAI2
ENSG00000177885	0.51565 (0.28272-0.9405)	0.030772	1	1	GRB2
ENSG00000137221	1.895 (1.0609-3.385)	0.030804	1	1	TJAP1
ENSG00000197057	0.84803 (0.73018-0.9849)	0.030829	1	1	DTHD1
ENSG00000163440	1.2976 (1.0243-1.6439)	0.030863	1	1	PDCL2
ENSG00000161010	1.8523 (1.0583-3.242)	0.030905	1	1	MRNIP
ENSG00000126860	0.69373 (0.49771-0.96696)	0.030907	1	1	EVI2A
ENSG00000183826	1.8541 (1.0582-3.2487)	0.030959	1	1	BTBD9
ENSG00000151577	0.52303 (0.29028-0.94238)	0.030966	1	1	DRD3
ENSG00000171794	0.23829 (0.064712-0.8775)	0.031049	1	1	UTF1
ENSG00000112303	0.81873 (0.6826-0.982)	0.031107	1	1	VNN2
ENSG00000123570	1.3021 (1.0243-1.6554)	0.031108	1	1	RAB9B
ENSG00000163464	0.86413 (0.75669-0.98683)	0.03111	1	1	CXCR1
ENSG00000159184	1.1355 (1.0116-1.2745)	0.031111	1	1	HOXB13
ENSG00000126756	1.9294 (1.0615-3.5072)	0.031118	1	1	UXT
ENSG00000118263	0.6218 (0.4036-0.95795)	0.03118	1	1	KLF7
ENSG00000240403	0.86469 (0.75755-0.98699)	0.031236	1	1	KIR3DL2
ENSG00000125744	1.4775 (1.0355-2.1084)	0.031393	1	1	RTN2
ENSG00000074966	0.75848 (0.58954-0.97583)	0.031535	1	1	TXK
ENSG00000197555	0.66958 (0.46454-0.96513)	0.031537	1	1	SIPA1L1
ENSG00000143222	1.8565 (1.0562-3.2632)	0.031547	1	1	UFC1
ENSG00000060656	1.1904 (1.0154-1.3955)	0.031693	1	1	PTPRU
ENSG00000105146	1.3201 (1.0246-1.7008)	0.031696	1	1	AURKC
ENSG00000059377	0.73329 (0.55249-0.97325)	0.031741	1	1	TBXAS1
ENSG00000283900	1.4708 (1.0342-2.0917)	0.031799	1	1	Z98749
ENSG00000235718	0.79091 (0.63845-0.97979)	0.031808	1	1	MFRP
ENSG00000124641	1.7498 (1.0498-2.9166)	0.031856	1	1	MED20
ENSG00000160999	0.78706 (0.63241-0.97953)	0.031933	1	1	SH2B2
ENSG00000148483	0.78785 (0.63362-0.97963)	0.031943	1	1	TMEM236
ENSG00000197858	1.5564 (1.0386-2.3324)	0.032087	1	1	GPAA1
ENSG00000168071	0.7709 (0.60766-0.97799)	0.032091	1	1	CCDC88B
ENSG00000120903	0.80007 (0.65238-0.98119)	0.032162	1	1	CHRNA2
ENSG00000107742	0.8159 (0.67731-0.98284)	0.03218	1	1	SPOCK2
ENSG00000146376	0.64635 (0.43355-0.96361)	0.0322	1	1	ARHGAP18
ENSG00000099785	0.75833 (0.58873-0.97678)	0.032202	1	1	2020-03-02
ENSG00000163719	0.46135 (0.22726-0.93657)	0.032245	1	1	MTMR14
ENSG00000121060	0.57258 (0.34369-0.95391)	0.032261	1	1	TRIM25
ENSG00000111371	0.79414 (0.64305-0.98072)	0.032295	1	1	SLC38A1
ENSG00000072858	0.8446 (0.72359-0.98585)	0.032306	1	1	SIDT1
ENSG00000204252	0.82115 (0.68555-0.98356)	0.032352	1	1	HLA-DOA
ENSG00000273748	1.3198 (1.0235-1.7017)	0.032408	1	1	AL592183
ENSG00000204536	1.6562 (1.0431-2.6297)	0.032452	1	1	CCHCR1
ENSG00000177932	1.5326 (1.0363-2.2667)	0.032466	1	1	ZNF354C
ENSG00000123584	5.4772 (1.1525-26.03)	0.03248	1	1	MAGEA9
ENSG00000130433	0.308 (0.10464-0.90651)	0.032504	1	1	CACNG6
ENSG00000276070	0.86861 (0.76339-0.98833)	0.032509	1	1	CCL4L2
ENSG00000140511	0.74221 (0.56471-0.97551)	0.032534	1	1	HAPLN3
ENSG00000183723	1.4887 (1.0336-2.1441)	0.032542	1	1	CMTM4
ENSG00000125618	0.84873 (0.73021-0.9865)	0.032587	1	1	PAX8
ENSG00000282301	1.3096 (1.0225-1.6773)	0.032679	1	1	CYP3A7-CYP3A51P
ENSG00000117528	1.7433 (1.0468-2.9034)	0.032702	1	1	ABCD3
ENSG00000011590	0.74992 (0.57581-0.97667)	0.032751	1	1	ZBTB32
ENSG00000128284	0.80541 (0.66031-0.98241)	0.032755	1	1	APOL3
ENSG00000166959	1.2369 (1.0176-1.5036)	0.032766	1	1	MS4A8
ENSG00000182584	0.68799 (0.48801-0.96992)	0.03282	1	1	ACTL10
ENSG00000165806	0.76062 (0.59161-0.97791)	0.032825	1	1	CASP7
ENSG00000166689	0.8172 (0.67889-0.98368)	0.032856	1	1	PLEKHA7
ENSG00000152315	0.77321 (0.61052-0.97926)	0.032858	1	1	KCNK13
ENSG00000122406	1.5661 (1.0371-2.3649)	0.032893	1	1	RPL5
ENSG00000111537	0.84762 (0.72817-0.98667)	0.032912	1	1	IFNG
ENSG00000164270	0.75252 (0.57949-0.9772)	0.032927	1	1	HTR4
ENSG00000169059	0.85158 (0.73466-0.98711)	0.032995	1	1	VCX3A
ENSG00000178980	1.6356 (1.0405-2.5711)	0.033006	1	1	SELENOW
ENSG00000144567	1.6642 (1.0418-2.6583)	0.033046	1	1	RETREG2
ENSG00000205544	1.5682 (1.0366-2.3722)	0.033138	1	1	TMEM256
ENSG00000104218	1.7086 (1.0437-2.7971)	0.033161	1	1	CSPP1
ENSG00000228623	1.2244 (1.0163-1.4752)	0.033172	1	1	ZNF883
ENSG00000105664	1.1325 (1.01-1.2698)	0.033184	1	1	COMP
ENSG00000269586	1.1279 (1.0096-1.26)	0.033212	1	1	CT45A10
ENSG00000189013	0.88159 (0.78502-0.99005)	0.033266	1	1	KIR2DL4
ENSG00000104814	0.78869 (0.63383-0.9814)	0.033309	1	1	MAP4K1
ENSG00000182255	1.2143 (1.0155-1.4521)	0.033326	1	1	KCNA4
ENSG00000082212	0.59896 (0.37356-0.96036)	0.033348	1	1	ME2
ENSG00000111843	1.7733 (1.0461-3.0059)	0.033382	1	1	TMEM14C
ENSG00000015475	0.66636 (0.45845-0.96856)	0.03339	1	1	BID
ENSG00000265817	1.3578 (1.0243-1.8)	0.033457	1	1	FSBP
ENSG00000160948	1.7273 (1.0436-2.8587)	0.03349	1	1	VPS28
ENSG00000115252	1.1842 (1.0133-1.384)	0.033494	1	1	PDE1A
ENSG00000079150	1.416 (1.0275-1.9513)	0.033517	1	1	FKBP7
ENSG00000166887	2.1599 (1.0618-4.3934)	0.033538	1	1	VPS39
ENSG00000178927	0.60539 (0.3811-0.96168)	0.033552	1	1	C17orf62
ENSG00000204469	1.8376 (1.0484-3.2209)	0.033577	1	1	PRRC2A
ENSG00000102007	0.68756 (0.48668-0.97135)	0.033601	1	1	PLP2
ENSG00000168124	0.75339 (0.58016-0.97835)	0.033654	1	1	OR1F1
ENSG00000125538	0.88422 (0.78931-0.99054)	0.033672	1	1	IL1B
ENSG00000110047	0.62313 (0.40273-0.96415)	0.03368	1	1	EHD1
ENSG00000196778	0.68757 (0.48659-0.97157)	0.033715	1	1	OR52K1
ENSG00000196584	1.3881 (1.0256-1.8789)	0.033725	1	1	XRCC2
ENSG00000162654	0.87043 (0.76576-0.98941)	0.033773	1	1	GBP4
ENSG00000165323	1.1506 (1.0108-1.3098)	0.033789	1	1	FAT3
ENSG00000147234	0.84149 (0.71745-0.98698)	0.033915	1	1	FRMPD3
ENSG00000136688	0.86783 (0.76128-0.9893)	0.033931	1	1	IL36G
ENSG00000099812	1.3026 (1.0203-1.6631)	0.033938	1	1	MISP
ENSG00000137101	0.80329 (0.65605-0.98357)	0.033981	1	1	CD72
ENSG00000157429	1.4995 (1.031-2.1809)	0.034011	1	1	ZNF19
ENSG00000221909	1.6349 (1.0374-2.5766)	0.034153	1	1	FAM200A
ENSG00000019549	1.319 (1.0209-1.7042)	0.034189	1	1	SNAI2
ENSG00000272741	1.6769 (1.0391-2.7062)	0.034242	1	1	AC069257
ENSG00000188707	0.81104 (0.66808-0.98459)	0.034262	1	1	ZBED6CL
ENSG00000278224	1.5404 (1.0326-2.2981)	0.034266	1	1	PRICKLE4
ENSG00000187772	1.2457 (1.0164-1.5266)	0.034272	1	1	LIN28B
ENSG00000203730	1.2596 (1.0172-1.5597)	0.034287	1	1	TEDDM1
ENSG00000164305	0.52652 (0.29068-0.95369)	0.034311	1	1	CASP3
ENSG00000122188	0.86009 (0.74798-0.98901)	0.034424	1	1	LAX1
ENSG00000113360	1.7892 (1.0435-3.0678)	0.034466	1	1	DROSHA
ENSG00000135749	0.78374 (0.62528-0.98235)	0.034471	1	1	PCNX2
ENSG00000111912	0.62813 (0.40807-0.96687)	0.034596	1	1	NCOA7
ENSG00000269067	1.1967 (1.0131-1.4136)	0.034606	1	1	ZNF728
ENSG00000160321	1.1927 (1.0128-1.4045)	0.034627	1	1	ZNF208
ENSG00000170967	1.2411 (1.0157-1.5164)	0.034638	1	1	DDI1
ENSG00000152467	1.2484 (1.0161-1.5338)	0.034683	1	1	ZSCAN1
ENSG00000121966	0.79147 (0.63707-0.9833)	0.034683	1	1	CXCR4
ENSG00000188167	0.54172 (0.30659-0.95716)	0.034797	1	1	TMPPE
ENSG00000100104	1.8008 (1.0428-3.1098)	0.034826	1	1	SRRD
ENSG00000101310	0.47203 (0.23504-0.94797)	0.034845	1	1	SEC23B
ENSG00000027075	0.71763 (0.52724-0.97676)	0.034905	1	1	PRKCH
ENSG00000255819	0.8314 (0.70025-0.98711)	0.035023	1	1	KLRC4-KLRK1
ENSG00000188313	0.6833 (0.47953-0.97366)	0.035059	1	1	PLSCR1
ENSG00000107929	0.45749 (0.22106-0.94677)	0.035085	1	1	LARP4B
ENSG00000204963	1.1508 (1.0098-1.3115)	0.035137	1	1	PCDHA7
ENSG00000118873	2.0157 (1.05-3.8696)	0.035148	1	1	RAB3GAP2
ENSG00000135636	0.75608 (0.58284-0.98081)	0.03521	1	1	DYSF
ENSG00000255408	1.1499 (1.0097-1.3095)	0.035244	1	1	PCDHA3
ENSG00000213809	0.71212 (0.51898-0.97713)	0.035442	1	1	KLRK1
ENSG00000130202	0.65464 (0.4411-0.97156)	0.035448	1	1	NECTIN2
ENSG00000060140	0.82209 (0.68485-0.98682)	0.03552	1	1	STYK1
ENSG00000275126	0.82988 (0.69745-0.98746)	0.035533	1	1	HIST1H4L
ENSG00000241343	1.5535 (1.0301-2.343)	0.035608	1	1	RPL36A
ENSG00000114738	0.58185 (0.35102-0.96446)	0.035701	1	1	MAPKAPK3
ENSG00000142694	1.4347 (1.0244-2.0093)	0.035714	1	1	EVA1B
ENSG00000254709	0.90716 (0.8283-0.99353)	0.035742	1	1	IGLL5
ENSG00000131389	0.68944 (0.48725-0.97554)	0.035747	1	1	SLC6A6
ENSG00000145592	1.6252 (1.0326-2.558)	0.035865	1	1	RPL37
ENSG00000121933	0.81233 (0.669-0.98638)	0.03587	1	1	TMIGD3
ENSG00000138755	0.89098 (0.79989-0.99244)	0.03591	1	1	CXCL9
ENSG00000139194	0.78344 (0.62368-0.98412)	0.035943	1	1	RBP5
ENSG00000136541	0.83471 (0.70503-0.98823)	0.035962	1	1	ERMN
ENSG00000030582	0.64569 (0.42902-0.97178)	0.035975	1	1	GRN
ENSG00000227507	0.80241 (0.6532-0.9857)	0.035979	1	1	LTB
ENSG00000249715	0.80121 (0.65129-0.98563)	0.036006	1	1	FER1L5
ENSG00000204592	0.72497 (0.53672-0.97924)	0.036015	1	1	HLA-E
ENSG00000146858	1.3987 (1.0221-1.9141)	0.036025	1	1	ZC3HAV1L
ENSG00000104972	0.8582 (0.74388-0.9901)	0.036055	1	1	LILRB1
ENSG00000130159	1.6706 (1.0337-2.7)	0.036144	1	1	ECSIT
ENSG00000229972	1.8726 (1.0413-3.3676)	0.036161	1	1	IQCF3
ENSG00000196944	1.2321 (1.0135-1.4978)	0.036193	1	1	OR2T4
ENSG00000198223	0.75906 (0.58649-0.98242)	0.036194	1	1	CSF2RA
ENSG00000188042	0.80775 (0.66149-0.98636)	0.036196	1	1	ARL4C
ENSG00000134259	1.1994 (1.0118-1.4217)	0.036198	1	1	NGF
ENSG00000175354	0.52121 (0.28325-0.95906)	0.036231	1	1	PTPN2
ENSG00000127507	0.77881 (0.6163-0.98417)	0.036295	1	1	ADGRE2
ENSG00000173200	0.82414 (0.6876-0.98778)	0.036349	1	1	PARP15
ENSG00000198464	1.5954 (1.0301-2.4709)	0.036356	1	1	ZNF480
ENSG00000153064	0.84345 (0.71905-0.98937)	0.036511	1	1	BANK1
ENSG00000260007	1.4996 (1.0257-2.1923)	0.036514	1	1	AC107871
ENSG00000136514	0.7612 (0.58942-0.98305)	0.03653	1	1	RTP4
ENSG00000115523	0.86298 (0.7516-0.99087)	0.036608	1	1	GNLY
ENSG00000027847	1.7552 (1.0356-2.9748)	0.036616	1	1	B4GALT7
ENSG00000236125	0.84377 (0.71949-0.98952)	0.036655	1	1	USP17L4
ENSG00000171435	0.83427 (0.70382-0.9889)	0.036741	1	1	KSR2
ENSG00000105352	0.76512 (0.59512-0.98368)	0.036768	1	1	CEACAM4
ENSG00000204394	1.6442 (1.031-2.6221)	0.036784	1	1	VARS
ENSG00000158286	1.3889 (1.0203-1.8906)	0.036827	1	1	RNF207
ENSG00000198488	1.5287 (1.026-2.2777)	0.036954	1	1	B3GNT6
ENSG00000182585	0.87221 (0.76702-0.99183)	0.037066	1	1	EPGN
ENSG00000132530	0.78398 (0.62365-0.98553)	0.037086	1	1	XAF1
ENSG00000149968	0.88459 (0.78824-0.99273)	0.03717	1	1	MMP3
ENSG00000236279	1.3185 (1.0166-1.71)	0.037177	1	1	CLEC2L
ENSG00000131732	1.5188 (1.0249-2.2509)	0.037299	1	1	ZCCHC9
ENSG00000182903	1.8593 (1.0369-3.3338)	0.037369	1	1	ZNF721
ENSG00000058799	0.48951 (0.24981-0.95919)	0.0374	1	1	YIPF1
ENSG00000145428	0.869 (0.76131-0.99194)	0.037535	1	1	RNF175
ENSG00000137492	1.4811 (1.0229-2.1446)	0.037547	1	1	THAP12
ENSG00000110244	1.5567 (1.0258-2.3623)	0.037557	1	1	APOA4
ENSG00000176715	0.57933 (0.34629-0.96921)	0.037609	1	1	ACSF3
ENSG00000028116	0.59584 (0.36556-0.97118)	0.037777	1	1	VRK2
ENSG00000185669	0.76204 (0.58958-0.98495)	0.03791	1	1	SNAI3
ENSG00000184524	1.5059 (1.0231-2.2166)	0.037931	1	1	CEND1
ENSG00000185176	1.2855 (1.0141-1.6295)	0.037943	1	1	AQP12B
ENSG00000123689	0.84955 (0.72826-0.99104)	0.038038	1	1	G0S2
ENSG00000165383	0.81565 (0.67282-0.98882)	0.038039	1	1	LRRC18
ENSG00000223601	1.3449 (1.0165-1.7795)	0.038039	1	1	EBLN1
ENSG00000204386	1.492 (1.0223-2.1775)	0.03804	1	1	NEU1
ENSG00000122779	1.7834 (1.0324-3.0806)	0.038042	1	1	TRIM24
ENSG00000006432	0.77526 (0.60948-0.98614)	0.03811	1	1	MAP3K9
ENSG00000127483	1.7997 (1.0327-3.1364)	0.038135	1	1	HP1BP3
ENSG00000157240	1.3032 (1.0146-1.6739)	0.038163	1	1	FZD1
ENSG00000204961	1.1643 (1.0083-1.3446)	0.038227	1	1	PCDHA9
ENSG00000183597	1.5617 (1.0245-2.3808)	0.038241	1	1	TANGO2
ENSG00000109846	1.161 (1.0081-1.3372)	0.038306	1	1	CRYAB
ENSG00000150764	1.4181 (1.0189-1.9738)	0.038369	1	1	DIXDC1
ENSG00000240542	1.2255 (1.0109-1.4858)	0.038423	1	1	KRTAP9-1
ENSG00000038382	1.5639 (1.0241-2.3882)	0.038448	1	1	TRIO
ENSG00000153391	0.51946 (0.27938-0.96586)	0.038478	1	1	INO80C
ENSG00000104660	0.62448 (0.39975-0.97555)	0.03857	1	1	LEPROTL1
ENSG00000124564	1.1921 (1.0092-1.4082)	0.03871	1	1	SLC17A3
ENSG00000181541	0.68562 (0.47936-0.98062)	0.038722	1	1	MAB21L2
ENSG00000176142	1.7081 (1.0279-2.8382)	0.038795	1	1	TMEM39A
ENSG00000133138	1.4453 (1.0191-2.0499)	0.038846	1	1	TBC1D8B
ENSG00000172487	2.8223 (1.0546-7.553)	0.038846	1	1	OR8J1
ENSG00000108342	0.77434 (0.6075-0.987)	0.038862	1	1	CSF3
ENSG00000253506	1.3632 (1.0159-1.8293)	0.038899	1	1	NACA2
ENSG00000123700	0.73418 (0.54754-0.98443)	0.038941	1	1	KCNJ2
ENSG00000177409	0.79999 (0.64722-0.98881)	0.03901	1	1	SAMD9L
ENSG00000084710	1.3426 (1.0147-1.7763)	0.039164	1	1	EFR3B
ENSG00000100422	1.5071 (1.0205-2.2257)	0.039208	1	1	CERK
ENSG00000101596	0.57328 (0.33781-0.97287)	0.039217	1	1	SMCHD1
ENSG00000149575	1.2279 (1.0101-1.4926)	0.039296	1	1	SCN2B
ENSG00000048649	1.4774 (1.0193-2.1413)	0.039315	1	1	RSF1
ENSG00000147251	0.71674 (0.52214-0.98388)	0.039352	1	1	DOCK11
ENSG00000158525	0.78781 (0.62783-0.98855)	0.039457	1	1	CPA5
ENSG00000171045	1.6284 (1.0236-2.5904)	0.03955	1	1	TSNARE1
ENSG00000198846	0.84131 (0.71367-0.99178)	0.03956	1	1	TOX
ENSG00000212710	0.72254 (0.53019-0.98468)	0.039617	1	1	CTAGE1
ENSG00000110719	0.67204 (0.46022-0.98136)	0.039653	1	1	TCIRG1
ENSG00000204576	1.5954 (1.0224-2.4895)	0.039655	1	1	PRR3
ENSG00000126947	1.5459 (1.0207-2.3411)	0.039693	1	1	ARMCX1
ENSG00000132821	1.1963 (1.0085-1.4192)	0.039725	1	1	VSTM2L
ENSG00000176904	0.48658 (0.24487-0.96688)	0.039772	1	1	OR51H1
ENSG00000172289	1.3884 (1.0154-1.8984)	0.039825	1	1	OR10V1
ENSG00000163421	0.85779 (0.74103-0.99296)	0.039913	1	1	PROK2
ENSG00000135250	1.7024 (1.0248-2.8281)	0.039915	1	1	SRPK2
ENSG00000104529	1.6796 (1.0241-2.7545)	0.039936	1	1	EEF1D
ENSG00000188784	1.3969 (1.0155-1.9215)	0.039945	1	1	PLA2G2E
ENSG00000102221	1.4677 (1.0178-2.1166)	0.039949	1	1	JADE3
ENSG00000170891	1.1279 (1.0055-1.2651)	0.039999	1	1	CYTL1
ENSG00000065357	0.67749 (0.46722-0.98238)	0.040004	1	1	DGKA
ENSG00000108639	0.65752 (0.44068-0.98106)	0.040013	1	1	SYNGR2
ENSG00000128203	0.6594 (0.44312-0.98125)	0.040043	1	1	ASPHD2
ENSG00000160953	1.8116 (1.0274-3.1946)	0.04005	1	1	MUM1
ENSG00000121858	0.77013 (0.60007-0.98839)	0.0402	1	1	TNFSF10
ENSG00000214046	0.52405 (0.28256-0.97194)	0.040337	1	1	SMIM7
ENSG00000196263	1.2489 (1.0097-1.5446)	0.040424	1	1	ZNF471
ENSG00000182162	0.84827 (0.72473-0.99286)	0.040441	1	1	P2RY8
ENSG00000117010	1.6909 (1.0229-2.795)	0.040517	1	1	ZNF684
ENSG00000091106	0.70156 (0.49975-0.98486)	0.040547	1	1	NLRC4
ENSG00000179912	1.7229 (1.0236-2.9002)	0.0406	1	1	R3HDM2
ENSG00000170275	1.542 (1.0187-2.3341)	0.040612	1	1	CRTAP
ENSG00000137040	0.55959 (0.3209-0.97582)	0.040733	1	1	RANBP6
ENSG00000089060	0.65672 (0.43896-0.98249)	0.040763	1	1	SLC8B1
ENSG00000172671	0.64792 (0.42751-0.98194)	0.04077	1	1	ZFAND4
ENSG00000214215	0.75038 (0.56989-0.98802)	0.040777	1	1	C12orf74
ENSG00000138279	0.55236 (0.31276-0.97553)	0.04082	1	1	ANXA7
ENSG00000169860	0.79513 (0.6383-0.9905)	0.040839	1	1	P2RY1
ENSG00000223501	1.9898 (1.0291-3.8473)	0.040842	1	1	VPS52
ENSG00000124102	0.92125 (0.85159-0.9966)	0.040868	1	1	PI3
ENSG00000100744	0.73101 (0.54136-0.98711)	0.040892	1	1	GSKIP
ENSG00000099715	1.2014 (1.0076-1.4325)	0.040916	1	1	PCDH11Y
ENSG00000167634	0.8557 (0.73694-0.99361)	0.040944	1	1	NLRP7
ENSG00000182816	1.2358 (1.0087-1.5139)	0.040955	1	1	KRTAP13-2
ENSG00000198569	0.78908 (0.62871-0.99035)	0.040994	1	1	SLC34A3
ENSG00000197943	0.73097 (0.54118-0.98731)	0.041031	1	1	PLCG2
ENSG00000173612	0.65956 (0.44242-0.98326)	0.041072	1	1	GPRC6A
ENSG00000163659	0.66593 (0.45078-0.98377)	0.041134	1	1	TIPARP
ENSG00000132485	1.9008 (1.0261-3.5214)	0.041176	1	1	ZRANB2
ENSG00000128016	0.75362 (0.57439-0.98878)	0.041215	1	1	ZFP36
ENSG00000215252	1.2229 (1.008-1.4836)	0.041246	1	1	GOLGA8B
ENSG00000152475	1.4131 (1.0138-1.9696)	0.041264	1	1	ZNF837
ENSG00000196531	1.5825 (1.0183-2.4593)	0.041285	1	1	NACA
ENSG00000099999	1.4995 (1.0161-2.2128)	0.04129	1	1	RNF215
ENSG00000198835	0.82867 (0.6918-0.99262)	0.04131	1	1	GJC2
ENSG00000116604	1.7323 (1.0216-2.9374)	0.041425	1	1	MEF2D
ENSG00000149972	1.1753 (1.0063-1.3726)	0.041437	1	1	CNTN5
ENSG00000132357	0.74953 (0.5681-0.98891)	0.041466	1	1	CARD6
ENSG00000275063	0.89096 (0.79736-0.99555)	0.041476	1	1	AC233755
ENSG00000164342	0.8104 (0.66205-0.99199)	0.041556	1	1	TLR3
ENSG00000244411	1.1429 (1.0051-1.2996)	0.041606	1	1	KRTAP5-7
ENSG00000105698	1.881 (1.0241-3.4548)	0.041677	1	1	USF2
ENSG00000166833	1.2855 (1.0094-1.6372)	0.041741	1	1	NAV2
ENSG00000086015	1.5781 (1.0172-2.4483)	0.04175	1	1	MAST2
ENSG00000105198	0.62364 (0.39585-0.98252)	0.04175	1	1	LGALS13
ENSG00000075461	1.1844 (1.0063-1.394)	0.041765	1	1	CACNG4
ENSG00000118855	0.58454 (0.34851-0.98043)	0.041864	1	1	MFSD1
ENSG00000004487	1.6487 (1.0185-2.6686)	0.041878	1	1	KDM1A
ENSG00000215012	1.5558 (1.0163-2.3816)	0.041916	1	1	RTL10
ENSG00000154485	0.81176 (0.66399-0.99242)	0.041929	1	1	MMP21
ENSG00000186891	0.81848 (0.67481-0.99275)	0.041964	1	1	TNFRSF18
ENSG00000063180	0.78145 (0.61616-0.99109)	0.041972	1	1	CA11
ENSG00000254469	1.5059 (1.0149-2.2343)	0.041997	1	1	AP002495
ENSG00000185002	0.80879 (0.65917-0.99236)	0.042006	1	1	RFX6
ENSG00000184117	1.4368 (1.0132-2.0376)	0.042015	1	1	NIPSNAP1
ENSG00000213920	1.3946 (1.012-1.9217)	0.042035	1	1	MDP1
ENSG00000164631	1.7962 (1.0213-3.159)	0.042043	1	1	ZNF12
ENSG00000104870	0.68191 (0.47142-0.98639)	0.042081	1	1	FCGRT
ENSG00000161970	1.4062 (1.0122-1.9536)	0.04214	1	1	RPL26
ENSG00000139055	0.80732 (0.65669-0.99249)	0.042203	1	1	ERP27
ENSG00000181001	0.84787 (0.72306-0.99422)	0.04222	1	1	OR52N1
ENSG00000109062	0.72718 (0.53475-0.98887)	0.042224	1	1	SLC9A3R1
ENSG00000109511	0.80436 (0.65194-0.99241)	0.042251	1	1	ANXA10
ENSG00000126091	1.7393 (1.0195-2.9674)	0.042268	1	1	ST3GAL3
ENSG00000105205	0.73855 (0.55125-0.9895)	0.042285	1	1	CLC
ENSG00000173020	0.58123 (0.34426-0.98132)	0.042304	1	1	GRK2
ENSG00000138796	1.5701 (1.0157-2.4271)	0.042354	1	1	HADH
ENSG00000164683	1.1779 (1.0056-1.3796)	0.04239	1	1	HEY1
ENSG00000142798	1.6221 (1.0167-2.5879)	0.042413	1	1	HSPG2
ENSG00000170525	0.6691 (0.45389-0.98634)	0.042417	1	1	PFKFB3
ENSG00000166897	1.1379 (1.0044-1.2892)	0.042429	1	1	ELFN2
ENSG00000115590	0.8635 (0.74938-0.99501)	0.042442	1	1	IL1R2
ENSG00000283297	0.71971 (0.5238-0.9889)	0.042479	1	1	TEX52
ENSG00000244025	1.1501 (1.0047-1.3165)	0.042502	1	1	KRTAP19-3
ENSG00000181036	0.82585 (0.68643-0.9936)	0.042554	1	1	FCRL6
ENSG00000198876	1.7028 (1.018-2.8482)	0.042564	1	1	DCAF12
ENSG00000185499	0.75575 (0.57653-0.99069)	0.042589	1	1	MUC1
ENSG00000178921	1.7193 (1.0181-2.9036)	0.042655	1	1	PFAS
ENSG00000108349	1.8867 (1.0212-3.4859)	0.04268	1	1	CASC3
ENSG00000213903	0.76437 (0.5894-0.99128)	0.042768	1	1	LTB4R
ENSG00000101695	0.75297 (0.57223-0.99081)	0.042774	1	1	RNF125
ENSG00000198604	0.57443 (0.33597-0.98213)	0.04278	1	1	BAZ1A
ENSG00000131051	2.2288 (1.0264-4.8401)	0.042787	1	1	RBM39
ENSG00000164129	1.2564 (1.0074-1.567)	0.042797	1	1	NPY5R
ENSG00000187522	0.57224 (0.33339-0.98221)	0.042857	1	1	HSPA14
ENSG00000143390	0.54372 (0.30144-0.98073)	0.042905	1	1	RFX5
ENSG00000164440	0.80343 (0.65002-0.99306)	0.042931	1	1	TXLNB
ENSG00000251664	1.1478 (1.0044-1.3116)	0.042975	1	1	PCDHA12
ENSG00000262406	0.86389 (0.74975-0.99541)	0.043012	1	1	MMP12
ENSG00000008988	1.5587 (1.014-2.3959)	0.043019	1	1	RPS20
ENSG00000149577	0.58753 (0.351-0.98344)	0.043023	1	1	SIDT2
ENSG00000129680	1.5317 (1.0135-2.3151)	0.043028	1	1	MAP7D3
ENSG00000271605	0.79616 (0.63839-0.99292)	0.043067	1	1	MILR1
ENSG00000109184	1.6182 (1.015-2.5799)	0.04312	1	1	DCUN1D4
ENSG00000163563	0.85157 (0.72878-0.99505)	0.043134	1	1	MNDA
ENSG00000001561	0.78874 (0.62664-0.99278)	0.043207	1	1	ENPP4
ENSG00000148219	1.2735 (1.0073-1.61)	0.043299	1	1	ASTN2
ENSG00000205809	0.87241 (0.76422-0.99592)	0.04334	1	1	KLRC2
ENSG00000100567	0.45575 (0.21261-0.97695)	0.043393	1	1	PSMA3
ENSG00000039560	1.4907 (1.0119-2.1961)	0.043395	1	1	RAI14
ENSG00000173825	0.74252 (0.55622-0.99122)	0.043401	1	1	TIGD3
ENSG00000138678	0.78616 (0.62246-0.99292)	0.043427	1	1	GPAT3
ENSG00000126549	1.2036 (1.0055-1.4407)	0.043434	1	1	STATH
ENSG00000188848	0.81424 (0.66701-0.99397)	0.043442	1	1	BEND4
ENSG00000206073	0.92293 (0.85382-0.99764)	0.043448	1	1	SERPINB4
ENSG00000169612	1.7525 (1.0165-3.0214)	0.043494	1	1	FAM103A1
ENSG00000138646	0.78315 (0.61763-0.99302)	0.043614	1	1	HERC5
ENSG00000010030	0.85295 (0.73081-0.99549)	0.043671	1	1	ETV7
ENSG00000167840	0.73908 (0.55087-0.9916)	0.043775	1	1	ZNF232
ENSG00000163221	0.84533 (0.71791-0.99536)	0.043827	1	1	S100A12
ENSG00000002834	0.53975 (0.29632-0.98316)	0.043855	1	1	LASP1
ENSG00000167658	1.5447 (1.012-2.3578)	0.043856	1	1	EEF2
ENSG00000137078	0.82168 (0.67882-0.99461)	0.043859	1	1	SIT1
ENSG00000184937	1.1743 (1.0044-1.3729)	0.043894	1	1	WT1
ENSG00000176971	1.2172 (1.0054-1.4738)	0.043928	1	1	FIBIN
ENSG00000106443	1.7908 (1.016-3.1566)	0.043932	1	1	PHF14
ENSG00000184613	0.81483 (0.66763-0.99448)	0.043968	1	1	NELL2
ENSG00000188641	0.75758 (0.57822-0.99258)	0.044008	1	1	DPYD
ENSG00000139572	0.79583 (0.63719-0.99397)	0.044084	1	1	GPR84
ENSG00000042813	0.76335 (0.58685-0.99294)	0.044138	1	1	ZPBP
ENSG00000145287	0.85423 (0.73269-0.99592)	0.044197	1	1	PLAC8
ENSG00000118363	1.622 (1.0125-2.5984)	0.044261	1	1	SPCS2
ENSG00000128383	0.85198 (0.72883-0.99594)	0.044315	1	1	APOBEC3A
ENSG00000137841	0.73877 (0.54998-0.99236)	0.044338	1	1	PLCB2
ENSG00000126759	0.81883 (0.67383-0.99501)	0.044406	1	1	CFP
ENSG00000180549	0.84143 (0.71104-0.99572)	0.044445	1	1	FUT7
ENSG00000188396	0.74153 (0.55391-0.9927)	0.044519	1	1	TCTEX1D4
ENSG00000070193	1.146 (1.0033-1.309)	0.044533	1	1	FGF10
ENSG00000205542	0.73511 (0.54438-0.99267)	0.044646	1	1	TMSB4X
ENSG00000186197	0.80226 (0.64703-0.99475)	0.044647	1	1	EDARADD
ENSG00000130755	0.7748 (0.60399-0.99392)	0.044647	1	1	GMFG
ENSG00000132600	1.6271 (1.0117-2.6169)	0.04465	1	1	PRMT7
ENSG00000034152	0.62473 (0.39467-0.98889)	0.044679	1	1	MAP2K3
ENSG00000139725	0.82099 (0.67718-0.99534)	0.044697	1	1	RHOF
ENSG00000163412	0.84427 (0.71558-0.99612)	0.044847	1	1	EIF4E3
ENSG00000198853	1.5881 (1.0107-2.4955)	0.044852	1	1	RUSC2
ENSG00000113916	0.72307 (0.52672-0.99262)	0.044881	1	1	BCL6
ENSG00000130037	1.1907 (1.0039-1.4121)	0.044948	1	1	KCNA5
ENSG00000237452	0.58779 (0.34965-0.98812)	0.044956	1	1	BHMG1
ENSG00000186854	0.84199 (0.71165-0.9962)	0.045032	1	1	TRABD2A
ENSG00000153930	1.1536 (1.0032-1.3265)	0.045035	1	1	ANKFN1
ENSG00000154743	1.6712 (1.0114-2.7615)	0.045057	1	1	TSEN2
ENSG00000133142	1.7277 (1.0121-2.9494)	0.045075	1	1	TCEAL4
ENSG00000106560	0.76013 (0.58125-0.99406)	0.045125	1	1	GIMAP2
ENSG00000182774	1.5733 (1.0099-2.4509)	0.045126	1	1	RPS17
ENSG00000196154	0.84924 (0.72376-0.99648)	0.045162	1	1	S100A4
ENSG00000239998	0.84168 (0.71106-0.9963)	0.045168	1	1	LILRA2
ENSG00000163734	0.83516 (0.70018-0.99615)	0.045195	1	1	CXCL3
ENSG00000188338	1.1948 (1.0038-1.4222)	0.045204	1	1	SLC38A3
ENSG00000112561	0.78799 (0.62408-0.99494)	0.04522	1	1	TFEB
ENSG00000169126	1.204 (1.0039-1.4439)	0.045312	1	1	ARMC4
ENSG00000138642	0.77936 (0.61056-0.99482)	0.045319	1	1	HERC6
ENSG00000239704	1.5782 (1.0095-2.4674)	0.045348	1	1	CDRT4
ENSG00000078596	0.80859 (0.65669-0.99561)	0.04535	1	1	ITM2A
ENSG00000120332	1.1455 (1.0028-1.3085)	0.045356	1	1	TNN
ENSG00000154645	1.225 (1.0042-1.4944)	0.045361	1	1	CHODL
ENSG00000127152	0.83758 (0.70409-0.99639)	0.045415	1	1	BCL11B
ENSG00000141431	1.1759 (1.0033-1.3782)	0.045419	1	1	ASXL3
ENSG00000084628	1.1776 (1.0033-1.3821)	0.045458	1	1	NKAIN1
ENSG00000104043	0.75312 (0.57044-0.99431)	0.045474	1	1	ATP8B4
ENSG00000062370	1.4951 (1.008-2.2175)	0.045547	1	1	ZNF112
ENSG00000112514	1.4969 (1.0079-2.2231)	0.045597	1	1	CUTA
ENSG00000162892	0.82246 (0.67902-0.99619)	0.045604	1	1	IL24
ENSG00000168116	1.6368 (1.0096-2.6535)	0.045629	1	1	KIAA1586
ENSG00000134200	1.2438 (1.0042-1.5406)	0.045649	1	1	TSHB
ENSG00000198889	1.1533 (1.0027-1.3266)	0.04572	1	1	DCAF12L1
ENSG00000155962	0.8057 (0.65177-0.99598)	0.045806	1	1	CLIC2
ENSG00000104856	0.76981 (0.59549-0.99514)	0.045811	1	1	RELB
ENSG00000179163	0.75281 (0.5697-0.99478)	0.04585	1	1	FUCA1
ENSG00000119686	0.85457 (0.73239-0.99714)	0.045892	1	1	FLVCR2
ENSG00000069399	0.78461 (0.61833-0.9956)	0.045902	1	1	BCL3
ENSG00000130684	1.6273 (1.0088-2.6252)	0.045962	1	1	ZNF337
ENSG00000163519	0.86409 (0.7486-0.9974)	0.045991	1	1	TRAT1
ENSG00000171681	0.52564 (0.27938-0.98897)	0.046111	1	1	ATF7IP
ENSG00000095383	0.73074 (0.53686-0.99463)	0.046129	1	1	TBC1D2
ENSG00000186440	0.14433 (0.021529-0.96759)	0.046163	1	1	OR6P1
ENSG00000253537	1.2761 (1.0041-1.6217)	0.046174	1	1	PCDHGA7
ENSG00000104093	0.67374 (0.45698-0.99332)	0.046176	1	1	DMXL2
ENSG00000125354	0.74785 (0.56202-0.99513)	0.046209	1	1	SEPT6
ENSG00000221837	1.1507 (1.0023-1.3211)	0.046307	1	1	KRTAP10-9
ENSG00000164167	0.47876 (0.23195-0.98819)	0.046361	1	1	LSM6
ENSG00000111817	0.74287 (0.5545-0.99524)	0.046375	1	1	DSE
ENSG00000122515	0.58678 (0.34726-0.9915)	0.046387	1	1	ZMIZ2
ENSG00000198814	0.68382 (0.47046-0.99394)	0.046392	1	1	GK
ENSG00000085733	1.4863 (1.0063-2.1952)	0.046408	1	1	CTTN
ENSG00000160868	1.2511 (1.0036-1.5596)	0.046411	1	1	CYP3A4
ENSG00000204669	0.78678 (0.62135-0.99625)	0.046461	1	1	C9orf57
ENSG00000085377	0.63583 (0.40713-0.99299)	0.046493	1	1	PREP
ENSG00000168237	0.64196 (0.41493-0.99321)	0.04653	1	1	GLYCTK
ENSG00000137959	0.84534 (0.71641-0.99747)	0.046596	1	1	IFI44L
ENSG00000144355	1.175 (1.0024-1.3773)	0.046635	1	1	DLX1
ENSG00000126353	0.84976 (0.72381-0.99763)	0.046711	1	1	CCR7
ENSG00000087460	1.6193 (1.007-2.6039)	0.046714	1	1	GNAS
ENSG00000131142	0.69286 (0.48259-0.99475)	0.04676	1	1	CCL25
ENSG00000113088	0.85436 (0.73155-0.99777)	0.046793	1	1	GZMK
ENSG00000198104	2.1175 (1.0106-4.4368)	0.04683	1	1	OR2T6
ENSG00000100060	0.7649 (0.58726-0.99628)	0.046857	1	1	MFNG
ENSG00000197616	0.86632 (0.75201-0.99802)	0.046869	1	1	MYH6
ENSG00000164054	0.63198 (0.40194-0.99368)	0.046875	1	1	SHISA5
ENSG00000116353	1.7651 (1.0078-3.0916)	0.0469	1	1	MECR
ENSG00000197935	1.3134 (1.0037-1.7187)	0.046944	1	1	ZNF311
ENSG00000182492	1.2925 (1.0032-1.6652)	0.047169	1	1	BGN
ENSG00000099949	1.4734 (1.0049-2.1605)	0.04717	1	1	LZTR1
ENSG00000181374	0.86194 (0.7443-0.99816)	0.047191	1	1	CCL13
ENSG00000163479	1.7262 (1.0066-2.9601)	0.047268	1	1	SSR2
ENSG00000181963	0.83032 (0.69095-0.9978)	0.047318	1	1	OR52K2
ENSG00000177272	0.84373 (0.7133-0.99801)	0.047348	1	1	KCNA3
ENSG00000124208	1.5721 (1.0053-2.4585)	0.047364	1	1	TMEM189-UBE2V1
ENSG00000140548	0.63536 (0.40579-0.99479)	0.047389	1	1	ZNF710
ENSG00000054523	1.8704 (1.0072-3.4734)	0.047399	1	1	KIF1B
ENSG00000103154	1.1329 (1.0014-1.2817)	0.047434	1	1	NECAB2
ENSG00000144057	1.1747 (1.0018-1.3774)	0.047502	1	1	ST6GAL2
ENSG00000138135	0.79499 (0.63359-0.99752)	0.047543	1	1	CH25H
ENSG00000144724	1.4147 (1.0037-1.994)	0.047573	1	1	PTPRG
ENSG00000143184	0.84227 (0.71069-0.99821)	0.047629	1	1	XCL1
ENSG00000164941	1.7466 (1.0056-3.0335)	0.047716	1	1	INTS8
ENSG00000189430	0.85957 (0.73992-0.99856)	0.047839	1	1	NCR1
ENSG00000150051	1.18 (1.0015-1.3903)	0.047893	1	1	MKX
ENSG00000185585	1.2607 (1.002-1.5862)	0.048017	1	1	OLFML2A
ENSG00000102699	0.55913 (0.3142-0.995)	0.048041	1	1	PARP4
ENSG00000106261	1.5319 (1.0036-2.3382)	0.048061	1	1	ZKSCAN1
ENSG00000160856	0.87546 (0.76727-0.99891)	0.048131	1	1	FCRL3
ENSG00000136807	0.54544 (0.29897-0.99509)	0.048155	1	1	CDK9
ENSG00000122642	1.5039 (1.0032-2.2544)	0.048195	1	1	FKBP9
ENSG00000169413	0.74395 (0.55469-0.99779)	0.048299	1	1	RNASE6
ENSG00000145526	1.2116 (1.0014-1.4659)	0.048301	1	1	CDH18
ENSG00000183072	1.1773 (1.0012-1.3844)	0.048319	1	1	NKX2-5
ENSG00000186468	1.4816 (1.0029-2.1889)	0.048334	1	1	RPS23
ENSG00000110237	1.3888 (1.0024-1.9242)	0.048335	1	1	ARHGEF17
ENSG00000135297	0.54625 (0.2997-0.99564)	0.048354	1	1	MTO1
ENSG00000168813	1.8364 (1.0042-3.3584)	0.048436	1	1	ZNF507
ENSG00000137809	1.2229 (1.0014-1.4933)	0.048443	1	1	ITGA11
ENSG00000184949	1.3997 (1.0023-1.9548)	0.048454	1	1	FAM227A
ENSG00000155393	0.56938 (0.32538-0.99632)	0.048511	1	1	HEATR3
ENSG00000226430	0.85773 (0.73641-0.99903)	0.048562	1	1	USP17L7
ENSG00000176269	1.1559 (1.0009-1.3349)	0.048616	1	1	OR4F21
ENSG00000135426	0.83781 (0.70268-0.99893)	0.048626	1	1	TESPA1
ENSG00000163884	1.2237 (1.0012-1.4956)	0.048666	1	1	KLF15
ENSG00000140265	1.8439 (1.0036-3.3878)	0.048667	1	1	ZSCAN29
ENSG00000102076	1.2692 (1.0014-1.6087)	0.048669	1	1	OPN1LW
ENSG00000110245	0.53997 (0.29257-0.99658)	0.048733	1	1	APOC3
ENSG00000140459	1.1783 (1.0008-1.3873)	0.048837	1	1	CYP11A1
ENSG00000166006	1.324 (1.0014-1.7505)	0.048838	1	1	KCNC2
ENSG00000057704	0.76034 (0.57892-0.99862)	0.04885	1	1	TMCC3
ENSG00000203710	0.8812 (0.777-0.99938)	0.048874	1	1	CR1
ENSG00000134827	0.88758 (0.78823-0.99946)	0.048958	1	1	TCN1
ENSG00000108823	1.2386 (1.001-1.5328)	0.048963	1	1	SGCA
ENSG00000169442	0.85573 (0.73276-0.99934)	0.049035	1	1	CD52
ENSG00000146809	0.78587 (0.61822-0.99898)	0.049038	1	1	ASB15
ENSG00000129195	1.301 (1.0011-1.6907)	0.049082	1	1	PIMREG
ENSG00000120063	0.53862 (0.29079-0.99766)	0.049137	1	1	GNA13
ENSG00000105221	1.7946 (1.0022-3.2135)	0.049153	1	1	AKT2
ENSG00000051523	0.72529 (0.52659-0.99898)	0.049275	1	1	CYBA
ENSG00000173214	0.63227 (0.40033-0.99858)	0.049292	1	1	MFSD4B
ENSG00000198040	1.5787 (1.0014-2.4888)	0.049315	1	1	ZNF84
ENSG00000179526	1.5953 (1.0014-2.5413)	0.049315	1	1	SHARPIN
ENSG00000181767	0.62682 (0.39342-0.99868)	0.049356	1	1	OR8H2
ENSG00000130643	1.3414 (1.0008-1.7979)	0.049388	1	1	CALY
ENSG00000170442	1.1087 (1.0003-1.2289)	0.049434	1	1	KRT86
ENSG00000277836	0.85572 (0.73244-0.99974)	0.049613	1	1	AC141272
ENSG00000176749	1.2566 (1.0004-1.5784)	0.049624	1	1	CDK5R1
ENSG00000142676	1.5188 (1.0007-2.3052)	0.04964	1	1	RPL11
ENSG00000183654	1.5133 (1.0006-2.2886)	0.04966	1	1	2020-03-11
ENSG00000184575	1.7968 (1.0008-3.2259)	0.049703	1	1	XPOT
ENSG00000109065	1.7816 (1.0007-3.1718)	0.049707	1	1	NAT9
ENSG00000176444	1.8524 (1.0007-3.4289)	0.049739	1	1	CLK2
ENSG00000100099	1.3243 (1.0003-1.7532)	0.049743	1	1	HPS4
ENSG00000103978	1.5779 (1.0004-2.4887)	0.049794	1	1	TMEM87A
ENSG00000278633	0.65254 (0.42594-0.99968)	0.049827	1	1	AC023491
ENSG00000034510	0.66501 (0.44237-0.9997)	0.049832	1	1	TMSB10
ENSG00000139998	0.67769 (0.45929-0.99993)	0.049957	1	1	RAB15
ENSG00000185404	0.77902 (0.60688-0.99997)	0.049976	1	1	SP140L
ENSG00000145425	1.5673 (0.99986-2.4566)	0.050072	1	1	RPS3A
ENSG00000145979	1.237 (0.99992-1.5302)	0.050083	1	1	TBC1D7
ENSG00000037474	1.8769 (0.99975-3.5236)	0.050092	1	1	NSUN2
ENSG00000115155	0.85254 (0.72669-1.0002)	0.050277	1	1	OTOF
ENSG00000172465	1.4983 (0.99947-2.2461)	0.0503	1	1	TCEAL1
ENSG00000198799	1.8993 (0.99871-3.6121)	0.050462	1	1	LRIG2
ENSG00000145416	0.72121 (0.5198-1.0007)	0.050477	1	1	2020-03-01
ENSG00000173285	0.6653 (0.44224-1.0009)	0.050493	1	1	OR10K1
ENSG00000165887	0.78941 (0.62285-1.0005)	0.050503	1	1	ANKRD2
ENSG00000125726	0.83808 (0.70208-1.0004)	0.050565	1	1	CD70
ENSG00000186038	1.2282 (0.99944-1.5092)	0.050624	1	1	HTR3E
ENSG00000205279	1.6207 (0.99867-2.6301)	0.050632	1	1	CTXN3
ENSG00000163687	0.82418 (0.67889-1.0006)	0.050656	1	1	DNASE1L3
ENSG00000204873	1.0941 (0.99974-1.1974)	0.050675	1	1	KRTAP9-3
ENSG00000132744	0.83963 (0.70456-1.0006)	0.05077	1	1	ACY3
ENSG00000181982	1.4036 (0.99878-1.9725)	0.050825	1	1	CCDC149
ENSG00000146197	1.2125 (0.99928-1.4712)	0.050859	1	1	SCUBE3
ENSG00000132321	1.2254 (0.99918-1.5029)	0.050933	1	1	IQCA1
ENSG00000118985	0.71006 (0.50349-1.0014)	0.050934	1	1	ELL2
ENSG00000188026	1.7404 (0.99775-3.0357)	0.050935	1	1	RILPL1
ENSG00000176994	0.56196 (0.31503-1.0024)	0.050971	1	1	SMCR8
ENSG00000153006	1.7864 (0.99754-3.1991)	0.050975	1	1	SREK1IP1
ENSG00000266472	1.6168 (0.99792-2.6195)	0.050999	1	1	MRPS21
ENSG00000254585	1.1518 (0.99937-1.3275)	0.051021	1	1	MAGEL2
ENSG00000167461	0.54255 (0.29349-1.0029)	0.051105	1	1	RAB8A
ENSG00000162924	0.67657 (0.45689-1.0019)	0.051106	1	1	REL
ENSG00000123562	1.7956 (0.99714-3.2335)	0.051126	1	1	MORF4L2
ENSG00000111364	1.7094 (0.99737-2.9299)	0.051131	1	1	DDX55
ENSG00000100348	1.6885 (0.99735-2.8587)	0.051167	1	1	TXN2
ENSG00000163453	1.2993 (0.99861-1.6905)	0.051222	1	1	IGFBP7
ENSG00000135898	0.8281 (0.685-1.0011)	0.05132	1	1	GPR55
ENSG00000168899	0.81297 (0.66011-1.0012)	0.051366	1	1	VAMP5
ENSG00000214336	0.78305 (0.61222-1.0016)	0.051466	1	1	FOXI3
ENSG00000198373	1.7338 (0.99646-3.0168)	0.051484	1	1	WWP2
ENSG00000151572	1.1116 (0.99928-1.2365)	0.051565	1	1	ANO4
ENSG00000116299	0.81399 (0.66164-1.0014)	0.051603	1	1	KIAA1324
ENSG00000128045	1.2346 (0.99852-1.5264)	0.051619	1	1	RASL11B
ENSG00000139178	0.75588 (0.57021-1.002)	0.05166	1	1	C1RL
ENSG00000126561	0.69698 (0.48449-1.0027)	0.051692	1	1	STAT5A
ENSG00000188694	1.1609 (0.9989-1.3493)	0.051694	1	1	KRTAP24-1
ENSG00000196109	1.192 (0.99871-1.4226)	0.051698	1	1	ZNF676
ENSG00000096060	0.80017 (0.6392-1.0017)	0.051738	1	1	FKBP5
ENSG00000162493	0.84678 (0.71613-1.0013)	0.051766	1	1	PDPN
ENSG00000149273	1.3341 (0.99776-1.7837)	0.051797	1	1	RPS3
ENSG00000143363	1.7328 (0.99572-3.0154)	0.051802	1	1	PRUNE1
ENSG00000116996	0.80513 (0.64711-1.0018)	0.051863	1	1	ZP4
ENSG00000147471	0.59629 (0.35405-1.0043)	0.051903	1	1	PLPBP
ENSG00000123505	0.64716 (0.41732-1.0036)	0.051909	1	1	AMD1
ENSG00000086232	1.7165 (0.99546-2.9599)	0.051943	1	1	EIF2AK1
ENSG00000174718	0.68826 (0.47221-1.0032)	0.051945	1	1	KIAA1551
ENSG00000143499	1.6029 (0.99603-2.5794)	0.051948	1	1	SMYD2
ENSG00000101413	1.9544 (0.99429-3.8414)	0.051972	1	1	RPRD1B
ENSG00000078967	1.6357 (0.99573-2.687)	0.052009	1	1	UBE2D4
ENSG00000167554	1.2113 (0.99833-1.4697)	0.052013	1	1	ZNF610
ENSG00000111249	0.82971 (0.68727-1.0017)	0.052059	1	1	CUX2
ENSG00000186088	0.76266 (0.58022-1.0025)	0.052097	1	1	GSAP
ENSG00000248109	2.703 (0.99095-7.373)	0.052111	1	1	MARCOL
ENSG00000179600	1.987 (0.99371-3.973)	0.052122	1	1	GPHB5
ENSG00000277157	0.77966 (0.6064-1.0024)	0.052249	1	1	HIST1H4D
ENSG00000149781	0.75623 (0.57032-1.0028)	0.052273	1	1	FERMT3
ENSG00000164610	1.5956 (0.99537-2.5578)	0.052298	1	1	RP9
ENSG00000163536	0.82004 (0.67113-1.002)	0.052306	1	1	SERPINI1
ENSG00000132514	0.862 (0.74191-1.0015)	0.05239	1	1	CLEC10A
ENSG00000124812	2.1472 (0.99211-4.6472)	0.052398	1	1	CRISP1
ENSG00000204385	0.78636 (0.61682-1.0025)	0.052406	1	1	SLC44A4
ENSG00000102055	0.48461 (0.23305-1.0077)	0.052449	1	1	PPP1R2P9
ENSG00000206536	1.2351 (0.99766-1.529)	0.052565	1	1	OR5K3
ENSG00000173728	0.80291 (0.64307-1.0025)	0.052601	1	1	C1orf100
ENSG00000143612	1.7255 (0.99388-2.9956)	0.052604	1	1	C1orf43
ENSG00000157985	1.6546 (0.9943-2.7534)	0.052627	1	1	AGAP1
ENSG00000168214	0.52909 (0.2779-1.0073)	0.052652	1	1	RBPJ
ENSG00000124733	1.6333 (0.99436-2.6828)	0.052671	1	1	MEA1
ENSG00000196767	1.7124 (0.99351-2.9515)	0.052802	1	1	POU3F4
ENSG00000157680	1.2051 (0.99768-1.4556)	0.052885	1	1	DGKI
ENSG00000101199	1.4222 (0.99558-2.0317)	0.052912	1	1	ARFGAP1
ENSG00000102996	1.2475 (0.99719-1.5607)	0.052946	1	1	MMP15
ENSG00000187605	0.59774 (0.35496-1.0066)	0.052953	1	1	TET3
ENSG00000164430	0.83784 (0.70037-1.0023)	0.052996	1	1	CGAS
ENSG00000124875	0.86413 (0.74531-1.0019)	0.053004	1	1	CXCL6
ENSG00000168234	0.74707 (0.55599-1.0038)	0.053024	1	1	TTC39C
ENSG00000139597	0.72922 (0.52956-1.0042)	0.053053	1	1	N4BP2L1
ENSG00000189298	1.4207 (0.99536-2.0278)	0.053074	1	1	ZKSCAN3
ENSG00000169180	0.46509 (0.21409-1.0104)	0.053127	1	1	XPO6
ENSG00000188596	0.7943 (0.62894-1.0031)	0.053156	1	1	CFAP54
ENSG00000187122	0.8496 (0.7202-1.0023)	0.053215	1	1	SLIT1
ENSG00000149657	1.5135 (0.99426-2.304)	0.053222	1	1	LSM14B
ENSG00000205755	0.84899 (0.71914-1.0023)	0.053238	1	1	CRLF2
ENSG00000169020	1.6702 (0.99285-2.8097)	0.053246	1	1	ATP5I
ENSG00000120910	0.64184 (0.40939-1.0063)	0.053277	1	1	PPP3CC
ENSG00000130700	1.552 (0.99377-2.4239)	0.053302	1	1	GATA5
ENSG00000113296	1.1572 (0.99785-1.3421)	0.053426	1	1	THBS4
ENSG00000100092	0.65478 (0.42604-1.0063)	0.053464	1	1	SH3BP1
ENSG00000163635	0.54848 (0.29813-1.0091)	0.053487	1	1	ATXN7
ENSG00000083838	1.434 (0.99457-2.0676)	0.053511	1	1	ZNF446
ENSG00000151702	0.74746 (0.55624-1.0044)	0.053528	1	1	FLI1
ENSG00000178053	1.3046 (0.99586-1.7089)	0.053623	1	1	MLF1
ENSG00000196230	1.5444 (0.99323-2.4015)	0.053629	1	1	TUBB
ENSG00000012779	0.81516 (0.66237-1.0032)	0.05363	1	1	ALOX5
ENSG00000124302	1.3101 (0.99578-1.7235)	0.05364	1	1	CHST8
ENSG00000204304	1.8971 (0.98962-3.6367)	0.05379	1	1	PBX2
ENSG00000187243	1.2508 (0.99618-1.5705)	0.053976	1	1	MAGED4B
ENSG00000255552	1.549 (0.99242-2.4179)	0.054043	1	1	LY6G6E
ENSG00000155792	1.287 (0.99551-1.6639)	0.054147	1	1	DEPTOR
ENSG00000174136	1.2569 (0.99589-1.5863)	0.054198	1	1	RGMB
ENSG00000172785	1.5795 (0.99168-2.5157)	0.054256	1	1	CBWD1
ENSG00000100320	1.6891 (0.99038-2.8807)	0.054295	1	1	RBFOX2
ENSG00000276231	0.80442 (0.6445-1.004)	0.054296	1	1	PIK3R6
ENSG00000125954	0.65124 (0.42076-1.008)	0.054305	1	1	CHURC1-FNTB
ENSG00000074047	1.2186 (0.99633-1.4904)	0.054332	1	1	GLI2
ENSG00000184185	1.179 (0.99693-1.3944)	0.054356	1	1	KCNJ12
ENSG00000124406	0.80473 (0.64497-1.0041)	0.054358	1	1	ATP8A1
ENSG00000164684	1.2552 (0.99574-1.5822)	0.054378	1	1	ZNF704
ENSG00000169906	1.3179 (0.99482-1.746)	0.054381	1	1	S100G
ENSG00000100336	0.79915 (0.63594-1.0042)	0.054397	1	1	APOL4
ENSG00000276410	0.80635 (0.64752-1.0041)	0.054465	1	1	HIST1H2BB
ENSG00000081320	0.75096 (0.56083-1.0055)	0.054496	1	1	STK17B
ENSG00000107798	0.75489 (0.56672-1.0055)	0.054588	1	1	LIPA
ENSG00000178028	2.0381 (0.98596-4.213)	0.054632	1	1	DMAP1
ENSG00000107745	0.55555 (0.30501-1.0119)	0.0547	1	1	MICU1
ENSG00000269720	0.81027 (0.65373-1.0043)	0.054756	1	1	CCDC194
ENSG00000270136	1.9778 (0.98606-3.9671)	0.054804	1	1	MINOS1-NBL1
ENSG00000150977	0.7255 (0.52288-1.0066)	0.054814	1	1	RILPL2
ENSG00000178904	1.6113 (0.99013-2.6222)	0.054853	1	1	DPY19L3
ENSG00000204351	1.8679 (0.98696-3.5353)	0.054904	1	1	SKIV2L
ENSG00000176393	1.8423 (0.98704-3.4386)	0.054983	1	1	RNPEP
ENSG00000187554	0.71845 (0.51252-1.0071)	0.055014	1	1	TLR5
ENSG00000165516	1.9573 (0.98559-3.8869)	0.055048	1	1	KLHDC2
ENSG00000176490	1.2458 (0.99516-1.5597)	0.055153	1	1	DIRAS1
ENSG00000182173	0.62067 (0.38106-1.0109)	0.055337	1	1	TSEN54
ENSG00000205869	1.1558 (0.99663-1.3405)	0.055454	1	1	KRTAP5-1
ENSG00000196233	0.51704 (0.26318-1.0158)	0.055552	1	1	LCOR
ENSG00000040731	1.1302 (0.99705-1.2812)	0.055647	1	1	CDH10
ENSG00000139190	0.69213 (0.4748-1.0089)	0.05566	1	1	VAMP1
ENSG00000077279	1.1314 (0.99698-1.284)	0.055729	1	1	DCX
ENSG00000119703	0.80658 (0.64709-1.0054)	0.055845	1	1	ZC2HC1C
ENSG00000111875	0.67108 (0.4458-1.0102)	0.055969	1	1	ASF1A
ENSG00000077274	1.1595 (0.9962-1.3495)	0.056026	1	1	CAPN6
ENSG00000212722	1.1165 (0.99714-1.2502)	0.056093	1	1	KRTAP4-9
ENSG00000136866	1.3231 (0.99273-1.7635)	0.056108	1	1	ZFP37
ENSG00000166750	0.7233 (0.51872-1.0085)	0.05616	1	1	SLFN5
ENSG00000103489	1.2503 (0.99412-1.5726)	0.056195	1	1	XYLT1
ENSG00000066651	0.68305 (0.46186-1.0102)	0.056222	1	1	TRMT11
ENSG00000206503	0.79286 (0.62475-1.0062)	0.056263	1	1	HLA-A
ENSG00000105649	1.2572 (0.9939-1.5902)	0.056277	1	1	RAB3A
ENSG00000131355	0.85071 (0.72057-1.0043)	0.056296	1	1	ADGRE3
ENSG00000134419	1.5932 (0.98756-2.5701)	0.056304	1	1	RPS15A
ENSG00000106178	0.82756 (0.68137-1.0051)	0.05633	1	1	CCL24
ENSG00000255587	0.84127 (0.70442-1.0047)	0.05636	1	1	RAB44
ENSG00000196150	1.6537 (0.98643-2.7724)	0.056372	1	1	ZNF250
ENSG00000115935	0.76706 (0.5841-1.0073)	0.056457	1	1	WIPF1
ENSG00000241241	1.5409 (0.98815-2.403)	0.056474	1	1	KRTAP4-16
ENSG00000072310	0.6739 (0.44921-1.011)	0.056499	1	1	SREBF1
ENSG00000109321	0.89493 (0.79844-1.0031)	0.056525	1	1	AREG
ENSG00000173275	1.7145 (0.98499-2.9845)	0.056586	1	1	ZNF449
ENSG00000196378	1.5102 (0.9884-2.3073)	0.056649	1	1	ZNF34
ENSG00000170604	1.5972 (0.98676-2.5852)	0.056684	1	1	IRF2BP1
ENSG00000125753	0.60549 (0.36142-1.0144)	0.056685	1	1	VASP
ENSG00000114841	0.69557 (0.47882-1.0104)	0.056716	1	1	DNAH1
ENSG00000142675	0.82355 (0.67445-1.0056)	0.056772	1	1	CNKSR1
ENSG00000181761	0.41161 (0.16514-1.0259)	0.056777	1	1	OR8H3
ENSG00000230268	1.4898 (0.98846-2.2455)	0.056844	1	1	SSU72P8
ENSG00000244045	0.52424 (0.26967-1.0191)	0.056896	1	1	TMEM199
ENSG00000111860	0.74513 (0.55043-1.0087)	0.056929	1	1	CEP85L
ENSG00000163682	1.6546 (0.98524-2.7787)	0.056945	1	1	RPL9
ENSG00000198670	1.2046 (0.99449-1.4591)	0.056973	1	1	LPA
ENSG00000071242	1.2637 (0.99306-1.6081)	0.056999	1	1	RPS6KA2
ENSG00000144460	0.80725 (0.64749-1.0064)	0.05702	1	1	NYAP2
ENSG00000175581	1.4422 (0.9889-2.1032)	0.057173	1	1	MRPL48
ENSG00000244255	0.31567 (0.096201-1.0358)	0.05718	1	1	AL645922
ENSG00000160285	1.4465 (0.98874-2.1162)	0.05722	1	1	LSS
ENSG00000172322	0.84978 (0.71852-1.005)	0.057262	1	1	CLEC12A
ENSG00000164543	0.6732 (0.44767-1.0124)	0.057304	1	1	STK17A
ENSG00000143355	1.2435 (0.99325-1.5567)	0.057314	1	1	LHX9
ENSG00000172073	0.76023 (0.57303-1.0086)	0.05733	1	1	TEX37
ENSG00000100056	1.5621 (0.98615-2.4745)	0.057365	1	1	ESS2
ENSG00000205084	1.4974 (0.98738-2.2708)	0.057409	1	1	TMEM231
ENSG00000131738	1.1094 (0.99673-1.2348)	0.057421	1	1	KRT33B
ENSG00000169131	1.6203 (0.98465-2.6662)	0.057552	1	1	ZNF354A
ENSG00000161681	1.135 (0.99594-1.2934)	0.057581	1	1	SHANK1
ENSG00000111644	0.77216 (0.59128-1.0084)	0.05759	1	1	ACRBP
ENSG00000121691	0.63513 (0.39752-1.0148)	0.057617	1	1	CAT
ENSG00000137860	1.2311 (0.99324-1.5259)	0.057689	1	1	SLC28A2
ENSG00000084636	1.3538 (0.99011-1.8511)	0.057739	1	1	COL16A1
ENSG00000138744	0.71911 (0.5115-1.011)	0.057813	1	1	NAAA
ENSG00000168356	0.83516 (0.69334-1.006)	0.057828	1	1	SCN11A
ENSG00000206104	1.1556 (0.99515-1.3418)	0.057927	1	1	KRTAP20-3
ENSG00000234616	1.4137 (0.98834-2.0221)	0.057997	1	1	JRK
ENSG00000143194	0.83785 (0.6978-1.006)	0.058003	1	1	MAEL
ENSG00000100216	1.5525 (0.98519-2.4464)	0.058005	1	1	TOMM22
ENSG00000185652	1.1427 (0.99548-1.3116)	0.058022	1	1	NTF3
ENSG00000166398	2.0664 (0.97551-4.3771)	0.058062	1	1	KIAA0355
ENSG00000152242	0.50953 (0.25371-1.0233)	0.058068	1	1	C18orf25
ENSG00000086991	1.1798 (0.99436-1.3999)	0.058071	1	1	NOX4
ENSG00000196502	0.80735 (0.64704-1.0074)	0.058113	1	1	SULT1A1
ENSG00000182793	0.34701 (0.1161-1.0372)	0.058144	1	1	GSTA5
ENSG00000197275	1.3122 (0.99058-1.7382)	0.05823	1	1	RAD54B
ENSG00000116151	1.4637 (0.98677-2.171)	0.058258	1	1	MORN1
ENSG00000164972	0.74464 (0.54878-1.0104)	0.058285	1	1	C9orf24
ENSG00000181552	1.2849 (0.99121-1.6656)	0.058323	1	1	EDDM3B
ENSG00000151338	1.3071 (0.99059-1.7247)	0.058338	1	1	MIPOL1
ENSG00000139970	0.80233 (0.63873-1.0078)	0.058375	1	1	RTN1
ENSG00000125991	1.8084 (0.97913-3.3401)	0.058411	1	1	ERGIC3
ENSG00000174444	1.5298 (0.98488-2.3762)	0.058469	1	1	RPL4
ENSG00000123415	1.7352 (0.9804-3.0712)	0.058491	1	1	SMUG1
ENSG00000113249	0.8486 (0.71588-1.0059)	0.058513	1	1	HAVCR1
ENSG00000168993	1.2419 (0.99207-1.5548)	0.058693	1	1	CPLX1
ENSG00000119698	0.84147 (0.70354-1.0064)	0.058813	1	1	PPP4R4
ENSG00000197272	0.75651 (0.56636-1.0105)	0.058852	1	1	IL27
ENSG00000091947	1.4455 (0.98621-2.1188)	0.058921	1	1	TMEM101
ENSG00000273331	0.71049 (0.4983-1.0131)	0.058982	1	1	TM4SF19-TCTEX1D2
ENSG00000005156	1.6521 (0.98106-2.782)	0.059019	1	1	LIG3
ENSG00000204671	0.72342 (0.51692-1.0124)	0.059023	1	1	IL31
ENSG00000197933	1.4063 (0.98698-2.0037)	0.059102	1	1	ZNF823
ENSG00000176884	0.84738 (0.71349-1.0064)	0.059126	1	1	GRIN1
ENSG00000011347	1.2065 (0.99277-1.4663)	0.059161	1	1	SYT7
ENSG00000126870	1.6579 (0.98056-2.803)	0.059202	1	1	WDR60
ENSG00000140749	0.73574 (0.53476-1.0123)	0.059423	1	1	IGSF6
ENSG00000105610	0.70712 (0.49317-1.0139)	0.059436	1	1	KLF1
ENSG00000204310	1.393 (0.98688-1.9661)	0.05945	1	1	AGPAT1
ENSG00000100575	1.6998 (0.97881-2.9517)	0.059579	1	1	TIMM9
ENSG00000184258	1.508 (0.98347-2.3123)	0.059629	1	1	CDR1
ENSG00000100316	1.4758 (0.98427-2.2129)	0.059665	1	1	RPL3
ENSG00000182670	1.6417 (0.97995-2.7504)	0.059694	1	1	TTC3
ENSG00000181638	0.71866 (0.50946-1.0138)	0.05982	1	1	ZFP41
ENSG00000102575	0.79472 (0.6256-1.0096)	0.05983	1	1	ACP5
ENSG00000079112	1.238 (0.99118-1.5462)	0.059858	1	1	CDH17
ENSG00000185940	1.1697 (0.9935-1.3771)	0.059883	1	1	KRTAP5-5
ENSG00000169641	1.8338 (0.9749-3.4494)	0.059957	1	1	LUZP1
ENSG00000089157	1.5763 (0.98109-2.5327)	0.059963	1	1	RPLP0
ENSG00000182986	1.4021 (0.98592-1.9939)	0.059968	1	1	ZNF320
ENSG00000155287	0.54813 (0.29293-1.0257)	0.060012	1	1	SLC25A28
ENSG00000131620	1.2341 (0.99115-1.5366)	0.060039	1	1	ANO1
ENSG00000180190	1.2503 (0.99059-1.5782)	0.060056	1	1	TDRP
ENSG00000170473	0.61045 (0.36493-1.0211)	0.060074	1	1	PYM1
ENSG00000180370	0.54728 (0.29182-1.0264)	0.060271	1	1	PAK2
ENSG00000204571	1.1698 (0.99324-1.3777)	0.060292	1	1	KRTAP5-11
ENSG00000119147	1.1416 (0.99428-1.3108)	0.060299	1	1	C2orf40
ENSG00000196227	1.7437 (0.97598-3.1155)	0.060402	1	1	FAM217B
ENSG00000214097	0.72552 (0.51903-1.0142)	0.060424	1	1	SMCO1
ENSG00000182674	1.2426 (0.99048-1.559)	0.060477	1	1	KCNB2
ENSG00000184368	1.1388 (0.99428-1.3044)	0.060496	1	1	MAP7D2
ENSG00000106070	1.3139 (0.98801-1.7472)	0.060511	1	1	GRB10
ENSG00000267706	1.9598 (0.97063-3.9571)	0.060545	1	1	AC020922
ENSG00000091138	0.82319 (0.6718-1.0087)	0.060598	1	1	SLC26A3
ENSG00000215454	1.1424 (0.99409-1.3129)	0.060601	1	1	KRTAP10-4
ENSG00000107593	0.83782 (0.69633-1.0081)	0.06081	1	1	PKD2L1
ENSG00000068400	0.519 (0.26144-1.0303)	0.060838	1	1	GRIPAP1
ENSG00000205445	1.1384 (0.99411-1.3037)	0.060856	1	1	KRTAP10-2
ENSG00000213676	1.7721 (0.97414-3.2239)	0.06091	1	1	ATF6B
ENSG00000050393	1.5073 (0.9813-2.3152)	0.060962	1	1	MCUR1
ENSG00000065833	0.78305 (0.6063-1.0113)	0.060971	1	1	ME1
ENSG00000107614	0.69879 (0.48032-1.0166)	0.060975	1	1	TRDMT1
ENSG00000198963	1.1678 (0.99285-1.3736)	0.061024	1	1	RORB
ENSG00000139187	0.83176 (0.68595-1.0086)	0.061037	1	1	KLRG1
ENSG00000253910	1.2488 (0.98965-1.5758)	0.06117	1	1	PCDHGB2
ENSG00000170631	1.5522 (0.97957-2.4597)	0.061198	1	1	ZNF16
ENSG00000259120	1.3783 (0.98495-1.9288)	0.061276	1	1	SMIM6
ENSG00000197566	1.6035 (0.97779-2.6295)	0.06135	1	1	ZNF624
ENSG00000168724	1.5507 (0.97933-2.4554)	0.061358	1	1	DNAJC21
ENSG00000101460	1.323 (0.98676-1.7739)	0.061363	1	1	MAP1LC3A
ENSG00000197808	1.5994 (0.97784-2.6161)	0.061386	1	1	ZNF461
ENSG00000009830	1.5548 (0.97914-2.469)	0.061397	1	1	POMT2
ENSG00000184611	0.83219 (0.68642-1.0089)	0.061532	1	1	KCNH7
ENSG00000140263	1.2929 (0.98761-1.6926)	0.061585	1	1	SORD
ENSG00000038002	0.66576 (0.43457-1.0199)	0.061586	1	1	AGA
ENSG00000177663	0.58743 (0.33619-1.0264)	0.061704	1	1	IL17RA
ENSG00000137770	1.9049 (0.96889-3.7451)	0.061716	1	1	CTDSPL2
ENSG00000148832	0.81194 (0.65254-1.0103)	0.061738	1	1	PAOX
ENSG00000144713	1.5488 (0.97872-2.4508)	0.061748	1	1	RPL32
ENSG00000117597	1.6267 (0.9763-2.7104)	0.061778	1	1	DIEXF
ENSG00000010282	1.0804 (0.99619-1.1716)	0.061796	1	1	HHATL
ENSG00000168334	0.87059 (0.75276-1.0069)	0.061815	1	1	XIRP1
ENSG00000234511	0.82235 (0.66974-1.0097)	0.061834	1	1	C5orf58
ENSG00000174749	0.76384 (0.57572-1.0134)	0.061844	1	1	FAM241A
ENSG00000213977	1.3551 (0.985-1.8643)	0.061889	1	1	TAX1BP3
ENSG00000123240	0.70036 (0.48187-1.0179)	0.061909	1	1	OPTN
ENSG00000173726	1.5712 (0.97758-2.5254)	0.061996	1	1	TOMM20
ENSG00000198797	1.2241 (0.98989-1.5137)	0.062017	1	1	BRINP2
ENSG00000204160	0.57333 (0.31964-1.0284)	0.062033	1	1	ZDHHC18
ENSG00000156471	1.6302 (0.97557-2.7241)	0.062107	1	1	PTDSS1
ENSG00000105699	0.65838 (0.42439-1.0214)	0.062114	1	1	LSR
ENSG00000178234	1.9186 (0.96748-3.8046)	0.062136	1	1	GALNT11
ENSG00000136717	0.79541 (0.62537-1.0117)	0.062145	1	1	BIN1
ENSG00000277399	0.76062 (0.57055-1.014)	0.062181	1	1	GPR179
ENSG00000172992	1.5154 (0.97906-2.3456)	0.062182	1	1	DCAKD
ENSG00000124181	1.7085 (0.97309-2.9997)	0.062183	1	1	PLCG1
ENSG00000137285	1.1466 (0.99294-1.3241)	0.062394	1	1	TUBB2B
ENSG00000100246	1.4578 (0.98067-2.167)	0.0624	1	1	DNAL4
ENSG00000102794	0.81693 (0.66041-1.0105)	0.06241	1	1	ACOD1
ENSG00000102302	1.5271 (0.97793-2.3846)	0.062627	1	1	FGD1
ENSG00000070087	1.3339 (0.98492-1.8066)	0.062636	1	1	PFN2
ENSG00000132026	1.3283 (0.98513-1.7911)	0.062644	1	1	RTBDN
ENSG00000138303	0.52753 (0.26902-1.0344)	0.062687	1	1	ASCC1
ENSG00000112852	1.1569 (0.99227-1.3488)	0.06277	1	1	PCDHB2
ENSG00000273777	0.72314 (0.5139-1.0176)	0.062875	1	1	CEACAM20
ENSG00000141469	0.84313 (0.70436-1.0092)	0.062916	1	1	SLC14A1
ENSG00000165899	0.86939 (0.75015-1.0076)	0.062931	1	1	OTOGL
ENSG00000214943	0.80238 (0.6362-1.012)	0.062968	1	1	GPR33
ENSG00000170956	0.83196 (0.68529-1.01)	0.062996	1	1	CEACAM3
ENSG00000073756	0.86005 (0.73366-1.0082)	0.063003	1	1	PTGS2
ENSG00000105556	1.5962 (0.97496-2.6134)	0.063008	1	1	MIER2
ENSG00000111224	0.72997 (0.52382-1.0172)	0.063032	1	1	PARP11
ENSG00000146383	0.75312 (0.55849-1.0156)	0.063078	1	1	TAAR6
ENSG00000073578	1.4958 (0.97812-2.2876)	0.063187	1	1	SDHA
ENSG00000067369	1.8763 (0.96591-3.6449)	0.06323	1	1	TP53BP1
ENSG00000064652	0.76172 (0.57156-1.0151)	0.063258	1	1	SNX24
ENSG00000124479	0.84434 (0.70625-1.0094)	0.063312	1	1	NDP
ENSG00000204946	1.5859 (0.97471-2.5803)	0.063335	1	1	ZNF783
ENSG00000154646	1.1792 (0.99086-1.4033)	0.063374	1	1	TMPRSS15
ENSG00000177685	0.80214 (0.63556-1.0124)	0.063393	1	1	CRACR2B
ENSG00000176771	1.2235 (0.98881-1.5138)	0.063397	1	1	NCKAP5
ENSG00000124334	0.85311 (0.72136-1.0089)	0.063415	1	1	IL9R
ENSG00000204590	1.8083 (0.96731-3.3805)	0.063474	1	1	GNL1
ENSG00000205277	0.85925 (0.73206-1.0085)	0.063479	1	1	MUC12
ENSG00000221972	1.3208 (0.98446-1.772)	0.063519	1	1	C3orf36
ENSG00000161682	1.2528 (0.98733-1.5895)	0.063595	1	1	FAM171A2
ENSG00000178199	0.82199 (0.6682-1.0112)	0.063617	1	1	ZC3H12D
ENSG00000100129	1.4528 (0.97903-2.1559)	0.063638	1	1	EIF3L
ENSG00000153046	1.526 (0.97627-2.3854)	0.063658	1	1	CDYL
ENSG00000164292	1.2608 (0.9869-1.6107)	0.06367	1	1	RHOBTB3
ENSG00000069493	0.70169 (0.48252-1.0204)	0.063712	1	1	CLEC2D
ENSG00000144746	0.63017 (0.38679-1.0267)	0.063716	1	1	ARL6IP5
ENSG00000204572	1.1588 (0.99157-1.3542)	0.063821	1	1	KRTAP5-10
ENSG00000232810	0.82423 (0.67185-1.0112)	0.063836	1	1	TNF
ENSG00000005059	0.77177 (0.58679-1.015)	0.063861	1	1	MCUB
ENSG00000181143	0.86397 (0.74017-1.0085)	0.063871	1	1	MUC16
ENSG00000118160	1.263 (0.98659-1.6167)	0.063905	1	1	SLC8A2
ENSG00000006059	1.1152 (0.99371-1.2515)	0.063929	1	1	KRT33A
ENSG00000179088	0.81676 (0.65931-1.0118)	0.063938	1	1	C12orf42
ENSG00000166351	1.2935 (0.98518-1.6983)	0.063953	1	1	POTED
ENSG00000146070	0.83157 (0.68415-1.0108)	0.063961	1	1	PLA2G7
ENSG00000137274	1.455 (0.97833-2.1639)	0.064058	1	1	BPHL
ENSG00000197579	1.6323 (0.97177-2.7417)	0.064061	1	1	TOPORS
ENSG00000137409	1.8786 (0.96369-3.6622)	0.064118	1	1	MTCH1
ENSG00000112877	1.2974 (0.98484-1.7091)	0.064123	1	1	CEP72
ENSG00000137965	0.791 (0.61711-1.0139)	0.064151	1	1	IFI44
ENSG00000121039	0.69121 (0.4675-1.022)	0.064167	1	1	RDH10
ENSG00000175213	1.8237 (0.96505-3.4462)	0.064255	1	1	ZNF408
ENSG00000212658	1.2365 (0.98746-1.5483)	0.06432	1	1	KRTAP29-1
ENSG00000111605	1.5399 (0.97446-2.4334)	0.064439	1	1	CPSF6
ENSG00000111275	0.80648 (0.64194-1.0132)	0.064691	1	1	ALDH2
ENSG00000187033	1.5429 (0.97379-2.4446)	0.064766	1	1	SAMD7
ENSG00000182973	0.61346 (0.3652-1.0305)	0.064822	1	1	CNOT10
ENSG00000134470	0.80669 (0.64221-1.0133)	0.064824	1	1	IL15RA
ENSG00000198046	1.1547 (0.9912-1.3452)	0.064827	1	1	ZNF667
ENSG00000117569	1.5305 (0.974-2.4049)	0.064935	1	1	PTBP2
ENSG00000137819	0.81134 (0.6498-1.013)	0.064947	1	1	PAQR5
ENSG00000124440	1.1199 (0.993-1.2629)	0.064971	1	1	HIF3A
ENSG00000101445	0.85603 (0.72574-1.0097)	0.064998	1	1	PPP1R16B
ENSG00000258223	0.38325 (0.13838-1.0614)	0.065004	1	1	PRSS58
ENSG00000111328	1.3929 (0.97936-1.981)	0.065195	1	1	CDK2AP1
ENSG00000238205	1.5384 (0.97321-2.4319)	0.065221	1	1	MPC1L
ENSG00000198759	0.86558 (0.74244-1.0091)	0.065223	1	1	EGFL6
ENSG00000156469	1.5 (0.97475-2.3083)	0.065229	1	1	MTERF3
ENSG00000125735	0.78383 (0.60499-1.0155)	0.065279	1	1	TNFSF14
ENSG00000221838	1.5594 (0.97194-2.502)	0.065477	1	1	AP4M1
ENSG00000163630	1.1021 (0.99377-1.2222)	0.065549	1	1	SYNPR
ENSG00000151948	0.86061 (0.73352-1.0097)	0.065556	1	1	GLT1D1
ENSG00000068724	0.69909 (0.47754-1.0234)	0.06563	1	1	TTC7A
ENSG00000204628	1.4953 (0.97413-2.2953)	0.065756	1	1	RACK1
ENSG00000229117	1.6129 (0.96921-2.684)	0.065826	1	1	RPL41
ENSG00000159063	1.3514 (0.98046-1.8626)	0.065856	1	1	ALG8
ENSG00000097096	1.221 (0.987-1.5104)	0.065861	1	1	SYDE2
ENSG00000159263	1.1231 (0.99241-1.2711)	0.06588	1	1	SIM2
ENSG00000234469	1.242 (0.98584-1.5648)	0.065915	1	1	CLDN34
ENSG00000111801	0.75091 (0.55329-1.0191)	0.066007	1	1	BTN3A3
ENSG00000167977	0.56011 (0.30189-1.0392)	0.066049	1	1	KCTD5
ENSG00000188452	0.81579 (0.65658-1.0136)	0.066064	1	1	CERKL
ENSG00000181273	0.8652 (0.74138-1.0097)	0.06613	1	1	OR5AK2
ENSG00000184925	0.77461 (0.58985-1.0172)	0.066205	1	1	LCN12
ENSG00000101191	2.3511 (0.94432-5.8536)	0.066229	1	1	DIDO1
ENSG00000121895	0.86092 (0.73376-1.0101)	0.066273	1	1	TMEM156
ENSG00000137869	0.88283 (0.77285-1.0084)	0.066353	1	1	CYP19A1
ENSG00000182307	1.5325 (0.97155-2.4172)	0.066384	1	1	C8orf33
ENSG00000103061	1.6845 (0.96527-2.9395)	0.066426	1	1	SLC7A6OS
ENSG00000082146	1.3718 (0.97879-1.9225)	0.066431	1	1	STRADB
ENSG00000090447	1.5795 (0.96942-2.5735)	0.066469	1	1	TFAP4
ENSG00000008323	0.83587 (0.69014-1.0124)	0.066648	1	1	PLEKHG6
ENSG00000168772	1.1922 (0.98799-1.4385)	0.066675	1	1	CXXC4
ENSG00000133612	1.483 (0.97324-2.2599)	0.066693	1	1	AGAP3
ENSG00000205858	0.49627 (0.23469-1.0494)	0.066702	1	1	LRRC72
ENSG00000162747	0.87307 (0.75515-1.0094)	0.066722	1	1	FCGR3B
ENSG00000182634	2.2223 (0.94637-5.2184)	0.066743	1	1	OR10G7
ENSG00000240771	1.2748 (0.98337-1.6526)	0.066755	1	1	ARHGEF25
ENSG00000181481	0.59346 (0.33964-1.037)	0.066882	1	1	RNF135
ENSG00000174804	1.3909 (0.97725-1.9796)	0.066922	1	1	FZD4
ENSG00000081059	0.72573 (0.51503-1.0226)	0.066939	1	1	TCF7
ENSG00000214787	0.74951 (0.55057-1.0203)	0.066947	1	1	MS4A4E
ENSG00000079385	0.84476 (0.70525-1.0119)	0.066981	1	1	CEACAM1
ENSG00000139880	1.2976 (0.98188-1.7148)	0.06704	1	1	CDH24
ENSG00000178795	0.84022 (0.69737-1.0123)	0.067091	1	1	GDPD4
ENSG00000157551	0.84172 (0.69991-1.0123)	0.067169	1	1	KCNJ15
ENSG00000106351	0.67535 (0.44358-1.0282)	0.067216	1	1	AGFG2
[truncated: 17,428 more rows]
