# Supplementary material for: Tumour gene expression signature in primary melanoma predicts long-term outcomes
Source: Nat Commun. 2021 Feb 18;12:1137. doi: 10.1038/s41467-021-21207-2 (PMC7893180; doi:10.1038/s41467-021-21207-2)
Supplement: Supplementary file 6 — Supplementary Data 3 [file 41467_2021_21207_MOESM6_ESM.xlsx]

## Sheet: SupplementaryTableS5
ENSEMBL ID	HR(95% CI for HR)	p-value	padj.BH	padj.Fdr	Gene Symbol
ENSG00000175489	0.60203 (0.48916-0.74095)	1.6654e-06	1	1	LRRC25
ENSG00000167525	0.54419 (0.42125-0.70302)	3.211e-06	1	1	PROCA1
ENSG00000177575	0.58454 (0.46397-0.73643)	5.2178e-06	1	1	CD163
ENSG00000167850	0.64989 (0.53796-0.78509)	7.8576e-06	1	1	CD300C
ENSG00000110079	0.5383 (0.40816-0.70993)	1.1535e-05	1	1	MS4A4A
ENSG00000141574	0.68622 (0.57969-0.81232)	1.2151e-05	1	1	SECTM1
ENSG00000141480	0.42356 (0.28743-0.62414)	1.4058e-05	1	1	ARRB2
ENSG00000136869	0.56015 (0.43101-0.72798)	1.462e-05	1	1	TLR4
ENSG00000115919	0.57012 (0.44178-0.73575)	1.5726e-05	1	1	KYNU
ENSG00000028137	0.57603 (0.44824-0.74024)	1.6305e-05	1	1	TNFRSF1B
ENSG00000102174	0.71558 (0.61453-0.83325)	1.6438e-05	1	1	PHEX
ENSG00000189350	0.68368 (0.57481-0.81318)	1.7329e-05	1	1	TOGARAM2
ENSG00000066336	0.5692 (0.43988-0.73653)	1.8218e-05	1	1	SPI1
ENSG00000198879	0.53531 (0.40209-0.71267)	1.8689e-05	1	1	SFMBT2
ENSG00000142197	0.32151 (0.19103-0.5411)	1.9354e-05	1	1	DOPEY2
ENSG00000001167	2.2363 (1.5433-3.2405)	2.1089e-05	1	1	NFYA
ENSG00000117676	0.48127 (0.34353-0.67424)	2.1246e-05	1	1	RPS6KA1
ENSG00000185338	0.64632 (0.52848-0.79042)	2.1371e-05	1	1	SOCS1
ENSG00000105383	0.58073 (0.45188-0.74631)	2.1739e-05	1	1	CD33
ENSG00000141497	0.5397 (0.40586-0.71767)	2.2215e-05	1	1	ZMYND15
ENSG00000152229	0.57158 (0.44133-0.74027)	2.2421e-05	1	1	PSTPIP2
ENSG00000146094	0.54054 (0.40563-0.72031)	2.6762e-05	1	1	DOK3
ENSG00000143110	0.56883 (0.43659-0.74113)	2.9269e-05	1	1	C1orf162
ENSG00000121797	0.68346 (0.57147-0.8174)	3.0701e-05	1	1	CCRL2
ENSG00000164674	0.61527 (0.48946-0.77342)	3.1636e-05	1	1	SYTL3
ENSG00000160791	0.70957 (0.60356-0.83418)	3.2368e-05	1	1	CCR5
ENSG00000106066	0.60574 (0.47818-0.76732)	3.2495e-05	1	1	CPVL
ENSG00000110077	0.58674 (0.45622-0.75459)	3.2741e-05	1	1	MS4A6A
ENSG00000187037	0.6581 (0.54018-0.80176)	3.2814e-05	1	1	GPR141
ENSG00000131042	0.65453 (0.53549-0.80002)	3.4945e-05	1	1	LILRB2
ENSG00000121807	0.65931 (0.54127-0.8031)	3.4949e-05	1	1	CCR2
ENSG00000023171	0.62731 (0.50266-0.78287)	3.696e-05	1	1	GRAMD1B
ENSG00000162711	0.59441 (0.46372-0.76192)	4.0163e-05	1	1	NLRP3
ENSG00000101336	0.58106 (0.44742-0.75461)	4.6736e-05	1	1	HCK
ENSG00000171860	0.55436 (0.41728-0.73648)	4.6941e-05	1	1	C3AR1
ENSG00000187474	0.58965 (0.45709-0.76064)	4.7874e-05	1	1	FPR3
ENSG00000105609	0.64636 (0.52365-0.79783)	4.8526e-05	1	1	LILRB5
ENSG00000100365	0.59925 (0.46754-0.76807)	5.2619e-05	1	1	NCF4
ENSG00000173442	0.40349 (0.25967-0.62697)	5.4362e-05	1	1	EHBP1L1
ENSG00000126838	0.65991 (0.53892-0.80806)	5.7601e-05	1	1	PZP
ENSG00000197070	0.35044 (0.21-0.5848)	5.9884e-05	1	1	ARRDC1
ENSG00000174125	0.56474 (0.42686-0.74716)	6.3099e-05	1	1	TLR1
ENSG00000112902	1.4725 (1.2181-1.7801)	6.3825e-05	1	1	SEMA5A
ENSG00000135077	0.62856 (0.50061-0.78923)	6.3842e-05	1	1	HAVCR2
ENSG00000044090	2.3094 (1.532-3.4813)	6.4146e-05	1	1	CUL7
ENSG00000155465	0.50976 (0.36621-0.70959)	6.5242e-05	1	1	SLC7A7
ENSG00000170458	0.58391 (0.44837-0.76043)	6.5448e-05	1	1	CD14
ENSG00000101916	0.66509 (0.54437-0.81257)	6.5805e-05	1	1	TLR8
ENSG00000251503	2.6672 (1.6423-4.3316)	7.3322e-05	1	1	CENPS-CORT
ENSG00000122862	0.65575 (0.53206-0.8082)	7.5976e-05	1	1	SRGN
ENSG00000184060	0.53652 (0.39409-0.73041)	7.6289e-05	1	1	ADAP2
ENSG00000163098	86.063 (9.4472-784.03)	7.7445e-05	1	1	BIRC8
ENSG00000116701	0.5763 (0.43847-0.75745)	7.7545e-05	1	1	NCF2
ENSG00000167207	0.62665 (0.49696-0.79019)	7.8025e-05	1	1	NOD2
ENSG00000171631	0.67639 (0.5567-0.82182)	8.3276e-05	1	1	P2RY6
ENSG00000145779	0.56596 (0.42618-0.75158)	8.3827e-05	1	1	TNFAIP8
ENSG00000173821	0.41197 (0.26464-0.64132)	8.5944e-05	1	1	RNF213
ENSG00000179841	0.50965 (0.36406-0.71347)	8.603e-05	1	1	AKAP5
ENSG00000136167	0.63817 (0.50983-0.79882)	8.8263e-05	1	1	LCP1
ENSG00000143067	1.7095 (1.3069-2.2361)	9.0922e-05	1	1	ZNF697
ENSG00000110324	0.65152 (0.52523-0.80817)	9.7232e-05	1	1	IL10RA
ENSG00000196189	0.56911 (0.42861-0.75567)	9.7547e-05	1	1	SEMA4A
ENSG00000182578	0.57479 (0.43494-0.75959)	9.8957e-05	1	1	CSF1R
ENSG00000138185	0.54135 (0.39743-0.73738)	9.9396e-05	1	1	ENTPD1
ENSG00000117859	2.4015 (1.5443-3.7346)	0.00010071	1	1	OSBPL9
ENSG00000166927	0.57265 (0.4323-0.75858)	0.00010189	1	1	MS4A7
ENSG00000169403	0.60881 (0.47391-0.78212)	0.00010325	1	1	PTAFR
ENSG00000136286	0.66813 (0.54455-0.81974)	0.00011117	1	1	MYO1G
ENSG00000184922	0.62373 (0.4906-0.793)	0.00011657	1	1	FMNL1
ENSG00000260314	0.60297 (0.46567-0.78074)	0.00012426	1	1	MRC1
ENSG00000180644	0.76401 (0.66575-0.87677)	0.00012699	1	1	PRF1
ENSG00000115956	0.67761 (0.55508-0.8272)	0.00013129	1	1	PLEK
ENSG00000057657	0.60888 (0.47185-0.78572)	0.00013687	1	1	PRDM1
ENSG00000181631	0.71948 (0.60707-0.8527)	0.00014566	1	1	P2RY13
ENSG00000174130	0.63048 (0.49678-0.80016)	0.00014861	1	1	TLR6
ENSG00000092871	0.45478 (0.30267-0.68334)	0.00014895	1	1	RFFL
ENSG00000198663	3.3267 (1.7871-6.1926)	0.00014982	1	1	C6orf89
ENSG00000160883	0.75358 (0.65101-0.8723)	0.00015052	1	1	HK3
ENSG00000090659	0.6457 (0.51477-0.80993)	0.0001548	1	1	CD209
ENSG00000204472	0.66848 (0.54252-0.8237)	0.00015643	1	1	AIF1
ENSG00000105374	0.7593 (0.65808-0.8761)	0.00016194	1	1	NKG7
ENSG00000159110	0.40655 (0.25468-0.64897)	0.00016199	1	1	IFNAR2
ENSG00000114013	0.73458 (0.62578-0.86231)	0.00016246	1	1	CD86
ENSG00000123338	0.63839 (0.50551-0.8062)	0.00016385	1	1	NCKAP1L
ENSG00000162456	3.0477 (1.7053-5.4469)	0.00016887	1	1	KNCN
ENSG00000158714	0.75797 (0.65597-0.87583)	0.00017127	1	1	SLAMF8
ENSG00000126895	0.64498 (0.51304-0.81086)	0.00017306	1	1	AVPR2
ENSG00000163694	0.60848 (0.46941-0.78876)	0.00017519	1	1	RBM47
ENSG00000115850	0.6908 (0.56928-0.83826)	0.00017887	1	1	LCT
ENSG00000112297	0.6548 (0.5247-0.81715)	0.00017909	1	1	CRYBG1
ENSG00000137462	0.65705 (0.52745-0.81849)	0.00017912	1	1	TLR2
ENSG00000087237	0.65994 (0.53078-0.82054)	0.00018409	1	1	CETP
ENSG00000204356	2.375 (1.5092-3.7374)	0.00018464	1	1	NELFE
ENSG00000139211	0.66217 (0.53347-0.82192)	0.00018518	1	1	AMIGO2
ENSG00000197629	0.60137 (0.46043-0.78545)	0.00018967	1	1	MPEG1
ENSG00000011600	0.63259 (0.497-0.80517)	0.00019872	1	1	TYROBP
ENSG00000154451	0.78358 (0.68893-0.89123)	0.00020476	1	1	GBP5
ENSG00000155307	0.74028 (0.63159-0.86768)	0.00020576	1	1	SAMSN1
ENSG00000179361	0.62408 (0.4865-0.80057)	0.00020682	1	1	ARID3B
ENSG00000167703	0.61564 (0.47645-0.79551)	0.00020779	1	1	SLC43A2
ENSG00000147894	0.5407 (0.39036-0.74894)	0.0002163	1	1	C9orf72
ENSG00000172575	0.63461 (0.49866-0.80762)	0.00021817	1	1	RASGRP1
ENSG00000185988	1.4951 (1.2078-1.8508)	0.00022087	1	1	PLK5
ENSG00000150337	0.7419 (0.63294-0.86962)	0.00022988	1	1	FCGR1A
ENSG00000205784	0.71344 (0.59593-0.85412)	0.00023573	1	1	ARRDC5
ENSG00000196169	0.70046 (0.57923-0.84706)	0.00024084	1	1	KIF19
ENSG00000161921	0.55447 (0.40473-0.75961)	0.00024086	1	1	CXCL16
ENSG00000196664	0.64926 (0.51547-0.81777)	0.00024382	1	1	TLR7
ENSG00000140853	0.65119 (0.5178-0.81893)	0.00024434	1	1	NLRC5
ENSG00000134242	0.69379 (0.57036-0.84393)	0.00025459	1	1	PTPN22
ENSG00000188906	0.641 (0.50502-0.81359)	0.00025637	1	1	LRRK2
ENSG00000118640	0.62245 (0.4827-0.80266)	0.00025772	1	1	VAMP8
ENSG00000124614	2.019 (1.3838-2.9457)	0.00026695	1	1	RPS10
ENSG00000142347	0.61336 (0.47145-0.79799)	0.00027185	1	1	MYO1F
ENSG00000137491	0.58805 (0.44184-0.78264)	0.00027224	1	1	SLCO2B1
ENSG00000167613	0.65416 (0.52052-0.8221)	0.00027255	1	1	LAIR1
ENSG00000135127	0.63423 (0.49628-0.81052)	0.000274	1	1	BICDL1
ENSG00000071073	0.49427 (0.33802-0.72275)	0.00027822	1	1	MGAT4A
ENSG00000133943	0.45222 (0.2947-0.69392)	0.00028074	1	1	DGLUCY
ENSG00000015285	0.65426 (0.52039-0.82257)	0.00028097	1	1	WAS
ENSG00000170571	0.6195 (0.47842-0.80218)	0.00028149	1	1	EMB
ENSG00000096968	0.53515 (0.38176-0.75017)	0.00028552	1	1	JAK2
ENSG00000186818	0.70383 (0.58218-0.85088)	0.00028568	1	1	LILRB4
ENSG00000183023	0.63136 (0.49228-0.80974)	0.00029209	1	1	SLC8A1
ENSG00000134138	1.6892 (1.2712-2.2447)	0.00030097	1	1	MEIS2
ENSG00000162398	0.67062 (0.53997-0.83287)	0.00030122	1	1	LEXM
ENSG00000159189	0.68547 (0.55843-0.84141)	0.00030487	1	1	C1QC
ENSG00000025708	0.58336 (0.43537-0.78164)	0.00030593	1	1	TYMP
ENSG00000122122	0.68039 (0.552-0.83863)	0.00030678	1	1	SASH3
ENSG00000010327	0.61826 (0.47596-0.8031)	0.00031448	1	1	STAB1
ENSG00000135441	0.61777 (0.47522-0.80307)	0.00032009	1	1	BLOC1S1
ENSG00000131979	0.75378 (0.64619-0.87928)	0.00032167	1	1	GCH1
ENSG00000198088	0.7241 (0.60727-0.8634)	0.00032297	1	1	NUP62CL
ENSG00000179715	0.69089 (0.56459-0.84544)	0.00033053	1	1	PCED1B
ENSG00000117411	2.6512 (1.5542-4.5226)	0.00034601	1	1	B4GALT2
ENSG00000187554	0.5485 (0.39447-0.76269)	0.00035619	1	1	TLR5
ENSG00000198964	0.56398 (0.41176-0.77246)	0.00035903	1	1	SGMS1
ENSG00000124203	0.76723 (0.66331-0.88743)	0.00035956	1	1	ZNF831
ENSG00000165168	0.66488 (0.53128-0.83207)	0.00036211	1	1	CYBB
ENSG00000135605	0.54745 (0.39292-0.76274)	0.00037007	1	1	TEC
ENSG00000173372	0.70424 (0.58061-0.8542)	0.00037094	1	1	C1QA
ENSG00000147443	0.67731 (0.54647-0.83946)	0.00037386	1	1	DOK2
ENSG00000163823	0.71001 (0.58775-0.85771)	0.00038271	1	1	CCR1
ENSG00000183621	0.54925 (0.39453-0.76465)	0.00038588	1	1	ZNF438
ENSG00000110031	0.61978 (0.47587-0.80721)	0.0003872	1	1	LPXN
ENSG00000107968	0.66344 (0.52888-0.83223)	0.00038828	1	1	MAP3K8
ENSG00000089692	0.74825 (0.63727-0.87857)	0.0003997	1	1	LAG3
ENSG00000141968	0.67865 (0.54753-0.84116)	0.0004013	1	1	VAV1
ENSG00000086288	0.76256 (0.65622-0.88613)	0.00040373	1	1	NME8
ENSG00000235568	0.73854 (0.62436-0.87359)	0.00040445	1	1	NFAM1
ENSG00000134516	0.65094 (0.51296-0.82603)	0.00041182	1	1	DOCK2
ENSG00000155629	0.64638 (0.5072-0.82375)	0.00042008	1	1	PIK3AP1
ENSG00000129566	0.35089 (0.19603-0.62807)	0.00042224	1	1	TEP1
ENSG00000174776	0.6853 (0.55544-0.84553)	0.00042309	1	1	WDR49
ENSG00000128604	0.57358 (0.42099-0.78148)	0.00042758	1	1	IRF5
ENSG00000081237	0.70137 (0.57574-0.85441)	0.0004277	1	1	PTPRC
ENSG00000174326	0.65124 (0.51292-0.82686)	0.00043045	1	1	SLC16A11
ENSG00000213218	1.4194 (1.1679-1.7251)	0.00043194	1	1	CSH2
ENSG00000205744	0.66235 (0.52652-0.83323)	0.00043476	1	1	DENND1C
ENSG00000120217	0.71724 (0.59599-0.86315)	0.00043569	1	1	CD274
ENSG00000082074	0.69637 (0.5691-0.85212)	0.00044154	1	1	FYB1
ENSG00000183625	0.68118 (0.54979-0.84396)	0.00044539	1	1	CCR3
ENSG00000188389	0.7781 (0.67641-0.89508)	0.00044607	1	1	PDCD1
ENSG00000176225	1.4606 (1.1821-1.8047)	0.00044823	1	1	RTTN
ENSG00000160593	0.68145 (0.54999-0.84435)	0.00045296	1	1	JAML
ENSG00000100565	0.66848 (0.53372-0.83727)	0.00045475	1	1	LRRC74A
ENSG00000177105	0.44974 (0.2876-0.7033)	0.00046028	1	1	RHOG
ENSG00000164816	3.1542 (1.6586-5.9984)	0.00046044	1	1	DEFA5
ENSG00000137288	2.2834 (1.4378-3.6264)	0.00046805	1	1	UQCC2
ENSG00000183813	0.76785 (0.66213-0.89044)	0.00047362	1	1	CCR4
ENSG00000179921	0.7116 (0.58778-0.8615)	0.00048579	1	1	GPBAR1
ENSG00000139193	0.73558 (0.619-0.87412)	0.00048639	1	1	CD27
ENSG00000137343	1.8255 (1.3017-2.5602)	0.00048649	1	1	ATAT1
ENSG00000185176	1.4626 (1.1807-1.8117)	0.00049944	1	1	AQP12B
ENSG00000162511	0.66373 (0.52687-0.83616)	0.00050394	1	1	LAPTM5
ENSG00000186517	0.65093 (0.51104-0.82911)	0.00050514	1	1	ARHGAP30
ENSG00000108798	0.64937 (0.50907-0.82833)	0.00050785	1	1	ABI3
ENSG00000047365	0.6384 (0.49567-0.82224)	0.00050913	1	1	ARAP2
ENSG00000185862	0.5588 (0.40244-0.77591)	0.000511	1	1	EVI2B
ENSG00000070729	0.74744 (0.63417-0.88095)	0.00051704	1	1	CNGB1
ENSG00000142185	0.63224 (0.48804-0.81905)	0.00051805	1	1	TRPM2
ENSG00000140030	0.71612 (0.59302-0.86478)	0.00052137	1	1	GPR65
ENSG00000172243	0.67768 (0.54393-0.84433)	0.00052355	1	1	CLEC7A
ENSG00000117560	0.77112 (0.66578-0.89312)	0.00052385	1	1	FASLG
ENSG00000244482	0.70834 (0.58278-0.86097)	0.00053297	1	1	LILRA6
ENSG00000043462	0.69047 (0.55984-0.85157)	0.00053713	1	1	LCP2
ENSG00000136250	0.70214 (0.57461-0.85799)	0.00054506	1	1	AOAH
ENSG00000105939	0.37326 (0.2134-0.65287)	0.00055092	1	1	ZC3HAV1
ENSG00000213203	0.63221 (0.48726-0.82027)	0.00055842	1	1	GIMAP1
ENSG00000259784	1.9092 (1.3222-2.7568)	0.00056046	1	1	AC093525
ENSG00000089820	0.62348 (0.47661-0.8156)	0.00056623	1	1	ARHGAP4
ENSG00000198113	0.65209 (0.51136-0.83154)	0.00056626	1	1	TOR4A
ENSG00000093072	0.68973 (0.55809-0.85241)	0.00058629	1	1	ADA2
ENSG00000173369	0.74105 (0.62452-0.87932)	0.0005962	1	1	C1QB
ENSG00000110934	0.68243 (0.54856-0.84896)	0.00060435	1	1	BIN2
ENSG00000136867	0.63474 (0.48948-0.82312)	0.00060803	1	1	SLC31A2
ENSG00000123329	0.68356 (0.54987-0.84975)	0.00061201	1	1	ARHGAP9
ENSG00000026297	0.55475 (0.39586-0.77743)	0.0006212	1	1	RNASET2
ENSG00000049768	0.60851 (0.45781-0.80883)	0.00062334	1	1	FOXP3
ENSG00000156113	0.70222 (0.57334-0.86008)	0.00063326	1	1	KCNMA1
ENSG00000137474	0.71843 (0.59429-0.8685)	0.00063393	1	1	MYO7A
ENSG00000204279	1.8978 (1.3139-2.7413)	0.00063826	1	1	PAGE3
ENSG00000158050	0.65604 (0.51504-0.83563)	0.00063883	1	1	DUSP2
ENSG00000156127	0.72366 (0.60097-0.87139)	0.00064378	1	1	BATF
ENSG00000231389	0.67675 (0.54069-0.84706)	0.00065115	1	1	HLA-DPA1
ENSG00000116251	2.1761 (1.3915-3.403)	0.00065391	1	1	RPL22
ENSG00000064652	0.62005 (0.47089-0.81646)	0.0006633	1	1	SNX24
ENSG00000136147	0.49305 (0.32807-0.741)	0.00066857	1	1	PHF11
ENSG00000158869	0.65948 (0.5188-0.8383)	0.00067189	1	1	FCER1G
ENSG00000117419	2.4766 (1.4684-4.177)	0.00067267	1	1	ERI3
ENSG00000137171	2.2239 (1.4029-3.5252)	0.00067332	1	1	KLC4
ENSG00000100368	0.68113 (0.54576-0.85008)	0.000682	1	1	CSF2RB
ENSG00000013364	0.52488 (0.36181-0.76146)	0.00068501	1	1	MVP
ENSG00000112759	1.5861 (1.2148-2.0708)	0.00069809	1	1	SLC29A1
ENSG00000184293	0.72715 (0.60478-0.87429)	0.0007018	1	1	CLECL1
ENSG00000168961	0.66652 (0.52707-0.84286)	0.00070567	1	1	LGALS9
ENSG00000242574	0.65941 (0.51821-0.83908)	0.00070653	1	1	HLA-DMB
ENSG00000117625	2.5822 (1.491-4.4718)	0.00071036	1	1	RCOR3
ENSG00000065615	0.40702 (0.24185-0.68499)	0.00071309	1	1	CYB5R4
ENSG00000021355	0.51713 (0.35281-0.75799)	0.00072415	1	1	SERPINB1
ENSG00000143486	2.7661 (1.533-4.9912)	0.00072857	1	1	EIF2D
ENSG00000113532	0.67141 (0.53286-0.84599)	0.00072953	1	1	ST8SIA4
ENSG00000170909	0.70143 (0.57089-0.86183)	0.00073742	1	1	OSCAR
ENSG00000124766	1.7243 (1.2556-2.3679)	0.00076101	1	1	SOX4
ENSG00000100281	2.1159 (1.3674-3.2741)	0.00076551	1	1	HMGXB4
ENSG00000187764	0.65625 (0.51345-0.83877)	0.00076736	1	1	SEMA4D
ENSG00000145649	0.78931 (0.68754-0.90614)	0.00078085	1	1	GZMA
ENSG00000169896	0.62573 (0.47592-0.82269)	0.00078549	1	1	ITGAM
ENSG00000109861	0.52887 (0.36462-0.76712)	0.00078748	1	1	CTSC
ENSG00000127084	0.65724 (0.51421-0.84005)	0.00080263	1	1	FGD3
ENSG00000160219	0.66447 (0.52316-0.84394)	0.00080588	1	1	GAB3
ENSG00000169860	0.66864 (0.52816-0.84649)	0.00082318	1	1	P2RY1
ENSG00000188820	0.77163 (0.66282-0.89831)	0.00082992	1	1	CALHM6
ENSG00000178607	0.45373 (0.28533-0.7215)	0.00083988	1	1	ERN1
ENSG00000169435	0.73553 (0.61416-0.88088)	0.00084229	1	1	RASSF6
ENSG00000099337	0.6331 (0.48407-0.82802)	0.00084366	1	1	KCNK6
ENSG00000096996	0.74391 (0.62529-0.88504)	0.00084416	1	1	IL12RB1
ENSG00000096070	2.348 (1.4224-3.8758)	0.00084451	1	1	BRPF3
ENSG00000008323	0.73069 (0.60761-0.87871)	0.00085661	1	1	PLEKHG6
ENSG00000275302	0.75473 (0.63946-0.89078)	0.00087549	1	1	CCL4
ENSG00000197646	0.70665 (0.57584-0.86716)	0.00088532	1	1	PDCD1LG2
ENSG00000141506	0.67228 (0.53187-0.84975)	0.00089367	1	1	PIK3R5
ENSG00000181481	0.40359 (0.23629-0.68934)	0.00089375	1	1	RNF135
ENSG00000116824	0.77944 (0.67287-0.90289)	0.00089424	1	1	CD2
ENSG00000155926	0.69319 (0.55839-0.86054)	0.00089609	1	1	SLA
ENSG00000172673	0.77071 (0.66086-0.89883)	0.00090193	1	1	THEMIS
ENSG00000135749	0.69613 (0.56209-0.86214)	0.00090237	1	1	PCNX2
ENSG00000178053	1.6243 (1.2195-2.1636)	0.00091143	1	1	MLF1
ENSG00000077420	0.69646 (0.56231-0.86262)	0.00092084	1	1	APBB1IP
ENSG00000140368	0.68378 (0.54607-0.85621)	0.00092318	1	1	PSTPIP1
ENSG00000163814	0.73428 (0.61153-0.88167)	0.00093496	1	1	CDCP1
ENSG00000083457	0.50956 (0.34169-0.75989)	0.00094421	1	1	ITGAE
ENSG00000204392	2.096 (1.3515-3.2507)	0.00094925	1	1	LSM2
ENSG00000104043	0.64517 (0.49747-0.83671)	0.00095316	1	1	ATP8B4
ENSG00000107099	0.6455 (0.49778-0.83707)	0.00096229	1	1	DOCK8
ENSG00000143499	2.3143 (1.4062-3.8086)	0.00096254	1	1	SMYD2
ENSG00000117115	0.77847 (0.67084-0.90336)	0.0009715	1	1	PADI2
ENSG00000003400	0.61578 (0.46157-0.82149)	0.00097725	1	1	CASP10
ENSG00000171453	2.1992 (1.3762-3.5144)	0.00098409	1	1	POLR1C
ENSG00000137942	1.7118 (1.2428-2.358)	0.0010008	1	1	FNBP1L
ENSG00000166523	0.77902 (0.67115-0.90423)	0.0010242	1	1	CLEC4E
ENSG00000143119	0.69292 (0.55664-0.86257)	0.0010267	1	1	CD53
ENSG00000155657	0.64062 (0.49106-0.83573)	0.0010274	1	1	TTN
ENSG00000152766	0.76773 (0.65565-0.89897)	0.0010283	1	1	ANKRD22
ENSG00000113456	2.1286 (1.3556-3.3423)	0.001032	1	1	RAD1
ENSG00000160255	0.69561 (0.56001-0.86404)	0.0010349	1	1	ITGB2
ENSG00000146192	0.68869 (0.55112-0.8606)	0.0010366	1	1	FGD2
ENSG00000104970	0.691 (0.55405-0.8618)	0.001039	1	1	KIR3DX1
ENSG00000155659	0.75755 (0.64169-0.89433)	0.0010428	1	1	VSIG4
ENSG00000104689	0.67859 (0.53803-0.85586)	0.0010589	1	1	TNFRSF10A
ENSG00000108700	0.77682 (0.6678-0.90363)	0.0010623	1	1	CCL8
ENSG00000003402	0.4913 (0.32102-0.75189)	0.0010628	1	1	CFLAR
ENSG00000078589	0.76002 (0.64482-0.89581)	0.0010683	1	1	P2RY10
ENSG00000173083	0.60218 (0.44441-0.81598)	0.0010683	1	1	HPSE
ENSG00000179195	2.5072 (1.4454-4.3489)	0.0010724	1	1	ZNF664
ENSG00000204257	0.6606 (0.51507-0.84724)	0.0010921	1	1	HLA-DMA
ENSG00000140968	0.72162 (0.59326-0.87776)	0.001096	1	1	IRF8
ENSG00000197405	0.6656 (0.52121-0.85)	0.0011044	1	1	C5AR1
ENSG00000254521	0.77023 (0.65829-0.90121)	0.0011213	1	1	SIGLEC12
ENSG00000163600	0.76509 (0.65125-0.89882)	0.0011227	1	1	ICOS
ENSG00000095585	0.61868 (0.46342-0.82596)	0.0011265	1	1	BLNK
ENSG00000163138	2.659 (1.476-4.7902)	0.0011288	1	1	PACRGL
ENSG00000186867	1.2096 (1.0786-1.3564)	0.0011333	1	1	QRFPR
ENSG00000136560	0.39372 (0.22453-0.69041)	0.0011426	1	1	TANK
ENSG00000135604	0.78019 (0.67179-0.90608)	0.0011452	1	1	STX11
ENSG00000223865	0.68686 (0.5477-0.86139)	0.0011474	1	1	HLA-DPB1
ENSG00000175575	1.7775 (1.2561-2.5152)	0.0011645	1	1	PAAF1
ENSG00000272325	2.0913 (1.3397-3.2645)	0.0011663	1	1	NUDT3
ENSG00000137200	2.5491 (1.4489-4.4844)	0.0011678	1	1	CMTR1
ENSG00000117597	2.2371 (1.375-3.6396)	0.0011847	1	1	DIEXF
ENSG00000125347	0.71428 (0.58281-0.87541)	0.0011864	1	1	IRF1
ENSG00000123146	0.58565 (0.42376-0.80939)	0.0011911	1	1	ADGRE5
ENSG00000057704	0.63982 (0.48836-0.83827)	0.0011957	1	1	TMCC3
ENSG00000163219	0.66897 (0.52454-0.85318)	0.0011977	1	1	ARHGAP25
ENSG00000001561	0.69069 (0.55203-0.86418)	0.001209	1	1	ENPP4
ENSG00000140678	0.67206 (0.52829-0.85496)	0.0012127	1	1	ITGAX
ENSG00000185215	0.64673 (0.49664-0.84217)	0.0012167	1	1	TNFAIP2
ENSG00000065029	2.2545 (1.3775-3.6897)	0.0012195	1	1	ZNF76
ENSG00000236320	0.75957 (0.64293-0.89737)	0.0012245	1	1	SLFN14
ENSG00000164691	0.71671 (0.58558-0.8772)	0.0012346	1	1	TAGAP
ENSG00000277758	0.50365 (0.33165-0.76484)	0.0012924	1	1	FO681492
ENSG00000269096	1.2637 (1.0958-1.4573)	0.0012944	1	1	CT45A3
ENSG00000166527	0.75514 (0.63636-0.8961)	0.0012985	1	1	CLEC4D
ENSG00000255221	0.77147 (0.65857-0.90373)	0.0013101	1	1	CARD17
ENSG00000180353	0.68067 (0.53818-0.86088)	0.0013277	1	1	HCLS1
ENSG00000163131	0.6874 (0.54675-0.86424)	0.0013317	1	1	CTSS
ENSG00000139278	0.60503 (0.44512-0.82238)	0.0013333	1	1	GLIPR1
ENSG00000233041	0.69135 (0.55173-0.86632)	0.0013426	1	1	PHGR1
ENSG00000137312	1.5581 (1.1879-2.0437)	0.0013552	1	1	FLOT1
ENSG00000000938	0.72428 (0.59456-0.8823)	0.0013574	1	1	FGR
ENSG00000178562	0.68772 (0.54692-0.86478)	0.0013607	1	1	CD28
ENSG00000154080	1.1389 (1.0518-1.2332)	0.0013611	1	1	CHST9
ENSG00000179583	0.70568 (0.57006-0.87356)	0.0013674	1	1	CIITA
ENSG00000174498	1.4817 (1.1646-1.8852)	0.0013747	1	1	IGDCC3
ENSG00000204287	0.69193 (0.55218-0.86706)	0.0013783	1	1	HLA-DRA
ENSG00000145103	0.74119 (0.61693-0.89047)	0.0013792	1	1	ILDR1
ENSG00000105851	0.67875 (0.53523-0.86076)	0.0013885	1	1	PIK3CG
ENSG00000103202	1.6968 (1.2268-2.347)	0.001398	1	1	NME4
ENSG00000023892	0.78282 (0.67363-0.90971)	0.0014004	1	1	DEF6
ENSG00000117090	0.76579 (0.64998-0.90224)	0.0014243	1	1	SLAMF1
ENSG00000065923	0.7021 (0.56487-0.87266)	0.0014354	1	1	SLC9A7
ENSG00000137040	0.41483 (0.24142-0.71282)	0.0014447	1	1	RANBP6
ENSG00000134460	0.73181 (0.60386-0.88687)	0.0014506	1	1	IL2RA
ENSG00000100911	0.5292 (0.3576-0.78317)	0.0014622	1	1	PSME2
ENSG00000160654	0.77371 (0.66061-0.90617)	0.0014626	1	1	CD3G
ENSG00000110719	0.55883 (0.39045-0.79984)	0.0014685	1	1	TCIRG1
ENSG00000198502	0.76357 (0.64644-0.90193)	0.0014997	1	1	HLA-DRB5
ENSG00000204371	2.2473 (1.3631-3.7051)	0.0015022	1	1	EHMT2
ENSG00000153563	0.8228 (0.72942-0.92814)	0.0015073	1	1	CD8A
ENSG00000103313	0.80888 (0.70954-0.92213)	0.0015111	1	1	MEFV
ENSG00000083799	0.52555 (0.35311-0.78222)	0.0015217	1	1	CYLD
ENSG00000139508	0.70422 (0.56692-0.87477)	0.0015288	1	1	SLC46A3
ENSG00000163162	0.36763 (0.19795-0.68276)	0.0015341	1	1	RNF149
ENSG00000163599	0.77514 (0.66209-0.90749)	0.001541	1	1	CTLA4
ENSG00000146085	2.6385 (1.447-4.8112)	0.0015487	1	1	MUT
ENSG00000008517	0.7175 (0.58416-0.88128)	0.0015522	1	1	IL32
ENSG00000100385	0.76592 (0.64927-0.90353)	0.0015603	1	1	IL2RB
ENSG00000143344	0.59351 (0.42956-0.82003)	0.0015622	1	1	RGL1
ENSG00000075884	0.703 (0.56508-0.87458)	0.0015631	1	1	ARHGAP15
ENSG00000166689	0.76165 (0.64338-0.90165)	0.0015648	1	1	PLEKHA7
ENSG00000186407	0.78276 (0.67245-0.91116)	0.0015757	1	1	CD300E
ENSG00000136636	1.9586 (1.2905-2.9724)	0.0015871	1	1	KCTD3
ENSG00000158816	0.67306 (0.52642-0.86054)	0.0015888	1	1	VWA5B1
ENSG00000105329	0.58055 (0.41418-0.81374)	0.0015979	1	1	TGFB1
ENSG00000074660	0.60538 (0.44327-0.82679)	0.0015995	1	1	SCARF1
ENSG00000111817	0.62796 (0.47034-0.83841)	0.0016039	1	1	DSE
ENSG00000137513	1.3638 (1.1247-1.6538)	0.001605	1	1	NARS2
ENSG00000249715	0.71734 (0.58355-0.8818)	0.0016084	1	1	FER1L5
ENSG00000137767	0.69731 (0.55728-0.87252)	0.0016201	1	1	SQOR
ENSG00000197249	0.7673 (0.65078-0.90468)	0.0016212	1	1	SERPINA1
ENSG00000147168	0.74148 (0.61562-0.89308)	0.0016251	1	1	IL2RG
ENSG00000111679	0.6614 (0.51141-0.85538)	0.0016304	1	1	PTPN6
ENSG00000092330	0.26786 (0.11802-0.60794)	0.0016321	1	1	TINF2
ENSG00000101126	2.4675 (1.4061-4.33)	0.0016457	1	1	ADNP
ENSG00000145819	0.54126 (0.36924-0.7934)	0.0016551	1	1	ARHGAP26
ENSG00000198821	0.7757 (0.66217-0.90869)	0.001656	1	1	CD247
ENSG00000133805	0.61653 (0.4561-0.83339)	0.0016601	1	1	AMPD3
ENSG00000066294	0.69108 (0.54887-0.87014)	0.0016708	1	1	CD84
ENSG00000107738	0.66798 (0.51936-0.85913)	0.0016757	1	1	VSIR
ENSG00000168404	0.61661 (0.45602-0.83373)	0.0016818	1	1	MLKL
ENSG00000124191	0.75738 (0.63681-0.90078)	0.001683	1	1	TOX2
ENSG00000174946	0.77794 (0.66507-0.90997)	0.0016917	1	1	GPR171
ENSG00000103522	0.7915 (0.68398-0.91593)	0.0016964	1	1	IL21R
ENSG00000132274	0.69992 (0.56012-0.87461)	0.0016986	1	1	TRIM22
ENSG00000139970	0.71318 (0.57726-0.88109)	0.0017274	1	1	RTN1
ENSG00000138964	0.67958 (0.53371-0.86531)	0.0017276	1	1	PARVG
ENSG00000132334	0.65758 (0.50578-0.85494)	0.0017459	1	1	PTPRE
ENSG00000140284	0.78759 (0.67818-0.91466)	0.0017552	1	1	SLC27A2
ENSG00000127951	0.68913 (0.54576-0.87016)	0.0017562	1	1	FGL2
ENSG00000060140	0.75792 (0.63707-0.9017)	0.0017626	1	1	STYK1
ENSG00000168394	0.69021 (0.54707-0.8708)	0.0017685	1	1	TAP1
ENSG00000165929	0.73352 (0.60391-0.89093)	0.0017827	1	1	TC2N
ENSG00000134109	0.43214 (0.25529-0.7315)	0.0017831	1	1	EDEM1
ENSG00000067182	0.44923 (0.27172-0.74273)	0.0018122	1	1	TNFRSF1A
ENSG00000112096	0.63985 (0.48331-0.84708)	0.001813	1	1	SOD2
ENSG00000077327	0.79632 (0.69013-0.91885)	0.0018149	1	1	SPAG6
ENSG00000139192	0.60749 (0.44411-0.83098)	0.001819	1	1	TAPBPL
ENSG00000240065	0.71117 (0.57396-0.88118)	0.0018293	1	1	PSMB9
ENSG00000056558	0.72719 (0.59513-0.88855)	0.0018354	1	1	TRAF1
ENSG00000156671	0.40636 (0.23061-0.71606)	0.0018366	1	1	SAMD8
ENSG00000185811	0.80395 (0.70081-0.92228)	0.0018409	1	1	IKZF1
ENSG00000177494	0.71669 (0.58116-0.88382)	0.0018409	1	1	ZBED2
ENSG00000085265	0.78611 (0.6756-0.9147)	0.0018493	1	1	FCN1
ENSG00000110448	0.77171 (0.65552-0.9085)	0.0018548	1	1	CD5
ENSG00000115415	0.67326 (0.52473-0.86382)	0.0018634	1	1	STAT1
ENSG00000005844	0.77595 (0.66132-0.91045)	0.0018696	1	1	ITGAL
ENSG00000181381	0.64017 (0.48329-0.84798)	0.0018735	1	1	DDX60L
ENSG00000198019	0.77443 (0.65911-0.90992)	0.0018868	1	1	FCGR1B
ENSG00000156482	1.8147 (1.246-2.6429)	0.0018919	1	1	RPL30
ENSG00000110876	0.68395 (0.53808-0.86936)	0.0019105	1	1	SELPLG
ENSG00000153291	1.5138 (1.1651-1.9668)	0.0019109	1	1	SLC25A27
ENSG00000183496	1.5249 (1.1682-1.9907)	0.0019141	1	1	MEX3B
ENSG00000221988	1.7389 (1.2259-2.4663)	0.0019201	1	1	PPT2
ENSG00000136689	0.78453 (0.67298-0.91456)	0.0019267	1	1	IL1RN
ENSG00000125910	0.72505 (0.59161-0.8886)	0.0019478	1	1	S1PR4
ENSG00000002549	0.60861 (0.44449-0.83334)	0.001955	1	1	LAP3
ENSG00000196329	0.70046 (0.55907-0.87761)	0.001969	1	1	GIMAP5
ENSG00000092621	1.2823 (1.0953-1.5011)	0.001983	1	1	PHGDH
ENSG00000145555	1.4865 (1.1558-1.9119)	0.002018	1	1	MYO10
ENSG00000129667	0.62227 (0.46043-0.841)	0.0020242	1	1	RHBDF2
ENSG00000132965	0.79478 (0.68689-0.91961)	0.0020296	1	1	ALOX5AP
ENSG00000086730	0.57708 (0.40699-0.81825)	0.0020297	1	1	LAT2
ENSG00000266094	0.67138 (0.52125-0.86477)	0.0020353	1	1	RASSF5
ENSG00000117226	0.72699 (0.59365-0.89027)	0.0020399	1	1	GBP3
ENSG00000131504	0.36987 (0.19657-0.69596)	0.0020438	1	1	DIAPH1
ENSG00000173221	0.71467 (0.57727-0.88478)	0.0020441	1	1	GLRX
ENSG00000038945	0.70014 (0.55814-0.87826)	0.0020531	1	1	MSR1
ENSG00000060558	0.76027 (0.63868-0.90502)	0.0020539	1	1	GNA15
ENSG00000119535	0.74219 (0.61393-0.89726)	0.0020706	1	1	CSF3R
ENSG00000187116	0.81009 (0.70841-0.92637)	0.0020868	1	1	LILRA5
ENSG00000266472	2.057 (1.2991-3.2571)	0.0020987	1	1	MRPS21
ENSG00000113263	0.77612 (0.66029-0.91227)	0.0021161	1	1	ITK
ENSG00000119686	0.79216 (0.68278-0.91908)	0.0021195	1	1	FLVCR2
ENSG00000170289	0.72984 (0.59692-0.89236)	0.0021386	1	1	CNGB3
ENSG00000172543	0.7393 (0.60955-0.89667)	0.0021575	1	1	CTSW
ENSG00000184613	0.73924 (0.60946-0.89666)	0.002159	1	1	NELL2
ENSG00000088827	0.72326 (0.58798-0.88967)	0.0021666	1	1	SIGLEC1
ENSG00000023445	0.7679 (0.64854-0.90921)	0.0021823	1	1	BIRC3
ENSG00000138378	0.72157 (0.58563-0.88905)	0.0021826	1	1	STAT4
ENSG00000165383	0.75618 (0.63239-0.9042)	0.0021834	1	1	LRRC18
ENSG00000231500	1.6948 (1.2094-2.3752)	0.0021846	1	1	RPS18
ENSG00000275896	0.75797 (0.63476-0.90509)	0.0022004	1	1	PRSS2
ENSG00000135636	0.68322 (0.53533-0.87195)	0.0022063	1	1	DYSF
ENSG00000105352	0.69032 (0.5445-0.8752)	0.0022063	1	1	CEACAM4
ENSG00000175779	0.66022 (0.50607-0.86133)	0.0022108	1	1	C15orf53
ENSG00000184304	1.6306 (1.1919-2.2309)	0.0022313	1	1	PRKD1
ENSG00000145569	0.77496 (0.65812-0.91255)	0.0022324	1	1	FAM105A
ENSG00000121281	0.65222 (0.49587-0.85786)	0.00224	1	1	ADCY7
ENSG00000124608	1.8262 (1.2411-2.6873)	0.0022455	1	1	AARS2
ENSG00000163568	0.82639 (0.73124-0.93392)	0.002248	1	1	AIM2
ENSG00000178904	2.124 (1.3099-3.4442)	0.0022552	1	1	DPY19L3
ENSG00000178104	0.56582 (0.39259-0.81547)	0.0022594	1	1	PDE4DIP
ENSG00000255587	0.75837 (0.63501-0.90568)	0.0022597	1	1	RAB44
ENSG00000153046	1.9506 (1.2703-2.9952)	0.0022621	1	1	CDYL
ENSG00000198315	2.0151 (1.2852-3.1596)	0.0022623	1	1	ZKSCAN8
ENSG00000122223	0.78594 (0.67334-0.91737)	0.0022646	1	1	CD244
ENSG00000182866	0.79133 (0.68088-0.91969)	0.0022776	1	1	LCK
ENSG00000187792	1.9619 (1.2725-3.0248)	0.0022824	1	1	ZNF70
ENSG00000171136	0.62245 (0.45901-0.84409)	0.0022834	1	1	RLN3
ENSG00000132485	2.5805 (1.4032-4.7457)	0.0022909	1	1	ZRANB2
ENSG00000271503	0.80664 (0.70254-0.92618)	0.0023056	1	1	CCL5
ENSG00000115165	0.74908 (0.62205-0.90205)	0.0023092	1	1	CYTIP
ENSG00000091106	0.59752 (0.42897-0.83231)	0.0023227	1	1	NLRC4
ENSG00000130592	0.7018 (0.55878-0.88142)	0.002323	1	1	LSP1
ENSG00000074370	0.73007 (0.59626-0.89392)	0.0023234	1	1	ATP2A3
ENSG00000111275	0.6978 (0.5535-0.87971)	0.0023323	1	1	ALDH2
ENSG00000137869	0.82141 (0.72362-0.9324)	0.0023482	1	1	CYP19A1
ENSG00000213928	0.54511 (0.36864-0.80605)	0.0023632	1	1	IRF9
ENSG00000182004	1.8037 (1.2326-2.6393)	0.0023914	1	1	SNRPE
ENSG00000198755	1.8457 (1.2426-2.7414)	0.0023956	1	1	RPL10A
ENSG00000120280	0.71557 (0.57647-0.88823)	0.0024078	1	1	CXorf21
ENSG00000165899	0.80262 (0.69629-0.92518)	0.0024257	1	1	OTOGL
ENSG00000019582	0.71553 (0.5763-0.88839)	0.0024307	1	1	CD74
ENSG00000125637	0.7727 (0.65403-0.9129)	0.0024361	1	1	PSD4
ENSG00000100055	0.69417 (0.54814-0.8791)	0.0024516	1	1	CYTH4
ENSG00000112514	1.7987 (1.23-2.6303)	0.0024661	1	1	CUTA
ENSG00000204420	0.69567 (0.55001-0.8799)	0.0024671	1	1	MPIG6B
ENSG00000077150	0.56817 (0.39399-0.81938)	0.0024746	1	1	NFKB2
ENSG00000086189	2.4116 (1.3636-4.2651)	0.0024773	1	1	DIMT1
ENSG00000068724	0.57058 (0.39671-0.82065)	0.002479	1	1	TTC7A
ENSG00000128203	0.56748 (0.39308-0.81924)	0.0024927	1	1	ASPHD2
ENSG00000167851	0.76732 (0.64624-0.9111)	0.0025077	1	1	CD300A
ENSG00000163631	0.7696 (0.64936-0.9121)	0.0025156	1	1	ALB
ENSG00000143851	0.74541 (0.61594-0.9021)	0.0025416	1	1	PTPN7
ENSG00000197536	0.66772 (0.51348-0.86829)	0.0025802	1	1	C5orf56
ENSG00000214113	2.0556 (1.2865-3.2846)	0.0025812	1	1	LYRM4
ENSG00000197142	0.68176 (0.53136-0.87473)	0.002591	1	1	ACSL5
ENSG00000204410	1.6391 (1.188-2.2615)	0.00262	1	1	MSH5
ENSG00000100453	0.83164 (0.73752-0.93777)	0.0026264	1	1	GZMB
ENSG00000283900	1.6661 (1.1947-2.3237)	0.0026308	1	1	Z98749
ENSG00000204161	0.73949 (0.6074-0.90031)	0.0026473	1	1	C10orf128
ENSG00000152315	0.714 (0.57315-0.88947)	0.0026579	1	1	KCNK13
ENSG00000168229	0.7708 (0.65037-0.91353)	0.0026706	1	1	PTGDR
ENSG00000182162	0.78866 (0.67546-0.92083)	0.0026708	1	1	P2RY8
ENSG00000163412	0.78588 (0.67147-0.91977)	0.0026841	1	1	EIF4E3
ENSG00000186891	0.75113 (0.6231-0.90547)	0.0026865	1	1	TNFRSF18
ENSG00000230124	2.4806 (1.3706-4.4899)	0.0026884	1	1	ACBD6
ENSG00000198624	0.70707 (0.56382-0.88671)	0.002692	1	1	CCDC69
ENSG00000169313	0.75863 (0.63333-0.90871)	0.0027062	1	1	P2RY12
ENSG00000124767	1.8761 (1.2435-2.8305)	0.0027117	1	1	GLO1
ENSG00000144724	1.6569 (1.1911-2.3049)	0.0027156	1	1	PTPRG
ENSG00000196475	1.7123 (1.2047-2.4338)	0.002719	1	1	GK2
ENSG00000129450	0.79047 (0.67783-0.92183)	0.0027205	1	1	SIGLEC9
ENSG00000173473	2.2564 (1.3251-3.8423)	0.0027323	1	1	SMARCC1
ENSG00000146223	2.0875 (1.2896-3.379)	0.0027455	1	1	RPL7L1
ENSG00000095713	1.1584 (1.0521-1.2754)	0.0027547	1	1	CRTAC1
ENSG00000254087	0.66328 (0.50694-0.86784)	0.0027576	1	1	LYN
ENSG00000143256	1.94 (1.2568-2.9944)	0.0027705	1	1	PFDN2
ENSG00000096401	2.1169 (1.2951-3.4604)	0.0027784	1	1	CDC5L
ENSG00000049249	0.77849 (0.66069-0.9173)	0.0027797	1	1	TNFRSF9
ENSG00000158201	0.46529 (0.28181-0.76823)	0.0027846	1	1	ABHD3
ENSG00000140105	0.7805 (0.66348-0.91815)	0.0027868	1	1	WARS
ENSG00000111843	2.0978 (1.2898-3.412)	0.00283	1	1	TMEM14C
ENSG00000167633	0.81571 (0.71361-0.93242)	0.0028315	1	1	KIR3DL1
ENSG00000065833	0.68096 (0.52909-0.87641)	0.0028393	1	1	ME1
ENSG00000197943	0.64853 (0.48799-0.86188)	0.0028425	1	1	PLCG2
ENSG00000072818	0.71668 (0.5758-0.89203)	0.0028535	1	1	ACAP1
ENSG00000159618	0.80613 (0.69965-0.92882)	0.0028672	1	1	ADGRG5
ENSG00000111348	0.67579 (0.52228-0.87442)	0.0028756	1	1	ARHGDIB
ENSG00000173208	0.7654 (0.64194-0.91259)	0.0028898	1	1	ABCD2
ENSG00000146047	3.9298 (1.597-9.6704)	0.0028929	1	1	HIST1H2BA
ENSG00000182827	2.1228 (1.2934-3.484)	0.0029026	1	1	ACBD3
ENSG00000133246	0.75834 (0.6321-0.90979)	0.0029045	1	1	PRAM1
ENSG00000278588	0.73108 (0.59483-0.89854)	0.002915	1	1	HIST1H2BI
ENSG00000134470	0.71389 (0.57176-0.89134)	0.0029253	1	1	IL15RA
ENSG00000174944	0.77409 (0.65388-0.91639)	0.0029389	1	1	P2RY14
ENSG00000102096	0.71698 (0.57582-0.89276)	0.0029403	1	1	PIM2
ENSG00000010803	2.4914 (1.3645-4.5492)	0.0029622	1	1	SCMH1
ENSG00000274443	1.3346 (1.1032-1.6146)	0.0029705	1	1	C8orf89
ENSG00000168461	0.64936 (0.48836-0.86344)	0.0029786	1	1	RAB31
ENSG00000148832	0.73731 (0.60293-0.90163)	0.0029913	1	1	PAOX
ENSG00000100647	0.5021 (0.31859-0.79132)	0.0029936	1	1	SUSD6
ENSG00000173559	0.55923 (0.38094-0.82095)	0.0030054	1	1	NABP1
ENSG00000182022	0.65256 (0.49222-0.86514)	0.0030085	1	1	CHST15
ENSG00000132514	0.80858 (0.70268-0.93045)	0.0030137	1	1	CLEC10A
ENSG00000143374	2.3645 (1.3385-4.1771)	0.0030364	1	1	TARS2
ENSG00000134539	0.77641 (0.65677-0.91786)	0.0030387	1	1	KLRD1
ENSG00000257008	0.66984 (0.5139-0.8731)	0.0030401	1	1	GPR142
ENSG00000112561	0.73014 (0.59295-0.89907)	0.0030576	1	1	TFEB
ENSG00000177675	0.68864 (0.53797-0.88151)	0.0030656	1	1	CD163L1
ENSG00000132464	0.79377 (0.68117-0.92499)	0.0030878	1	1	ENAM
ENSG00000171711	0.86419 (0.78451-0.95196)	0.0031	1	1	DEFB4A
ENSG00000186074	0.7765 (0.65664-0.91824)	0.0031059	1	1	CD300LF
ENSG00000272414	0.53894 (0.35774-0.81192)	0.0031115	1	1	FAM47E-STBD1
ENSG00000198574	0.72734 (0.58894-0.89826)	0.0031133	1	1	SH2D1B
ENSG00000007341	2.3313 (1.3301-4.0862)	0.0031142	1	1	ST7L
ENSG00000108950	0.58308 (0.40774-0.83381)	0.0031181	1	1	FAM20A
ENSG00000204099	0.60704 (0.43598-0.84521)	0.0031188	1	1	NEU4
ENSG00000111644	0.69867 (0.55079-0.88626)	0.003126	1	1	ACRBP
ENSG00000100116	1.5052 (1.1476-1.9742)	0.0031325	1	1	GCAT
ENSG00000110848	0.75906 (0.63219-0.9114)	0.0031345	1	1	CD69
ENSG00000165023	0.64427 (0.48123-0.86255)	0.0031446	1	1	DIRAS2
ENSG00000135250	2.0495 (1.2727-3.3006)	0.0031597	1	1	SRPK2
ENSG00000112130	2.2121 (1.3056-3.7479)	0.0031655	1	1	RNF8
ENSG00000090447	2.0597 (1.2745-3.3285)	0.0031737	1	1	TFAP4
ENSG00000119285	2.2485 (1.3124-3.8522)	0.0031812	1	1	HEATR1
ENSG00000100351	0.78319 (0.66579-0.92129)	0.0031848	1	1	GRAP2
ENSG00000151651	0.72423 (0.58446-0.89743)	0.003186	1	1	ADAM8
ENSG00000084710	1.4904 (1.1432-1.943)	0.0031868	1	1	EFR3B
ENSG00000121481	1.9629 (1.2538-3.073)	0.0031889	1	1	RNF2
ENSG00000084070	0.53481 (0.35275-0.81084)	0.0032035	1	1	SMAP2
ENSG00000168918	0.71275 (0.56901-0.8928)	0.0032119	1	1	INPP5D
ENSG00000176049	0.78863 (0.67341-0.92357)	0.0032133	1	1	JAKMIP2
ENSG00000105967	0.77835 (0.65875-0.91966)	0.0032412	1	1	TFEC
ENSG00000128815	0.73369 (0.5969-0.90183)	0.0032659	1	1	WDFY4
ENSG00000130699	1.9664 (1.2529-3.0862)	0.0032791	1	1	TAF4
ENSG00000136404	0.59452 (0.42036-0.84082)	0.0032794	1	1	TM6SF1
ENSG00000259112	2.2163 (1.3038-3.7673)	0.0032809	1	1	NDUFC2-KCTD14
ENSG00000151702	0.6583 (0.49815-0.86993)	0.003285	1	1	FLI1
ENSG00000276231	0.74209 (0.60817-0.90549)	0.0033065	1	1	PIK3R6
ENSG00000050730	0.8124 (0.70723-0.93321)	0.0033125	1	1	TNIP3
ENSG00000119714	0.66797 (0.51028-0.87438)	0.0033138	1	1	GPR68
ENSG00000152990	1.6844 (1.1893-2.3857)	0.0033207	1	1	ADGRA3
ENSG00000118263	0.53903 (0.35676-0.81442)	0.0033376	1	1	KLF7
ENSG00000168610	0.44503 (0.25916-0.76422)	0.0033388	1	1	STAT3
ENSG00000173762	0.79541 (0.68263-0.92682)	0.0033447	1	1	CD7
ENSG00000070190	0.72595 (0.58612-0.89915)	0.0033497	1	1	DAPP1
ENSG00000197471	0.7512 (0.62042-0.90954)	0.0033726	1	1	SPN
ENSG00000167601	0.68812 (0.53593-0.88354)	0.0033808	1	1	AXL
ENSG00000124571	1.9547 (1.2485-3.0603)	0.0033866	1	1	XPO5
ENSG00000155886	1.2349 (1.0723-1.4221)	0.0033923	1	1	SLC24A2
ENSG00000112651	2.2048 (1.299-3.7424)	0.0034007	1	1	MRPL2
ENSG00000180817	0.50136 (0.31585-0.79582)	0.0034032	1	1	PPA1
ENSG00000198835	0.77757 (0.65706-0.92019)	0.003411	1	1	GJC2
ENSG00000101132	1.7436 (1.2015-2.5302)	0.0034294	1	1	PFDN4
ENSG00000108639	0.55038 (0.36893-0.82106)	0.0034329	1	1	SYNGR2
ENSG00000172936	0.54872 (0.36708-0.82025)	0.003434	1	1	MYD88
ENSG00000153283	0.79705 (0.68467-0.92787)	0.0034401	1	1	CD96
ENSG00000145247	0.79102 (0.67603-0.92555)	0.0034415	1	1	OCIAD2
ENSG00000168505	1.3153 (1.0946-1.5804)	0.003444	1	1	GBX2
ENSG00000267618	2.3449 (1.3246-4.1511)	0.00345	1	1	AC004223
ENSG00000062096	0.79522 (0.68201-0.92723)	0.0034528	1	1	ARSF
ENSG00000138190	0.52818 (0.34426-0.81037)	0.0034699	1	1	EXOC6
ENSG00000106785	0.63749 (0.47132-0.86224)	0.0034787	1	1	TRIM14
ENSG00000100342	0.7532 (0.62278-0.91093)	0.003483	1	1	APOL1
ENSG00000004487	1.9164 (1.2387-2.9648)	0.0034852	1	1	KDM1A
ENSG00000204252	0.77336 (0.65085-0.91893)	0.0034913	1	1	HLA-DOA
ENSG00000130475	0.70205 (0.55369-0.89018)	0.0034963	1	1	FCHO1
ENSG00000143162	0.5967 (0.42193-0.84385)	0.0034989	1	1	CREG1
ENSG00000204577	0.82195 (0.72059-0.93757)	0.0035	1	1	LILRB3
ENSG00000163785	2.3867 (1.331-4.2799)	0.0035053	1	1	RYK
ENSG00000103569	0.80315 (0.69316-0.9306)	0.0035329	1	1	AQP9
ENSG00000104951	0.76524 (0.63932-0.91595)	0.0035335	1	1	IL4I1
ENSG00000198589	0.41581 (0.23052-0.75003)	0.0035489	1	1	LRBA
ENSG00000160796	0.57859 (0.40045-0.83597)	0.0035664	1	1	NBEAL2
ENSG00000158286	1.5645 (1.1578-2.1139)	0.0035668	1	1	RNF207
ENSG00000118513	0.71141 (0.56575-0.89457)	0.0035785	1	1	MYB
ENSG00000196655	0.50236 (0.31612-0.79833)	0.0035798	1	1	TRAPPC4
ENSG00000184730	0.78313 (0.66435-0.92315)	0.0035816	1	1	APOBR
ENSG00000150782	0.68827 (0.53522-0.88509)	0.0035999	1	1	IL18
ENSG00000176444	2.3853 (1.3284-4.2831)	0.0036043	1	1	CLK2
ENSG00000143363	2.1266 (1.2794-3.5348)	0.0036101	1	1	PRUNE1
ENSG00000157303	0.77007 (0.64579-0.91826)	0.0036196	1	1	SUSD3
ENSG00000164440	0.7464 (0.6129-0.90898)	0.0036243	1	1	TXLNB
ENSG00000117009	0.7628 (0.63557-0.9155)	0.0036343	1	1	KMO
ENSG00000174837	0.78257 (0.66338-0.92318)	0.0036376	1	1	ADGRE1
ENSG00000142583	0.77312 (0.64994-0.91964)	0.0036601	1	1	SLC2A5
ENSG00000161904	2.5157 (1.3501-4.6875)	0.0036685	1	1	LEMD2
ENSG00000102879	0.72389 (0.58211-0.9002)	0.0036692	1	1	CORO1A
ENSG00000124702	1.923 (1.2371-2.9893)	0.0036703	1	1	KLHDC3
ENSG00000019549	1.4525 (1.1291-1.8685)	0.0036735	1	1	SNAI2
ENSG00000074966	0.69188 (0.53962-0.8871)	0.003676	1	1	TXK
ENSG00000276085	0.82114 (0.7189-0.93793)	0.0036794	1	1	CCL3L3
ENSG00000124126	0.63756 (0.47051-0.86393)	0.0036907	1	1	PREX1
ENSG00000143382	0.63346 (0.46535-0.86231)	0.0037156	1	1	ADAMTSL4
ENSG00000137757	0.77787 (0.65636-0.92187)	0.0037462	1	1	CASP5
ENSG00000185619	2.1098 (1.2734-3.4954)	0.0037509	1	1	PCGF3
ENSG00000273802	0.72306 (0.58067-0.90037)	0.0037572	1	1	HIST1H2BG
ENSG00000151338	1.4926 (1.1383-1.9572)	0.0037693	1	1	MIPOL1
ENSG00000110002	0.70423 (0.55546-0.89284)	0.0037783	1	1	VWA5A
ENSG00000133962	0.7313 (0.59169-0.90387)	0.0037908	1	1	CATSPERB
ENSG00000126947	1.8108 (1.211-2.7075)	0.0038172	1	1	ARMCX1
ENSG00000092929	0.65992 (0.49794-0.87461)	0.0038245	1	1	UNC13D
ENSG00000143222	2.2187 (1.2929-3.8075)	0.0038265	1	1	UFC1
ENSG00000100060	0.69729 (0.54609-0.89034)	0.0038355	1	1	MFNG
ENSG00000015133	0.72871 (0.58799-0.90311)	0.0038413	1	1	CCDC88C
ENSG00000214787	0.63929 (0.47199-0.8659)	0.0038513	1	1	MS4A4E
ENSG00000111912	0.527 (0.3413-0.81373)	0.0038531	1	1	NCOA7
ENSG00000168995	0.77249 (0.6484-0.92033)	0.0038625	1	1	SIGLEC7
ENSG00000204842	2.774 (1.3882-5.5433)	0.003871	1	1	ATXN2
ENSG00000031691	1.6064 (1.1643-2.2163)	0.0038947	1	1	CENPQ
ENSG00000198889	1.2187 (1.0655-1.3938)	0.0038993	1	1	DCAF12L1
ENSG00000100906	0.60035 (0.42453-0.84899)	0.0039036	1	1	NFKBIA
ENSG00000124334	0.78628 (0.6678-0.92577)	0.0039067	1	1	IL9R
ENSG00000171051	0.80917 (0.70073-0.93439)	0.0039216	1	1	FPR1
ENSG00000101190	1.6071 (1.1642-2.2186)	0.0039271	1	1	TCFL5
ENSG00000122025	0.79082 (0.67419-0.92763)	0.0039422	1	1	FLT3
ENSG00000185842	1.4098 (1.116-1.7809)	0.0039659	1	1	DNAH14
ENSG00000106565	0.68819 (0.53366-0.88746)	0.0039755	1	1	TMEM176B
ENSG00000145908	1.4866 (1.1348-1.9474)	0.0040031	1	1	ZNF300
ENSG00000173020	0.48758 (0.29894-0.79525)	0.0040039	1	1	GRK2
ENSG00000136807	0.44843 (0.25968-0.77439)	0.0040118	1	1	CDK9
ENSG00000167600	0.70217 (0.55183-0.89349)	0.0040263	1	1	CYP2S1
ENSG00000213809	0.64362 (0.47656-0.86923)	0.0040527	1	1	KLRK1
ENSG00000185507	0.55289 (0.36909-0.82823)	0.0040535	1	1	IRF7
ENSG00000088538	0.79857 (0.68497-0.93101)	0.004066	1	1	DOCK3
ENSG00000188396	0.66029 (0.49745-0.87644)	0.0040688	1	1	TCTEX1D4
ENSG00000196684	0.8237 (0.72157-0.94028)	0.0040813	1	1	HSH2D
ENSG00000171603	2.1744 (1.2797-3.6949)	0.0040846	1	1	CLSTN1
ENSG00000026751	0.79203 (0.67549-0.92869)	0.0040928	1	1	SLAMF7
ENSG00000133106	0.74961 (0.61567-0.91269)	0.0041087	1	1	EPSTI1
ENSG00000163154	0.7195 (0.57458-0.90096)	0.0041199	1	1	TNFAIP8L2
ENSG00000196154	0.8055 (0.69483-0.9338)	0.0041269	1	1	S100A4
ENSG00000137207	2.1407 (1.2726-3.6011)	0.0041274	1	1	YIPF3
ENSG00000204478	0.70183 (0.55099-0.89396)	0.0041321	1	1	PRAMEF20
ENSG00000124256	0.80355 (0.69194-0.93315)	0.0041457	1	1	ZBP1
ENSG00000128284	0.76612 (0.63855-0.91919)	0.004149	1	1	APOL3
ENSG00000171551	0.79167 (0.67481-0.92878)	0.0041496	1	1	ECEL1
ENSG00000166501	0.77457 (0.65044-0.92239)	0.0041507	1	1	PRKCB
ENSG00000163376	0.75169 (0.61841-0.91369)	0.0041514	1	1	KBTBD8
ENSG00000130487	0.73955 (0.60168-0.90901)	0.0041531	1	1	KLHDC7B
ENSG00000181847	0.80714 (0.69714-0.9345)	0.0041546	1	1	TIGIT
ENSG00000228836	1.2071 (1.0613-1.3731)	0.004174	1	1	CT45A5
ENSG00000198178	0.79091 (0.67362-0.92861)	0.0041783	1	1	CLEC4C
ENSG00000109320	0.46898 (0.27927-0.78754)	0.0041962	1	1	NFKB1
ENSG00000073861	0.80345 (0.69158-0.93342)	0.0042272	1	1	TBX21
ENSG00000172116	0.80506 (0.69392-0.93401)	0.0042275	1	1	CD8B
ENSG00000008516	0.72559 (0.5824-0.90398)	0.0042362	1	1	MMP25
ENSG00000124279	1.82 (1.2074-2.7436)	0.0042376	1	1	FASTKD3
ENSG00000197568	1.5947 (1.1581-2.1957)	0.0042411	1	1	HHLA3
ENSG00000117528	1.99 (1.2413-3.1904)	0.0042712	1	1	ABCD3
ENSG00000151572	1.1525 (1.0455-1.2705)	0.0042932	1	1	ANO4
ENSG00000204560	2.38 (1.3124-4.316)	0.0043024	1	1	DHX16
ENSG00000167634	0.81571 (0.70921-0.93819)	0.0043207	1	1	NLRP7
ENSG00000144063	0.7293 (0.58712-0.9059)	0.0043283	1	1	MALL
ENSG00000042813	0.69536 (0.54174-0.89253)	0.0043367	1	1	ZPBP
ENSG00000171681	0.39348 (0.20722-0.74717)	0.0043604	1	1	ATF7IP
ENSG00000112367	0.49037 (0.30043-0.80041)	0.0043644	1	1	FIG4
ENSG00000268975	0.71573 (0.56864-0.90085)	0.0043777	1	1	MIA-RAB4B
ENSG00000147138	0.81625 (0.70985-0.93859)	0.0043819	1	1	GPR174
ENSG00000129219	0.51743 (0.3288-0.81427)	0.0043978	1	1	PLD2
ENSG00000077984	0.80053 (0.68688-0.93298)	0.0043998	1	1	CST7
ENSG00000169020	2.0518 (1.2509-3.3655)	0.0044189	1	1	ATP5I
ENSG00000113249	0.79012 (0.67176-0.92933)	0.0044391	1	1	HAVCR1
ENSG00000173068	1.4759 (1.1285-1.9302)	0.0044674	1	1	BNC2
ENSG00000167286	0.81373 (0.70593-0.938)	0.0044734	1	1	CD3D
ENSG00000173578	0.77563 (0.65099-0.92414)	0.0044742	1	1	XCR1
ENSG00000162645	0.75165 (0.61725-0.91531)	0.0045052	1	1	GBP2
ENSG00000164684	1.3691 (1.1022-1.7008)	0.0045252	1	1	ZNF704
ENSG00000012779	0.76006 (0.62891-0.91856)	0.0045254	1	1	ALOX5
ENSG00000114391	1.9947 (1.2379-3.2141)	0.0045564	1	1	RPL24
ENSG00000178028	2.6372 (1.3495-5.1536)	0.0045579	1	1	DMAP1
ENSG00000118503	0.70257 (0.55051-0.89665)	0.0045596	1	1	TNFAIP3
ENSG00000125944	2.763 (1.3689-5.577)	0.004565	1	1	HNRNPR
ENSG00000117632	1.5263 (1.1394-2.0446)	0.0045831	1	1	STMN1
ENSG00000065357	0.59269 (0.41281-0.85093)	0.0045865	1	1	DGKA
ENSG00000115267	0.68234 (0.52385-0.88879)	0.004595	1	1	IFIH1
ENSG00000265817	1.4866 (1.1301-1.9556)	0.0045998	1	1	FSBP
ENSG00000164610	1.9605 (1.2305-3.1235)	0.004615	1	1	RP9
ENSG00000112419	0.67259 (0.51109-0.88512)	0.0046402	1	1	PHACTR2
ENSG00000179934	0.77697 (0.6524-0.92532)	0.0046466	1	1	CCR8
ENSG00000205323	1.8878 (1.2154-2.9323)	0.0046821	1	1	SARNP
ENSG00000100600	0.62143 (0.44689-0.86413)	0.0046833	1	1	LGMN
ENSG00000112200	2.5234 (1.3285-4.7927)	0.0046854	1	1	ZNF451
ENSG00000114631	1.2942 (1.0823-1.5476)	0.0047055	1	1	PODXL2
ENSG00000143569	2.4261 (1.3117-4.4872)	0.0047332	1	1	UBAP2L
ENSG00000130830	0.59304 (0.41266-0.85227)	0.004744	1	1	MPP1
ENSG00000180096	0.70034 (0.54693-0.89676)	0.0047462	1	1	SEPT1
ENSG00000147234	0.80321 (0.68985-0.93521)	0.0047587	1	1	FRMPD3
ENSG00000175582	1.8156 (1.1996-2.7479)	0.0047919	1	1	RAB6A
ENSG00000169508	0.60234 (0.42349-0.85674)	0.0047996	1	1	GPR183
ENSG00000106443	2.1702 (1.2665-3.7186)	0.0048042	1	1	PHF14
ENSG00000188641	0.69887 (0.54481-0.89651)	0.0048056	1	1	DPYD
ENSG00000105698	2.2713 (1.2835-4.0191)	0.0048439	1	1	USF2
ENSG00000163029	1.7711 (1.1899-2.636)	0.0048472	1	1	SMC6
ENSG00000006432	0.71271 (0.56308-0.90211)	0.0048511	1	1	MAP3K9
ENSG00000059377	0.68046 (0.52053-0.88952)	0.0048565	1	1	TBXAS1
ENSG00000167635	1.9631 (1.2276-3.1391)	0.0048578	1	1	ZNF146
ENSG00000213171	0.71761 (0.56963-0.90403)	0.004859	1	1	LINGO4
ENSG00000181804	0.6743 (0.51254-0.88711)	0.0048644	1	1	SLC9A9
ENSG00000255526	2.1296 (1.2583-3.6045)	0.0048689	1	1	NEDD8-MDP1
ENSG00000105122	0.76276 (0.63167-0.92107)	0.0048848	1	1	RASAL3
ENSG00000168685	0.8004 (0.68545-0.93464)	0.0048853	1	1	IL7R
ENSG00000100450	0.80015 (0.68503-0.93461)	0.004904	1	1	GZMH
ENSG00000185885	0.74786 (0.61073-0.91577)	0.0049335	1	1	IFITM1
ENSG00000205277	0.80564 (0.69293-0.93667)	0.0049415	1	1	MUC12
ENSG00000138172	0.71775 (0.56956-0.90451)	0.0049456	1	1	CALHM2
ENSG00000226979	0.76938 (0.64079-0.92377)	0.004957	1	1	LTA
ENSG00000050438	0.70118 (0.54738-0.89821)	0.0049591	1	1	SLC4A8
ENSG00000013725	0.79536 (0.67786-0.93323)	0.0049979	1	1	CD6
ENSG00000163884	1.3075 (1.0843-1.5767)	0.0049999	1	1	KLF15
ENSG00000197442	0.66519 (0.5004-0.88424)	0.0050004	1	1	MAP3K5
ENSG00000124275	2.2155 (1.2705-3.8633)	0.0050477	1	1	MTRR
ENSG00000076944	0.68826 (0.53002-0.89373)	0.0050648	1	1	STXBP2
ENSG00000160183	0.80562 (0.6926-0.93709)	0.005073	1	1	TMPRSS3
ENSG00000132357	0.67868 (0.51749-0.89008)	0.0050849	1	1	CARD6
ENSG00000108654	0.43329 (0.24135-0.77789)	0.0050908	1	1	DDX5
ENSG00000139194	0.73318 (0.58999-0.91113)	0.0051196	1	1	RBP5
ENSG00000126860	0.63937 (0.46743-0.87456)	0.0051312	1	1	EVI2A
ENSG00000236125	0.8052 (0.69179-0.9372)	0.0051514	1	1	USP17L4
ENSG00000164307	0.56449 (0.378-0.84298)	0.0051929	1	1	ERAP1
ENSG00000204217	1.5866 (1.1478-2.1931)	0.0052001	1	1	BMPR2
ENSG00000121858	0.71571 (0.56598-0.90504)	0.0052201	1	1	TNFSF10
ENSG00000170275	1.7271 (1.177-2.5342)	0.0052238	1	1	CRTAP
ENSG00000198223	0.71405 (0.56371-0.90449)	0.0052346	1	1	CSF2RA
ENSG00000002919	0.40822 (0.21759-0.76585)	0.005255	1	1	SNX11
ENSG00000135094	0.77065 (0.64178-0.92541)	0.0052663	1	1	SDS
ENSG00000118985	0.61782 (0.4405-0.86651)	0.0052689	1	1	ELL2
ENSG00000125878	1.4516 (1.1172-1.8863)	0.0052862	1	1	TCF15
ENSG00000084628	1.2353 (1.0647-1.4332)	0.0053132	1	1	NKAIN1
ENSG00000165140	0.827 (0.7236-0.94518)	0.0053149	1	1	FBP1
ENSG00000145592	1.8355 (1.1972-2.8143)	0.0053473	1	1	RPL37
ENSG00000172578	0.72654 (0.58022-0.90975)	0.0053644	1	1	KLHL6
ENSG00000203747	0.82314 (0.71774-0.94402)	0.0053679	1	1	FCGR3A
ENSG00000173214	0.5322 (0.34137-0.82971)	0.0053712	1	1	MFSD4B
ENSG00000168116	1.9912 (1.2259-3.2341)	0.0053845	1	1	KIAA1586
ENSG00000027869	0.76927 (0.63944-0.92547)	0.0054172	1	1	SH2D2A
ENSG00000123685	0.72951 (0.58412-0.9111)	0.0054206	1	1	BATF3
ENSG00000129351	3.1425 (1.402-7.044)	0.0054289	1	1	ILF3
ENSG00000102316	1.6948 (1.1683-2.4584)	0.0054388	1	1	MAGED2
ENSG00000235718	0.74657 (0.60753-0.91742)	0.0054411	1	1	MFRP
ENSG00000198851	0.81146 (0.70024-0.94034)	0.0054724	1	1	CD3E
ENSG00000064012	0.55471 (0.36594-0.84084)	0.0054901	1	1	CASP8
ENSG00000136717	0.73467 (0.59095-0.91333)	0.0055002	1	1	BIN1
ENSG00000131378	0.61523 (0.43659-0.86697)	0.0055096	1	1	RFTN1
ENSG00000054523	2.3881 (1.2915-4.4161)	0.0055131	1	1	KIF1B
ENSG00000123739	2.1582 (1.2533-3.7163)	0.0055312	1	1	PLA2G12A
ENSG00000089012	0.82475 (0.71977-0.94504)	0.0055415	1	1	SIRPG
ENSG00000110852	0.69176 (0.53314-0.89756)	0.0055496	1	1	CLEC2B
ENSG00000100292	0.70824 (0.55494-0.90387)	0.0055694	1	1	HMOX1
ENSG00000146426	0.66634 (0.50007-0.88788)	0.0055719	1	1	TIAM2
ENSG00000131778	2.0013 (1.2253-3.2687)	0.005578	1	1	CHD1L
ENSG00000054219	0.7373 (0.59434-0.91463)	0.0055811	1	1	LY75
ENSG00000136048	0.63989 (0.46661-0.87752)	0.0055914	1	1	DRAM1
ENSG00000183856	1.4179 (1.1075-1.8151)	0.0056	1	1	IQGAP3
ENSG00000180549	0.7974 (0.67931-0.93601)	0.0056278	1	1	FUT7
ENSG00000122406	1.711 (1.1695-2.5032)	0.0056663	1	1	RPL5
ENSG00000078967	1.9445 (1.2139-3.1147)	0.0056682	1	1	UBE2D4
ENSG00000138744	0.63381 (0.45879-0.8756)	0.0056812	1	1	NAAA
ENSG00000140107	0.63928 (0.46556-0.87782)	0.0056841	1	1	SLC25A47
ENSG00000004468	0.83323 (0.73212-0.9483)	0.0057061	1	1	CD38
ENSG00000229117	1.9605 (1.2162-3.1603)	0.0057162	1	1	RPL41
ENSG00000142676	1.7288 (1.1724-2.5493)	0.0057296	1	1	RPL11
ENSG00000143891	0.66963 (0.50379-0.89005)	0.00574	1	1	GALM
ENSG00000183324	0.74066 (0.59849-0.91661)	0.0057677	1	1	REC114
ENSG00000231925	0.56915 (0.38145-0.84921)	0.0057702	1	1	TAPBP
ENSG00000130640	0.37121 (0.18366-0.75027)	0.0057761	1	1	TUBGCP2
ENSG00000221963	0.71492 (0.56332-0.90732)	0.0057829	1	1	APOL6
ENSG00000128340	0.76604 (0.63393-0.92567)	0.005785	1	1	RAC2
ENSG00000173726	1.8456 (1.1942-2.8524)	0.0058017	1	1	TOMM20
ENSG00000109511	0.74594 (0.60565-0.91872)	0.0058239	1	1	ANXA10
ENSG00000111537	0.81169 (0.69976-0.94152)	0.005853	1	1	IFNG
ENSG00000161929	0.69058 (0.53066-0.89868)	0.0058724	1	1	SCIMP
ENSG00000263961	0.78355 (0.65871-0.93206)	0.0058782	1	1	C1orf186
ENSG00000135632	2.2878 (1.2695-4.1231)	0.0058884	1	1	SMYD5
ENSG00000110446	0.72341 (0.57451-0.91091)	0.0058962	1	1	SLC15A3
ENSG00000079263	0.79578 (0.67635-0.93629)	0.0058975	1	1	SP140
ENSG00000198015	2.3748 (1.2831-4.3956)	0.0058977	1	1	MRPL42
ENSG00000272899	0.72208 (0.57267-0.91047)	0.0059065	1	1	AC025594
ENSG00000124562	1.7608 (1.177-2.6343)	0.0059082	1	1	SNRPC
ENSG00000170542	0.82257 (0.71576-0.94531)	0.0059145	1	1	SERPINB9
ENSG00000163235	0.74739 (0.60742-0.91962)	0.0059251	1	1	TGFA
ENSG00000198700	2.1746 (1.2503-3.7821)	0.0059376	1	1	IPO9
ENSG00000126759	0.7663 (0.63386-0.92641)	0.0059685	1	1	CFP
ENSG00000203910	0.71673 (0.56523-0.90885)	0.0059815	1	1	C1orf146
ENSG00000175806	0.68049 (0.51714-0.89544)	0.0059865	1	1	MSRA
ENSG00000095383	0.66186 (0.4931-0.88836)	0.0059919	1	1	TBC1D2
ENSG00000197935	1.4225 (1.1064-1.829)	0.0059924	1	1	ZNF311
ENSG00000221995	0.60668 (0.42476-0.86652)	0.0060015	1	1	TIAF1
ENSG00000001084	2.1888 (1.2517-3.8277)	0.0060103	1	1	GCLC
ENSG00000157557	0.67676 (0.51208-0.89441)	0.006064	1	1	ETS2
ENSG00000138496	0.64625 (0.47304-0.88289)	0.0060988	1	1	PARP9
ENSG00000175567	0.71616 (0.56413-0.90915)	0.0061	1	1	UCP2
ENSG00000171435	0.79733 (0.6781-0.93753)	0.0061331	1	1	KSR2
ENSG00000164211	0.76103 (0.626-0.92519)	0.0061408	1	1	STARD4
ENSG00000204103	0.79063 (0.66826-0.93541)	0.0061771	1	1	MAFB
ENSG00000223443	0.78511 (0.66026-0.93356)	0.0061806	1	1	USP17L2
ENSG00000170373	1.108 (1.0296-1.1925)	0.0061892	1	1	CST1
ENSG00000101347	0.68987 (0.52882-0.89996)	0.0061997	1	1	SAMHD1
ENSG00000161992	1.6845 (1.1595-2.4471)	0.0062024	1	1	PRR35
ENSG00000204227	1.8715 (1.1946-2.9318)	0.0062091	1	1	RING1
ENSG00000196313	2.2315 (1.2558-3.9654)	0.0062121	1	1	POM121
ENSG00000010671	0.69787 (0.53935-0.90297)	0.0062125	1	1	BTK
ENSG00000198945	0.62385 (0.44492-0.87473)	0.0062188	1	1	L3MBTL3
ENSG00000148288	0.66833 (0.50065-0.89216)	0.0062536	1	1	GBGT1
ENSG00000111875	0.57265 (0.38396-0.85405)	0.0062657	1	1	ASF1A
ENSG00000125743	1.8726 (1.1941-2.9367)	0.0062836	1	1	SNRPD2
ENSG00000123609	0.78708 (0.66288-0.93455)	0.0062865	1	1	NMI
ENSG00000162415	0.7647 (0.6308-0.92703)	0.0063055	1	1	ZSWIM5
ENSG00000127152	0.78233 (0.65596-0.93303)	0.0063114	1	1	BCL11B
ENSG00000197555	0.6163 (0.43541-0.87234)	0.0063254	1	1	SIPA1L1
ENSG00000036549	1.8997 (1.1983-3.0117)	0.0063459	1	1	ZZZ3
ENSG00000168071	0.73704 (0.59195-0.91769)	0.0063731	1	1	CCDC88B
ENSG00000081148	0.68252 (0.51872-0.89805)	0.0063733	1	1	IMPG2
ENSG00000204536	1.8138 (1.1824-2.7823)	0.00638	1	1	CCHCR1
ENSG00000091490	0.76087 (0.6252-0.92598)	0.0063824	1	1	SEL1L3
ENSG00000188089	0.86611 (0.78109-0.96038)	0.0063949	1	1	PLA2G4E
ENSG00000170776	0.54471 (0.35195-0.84304)	0.006407	1	1	AKAP13
ENSG00000077238	0.66766 (0.49932-0.89275)	0.0064249	1	1	IL4R
ENSG00000121594	0.80588 (0.69001-0.9412)	0.0064276	1	1	CD80
ENSG00000081041	0.77897 (0.65085-0.93231)	0.0064419	1	1	CXCL2
ENSG00000115607	0.80352 (0.68651-0.94048)	0.0064461	1	1	IL18RAP
ENSG00000106344	2.1433 (1.2384-3.7094)	0.0064481	1	1	RBM28
ENSG00000131389	0.62144 (0.44123-0.87524)	0.0064762	1	1	SLC6A6
ENSG00000091157	0.44198 (0.24552-0.79565)	0.006487	1	1	WDR7
ENSG00000131725	0.37771 (0.1873-0.76168)	0.0065154	1	1	WDR44
ENSG00000112167	1.7682 (1.1727-2.6661)	0.0065207	1	1	SAYSD1
ENSG00000125430	0.72593 (0.57629-0.91443)	0.0065385	1	1	HS3ST3B1
ENSG00000173198	0.68236 (0.51802-0.89885)	0.0065594	1	1	CYSLTR1
ENSG00000170482	0.74036 (0.59607-0.91958)	0.0065692	1	1	SLC23A1
ENSG00000105697	0.80301 (0.68551-0.94066)	0.0065723	1	1	HAMP
ENSG00000142405	0.80218 (0.68428-0.9404)	0.0065766	1	1	NLRP12
ENSG00000127080	0.63304 (0.4552-0.88037)	0.0065846	1	1	IPPK
ENSG00000115085	0.80296 (0.68538-0.94071)	0.0065958	1	1	ZAP70
ENSG00000105639	0.77747 (0.64836-0.9323)	0.0065985	1	1	JAK3
ENSG00000253250	1.3895 (1.0958-1.7618)	0.0066249	1	1	C8orf88
ENSG00000082068	2.6464 (1.3108-5.3429)	0.0066303	1	1	WDR70
ENSG00000204767	0.73654 (0.5906-0.91855)	0.0066478	1	1	FAM196B
ENSG00000185899	0.79684 (0.67629-0.93887)	0.0066545	1	1	TAS2R60
ENSG00000256660	0.81474 (0.70264-0.94471)	0.0066659	1	1	CLEC12B
ENSG00000100216	1.8702 (1.1894-2.9405)	0.0067059	1	1	TOMM22
ENSG00000132465	0.87105 (0.78831-0.96248)	0.0067108	1	1	JCHAIN
ENSG00000154978	0.70547 (0.54808-0.90805)	0.0067518	1	1	VOPP1
ENSG00000188452	0.75296 (0.61321-0.92456)	0.0067527	1	1	CERKL
ENSG00000050393	1.776 (1.1719-2.6915)	0.0067729	1	1	MCUR1
ENSG00000187210	0.80184 (0.68331-0.94092)	0.0068069	1	1	GCNT1
ENSG00000103994	1.4151 (1.1004-1.8199)	0.0068253	1	1	ZNF106
ENSG00000152784	0.78695 (0.66153-0.93615)	0.0068353	1	1	PRDM8
ENSG00000079150	1.5901 (1.1362-2.2254)	0.0068431	1	1	FKBP7
ENSG00000196743	0.61511 (0.4325-0.87482)	0.0068475	1	1	GM2A
ENSG00000172175	0.58106 (0.392-0.86129)	0.0068598	1	1	MALT1
ENSG00000163251	0.65071 (0.47651-0.88858)	0.0068703	1	1	FZD5
ENSG00000185947	0.53382 (0.33848-0.84189)	0.0069265	1	1	ZNF267
ENSG00000124733	1.8936 (1.1913-3.01)	0.0069282	1	1	MEA1
ENSG00000166736	0.83364 (0.73039-0.95147)	0.006989	1	1	HTR3A
ENSG00000133243	1.8966 (1.1912-3.0198)	0.0069925	1	1	BTBD2
ENSG00000219200	0.54039 (0.34551-0.84518)	0.0069955	1	1	RNASEK
ENSG00000167895	0.75567 (0.61639-0.92643)	0.0070357	1	1	TMC8
ENSG00000076662	0.77989 (0.65091-0.93444)	0.0070364	1	1	ICAM3
ENSG00000185156	0.73113 (0.58215-0.91825)	0.0070692	1	1	MFSD6L
ENSG00000135114	0.8116 (0.6972-0.94476)	0.007081	1	1	OASL
ENSG00000214872	0.80508 (0.68753-0.94272)	0.0070912	1	1	SMTNL1
ENSG00000158517	0.76441 (0.62861-0.92956)	0.0071037	1	1	NCF1
ENSG00000163564	0.80898 (0.69321-0.94408)	0.0071383	1	1	PYHIN1
ENSG00000187079	1.8451 (1.1807-2.8833)	0.0071587	1	1	TEAD1
ENSG00000111371	0.75607 (0.61659-0.92712)	0.0072059	1	1	SLC38A1
ENSG00000133142	2.0063 (1.2073-3.334)	0.007214	1	1	TCEAL4
ENSG00000111249	0.78279 (0.6547-0.93594)	0.0072274	1	1	CUX2
ENSG00000001497	2.4525 (1.2743-4.7199)	0.0072396	1	1	LAS1L
ENSG00000183508	0.80024 (0.68012-0.94158)	0.0072456	1	1	FAM46C
ENSG00000173567	0.73814 (0.5914-0.92129)	0.0072549	1	1	ADGRF3
ENSG00000275004	1.3061 (1.0747-1.5873)	0.007263	1	1	ZNF280B
ENSG00000139187	0.7707 (0.63723-0.93212)	0.0072642	1	1	KLRG1
ENSG00000198464	1.8057 (1.1729-2.78)	0.0072668	1	1	ZNF480
ENSG00000160349	1.8645 (1.1828-2.9391)	0.0072952	1	1	LCN1
ENSG00000205542	0.68305 (0.51702-0.9024)	0.0073025	1	1	TMSB4X
ENSG00000241343	1.6658 (1.1474-2.4185)	0.0073043	1	1	RPL36A
ENSG00000078596	0.76494 (0.62891-0.9304)	0.0073163	1	1	ITM2A
ENSG00000168813	2.2187 (1.239-3.973)	0.0073403	1	1	ZNF507
ENSG00000111845	1.7865 (1.1688-2.7308)	0.007356	1	1	PAK1IP1
ENSG00000187531	0.47754 (0.27784-0.82079)	0.0074817	1	1	SIRT7
ENSG00000102699	0.46872 (0.26899-0.81675)	0.0074862	1	1	PARP4
ENSG00000082146	1.5234 (1.119-2.0741)	0.0074901	1	1	STRADB
ENSG00000126091	1.9806 (1.2002-3.2685)	0.0074948	1	1	ST3GAL3
ENSG00000182566	0.78026 (0.65049-0.93592)	0.0075074	1	1	CLEC4G
ENSG00000109943	0.80294 (0.68359-0.94312)	0.0075138	1	1	CRTAM
ENSG00000111364	1.9719 (1.1986-3.2441)	0.0075145	1	1	DDX55
ENSG00000065675	0.78929 (0.66353-0.93888)	0.0075358	1	1	PRKCQ
ENSG00000064995	1.91 (1.1882-3.0703)	0.0075376	1	1	TAF11
ENSG00000099910	1.907 (1.1876-3.0622)	0.0075505	1	1	KLHL22
ENSG00000104974	0.80705 (0.6896-0.94451)	0.0075522	1	1	LILRA1
ENSG00000162913	1.3376 (1.0804-1.656)	0.0075908	1	1	OBSCN-AS1
ENSG00000176884	0.80181 (0.68177-0.94299)	0.0075985	1	1	GRIN1
ENSG00000276302	1.8093 (1.1699-2.7981)	0.0076936	1	1	AL021997
ENSG00000079277	0.38275 (0.18883-0.77582)	0.0077192	1	1	MKNK1
ENSG00000142634	0.66372 (0.49091-0.89738)	0.0077313	1	1	EFHD2
ENSG00000090382	0.7811 (0.6512-0.93691)	0.0077619	1	1	LYZ
ENSG00000178235	1.1841 (1.0456-1.341)	0.0077652	1	1	SLITRK1
ENSG00000104856	0.71192 (0.55435-0.91428)	0.0077664	1	1	RELB
ENSG00000131203	0.85176 (0.75685-0.95858)	0.0077724	1	1	IDO1
ENSG00000204387	1.4834 (1.1094-1.9835)	0.0077991	1	1	C6orf48
ENSG00000196126	0.76241 (0.62431-0.93106)	0.0078001	1	1	HLA-DRB1
ENSG00000139190	0.60774 (0.42109-0.87712)	0.0078062	1	1	VAMP1
ENSG00000225968	1.2427 (1.0589-1.4583)	0.0078083	1	1	ELFN1
ENSG00000229474	0.77018 (0.63535-0.93361)	0.0078227	1	1	PATL2
ENSG00000180098	2.5656 (1.2812-5.1373)	0.0078247	1	1	TRNAU1AP
ENSG00000110395	0.46144 (0.26095-0.81596)	0.0078301	1	1	CBL
ENSG00000185038	1.3698 (1.0859-1.7279)	0.0079109	1	1	MROH2A
ENSG00000197872	0.75191 (0.60919-0.92805)	0.0079237	1	1	FAM49A
ENSG00000141664	0.51882 (0.31961-0.84218)	0.0079334	1	1	ZCCHC2
ENSG00000166278	0.77675 (0.64458-0.93602)	0.0079355	1	1	C2
ENSG00000166710	0.69674 (0.53358-0.90981)	0.007948	1	1	B2M
ENSG00000176715	0.52107 (0.32199-0.84323)	0.0079481	1	1	ACSF3
ENSG00000196843	0.63401 (0.45273-0.88789)	0.0080027	1	1	ARID5A
ENSG00000132122	1.5795 (1.1263-2.2151)	0.0080691	1	1	SPATA6
ENSG00000100575	2.0157 (1.2-3.386)	0.0080772	1	1	TIMM9
ENSG00000162714	1.8141 (1.1673-2.8193)	0.0081049	1	1	ZNF496
ENSG00000164430	0.79427 (0.66971-0.94199)	0.0081286	1	1	CGAS
ENSG00000100298	0.77309 (0.63889-0.93549)	0.0081573	1	1	APOBEC3H
ENSG00000113360	1.9957 (1.1961-3.3299)	0.0081587	1	1	DROSHA
ENSG00000271601	2.0848 (1.2093-3.594)	0.0081932	1	1	LIX1L
ENSG00000163479	2.0235 (1.1997-3.4128)	0.0082227	1	1	SSR2
ENSG00000134780	1.3703 (1.0847-1.7311)	0.0082406	1	1	DAGLA
ENSG00000145979	1.3007 (1.0701-1.581)	0.008278	1	1	TBC1D7
ENSG00000010610	0.70432 (0.54283-0.91384)	0.0083395	1	1	CD4
ENSG00000125676	2.7337 (1.2946-5.7725)	0.0083649	1	1	THOC2
ENSG00000117091	0.79156 (0.6653-0.94179)	0.0083792	1	1	CD48
ENSG00000102302	1.7361 (1.1518-2.6167)	0.0084161	1	1	FGD1
ENSG00000128335	0.65446 (0.47729-0.89739)	0.0084846	1	1	APOL2
ENSG00000147604	1.5586 (1.1199-2.1692)	0.0085112	1	1	RPL7
ENSG00000176198	1.4295 (1.0953-1.8657)	0.0085472	1	1	OR11H4
ENSG00000172432	1.866 (1.172-2.971)	0.0085659	1	1	GTPBP2
ENSG00000130529	0.67571 (0.50446-0.90508)	0.0085695	1	1	TRPM4
ENSG00000164483	0.79409 (0.66861-0.94313)	0.00861	1	1	SAMD3
ENSG00000138796	1.712 (1.1461-2.5573)	0.0086434	1	1	HADH
ENSG00000103111	0.52431 (0.32373-0.84918)	0.0086773	1	1	MON1B
ENSG00000117724	1.3508 (1.0791-1.6909)	0.0086862	1	1	CENPF
ENSG00000131791	1.8209 (1.1636-2.8497)	0.008716	1	1	PRKAB2
ENSG00000163539	2.0927 (1.2052-3.6336)	0.0087176	1	1	CLASP2
ENSG00000163938	2.0576 (1.2-3.528)	0.0087212	1	1	GNL3
ENSG00000121764	0.70781 (0.5467-0.91641)	0.008733	1	1	HCRTR1
ENSG00000124098	1.4874 (1.1055-2.0013)	0.0087398	1	1	FAM210B
ENSG00000070495	0.48672 (0.28405-0.83398)	0.0087746	1	1	JMJD6
ENSG00000118873	2.3551 (1.2407-4.4706)	0.008805	1	1	RAB3GAP2
ENSG00000115486	2.3398 (1.2381-4.422)	0.0088572	1	1	GGCX
ENSG00000154743	1.8847 (1.1725-3.0296)	0.0088675	1	1	TSEN2
ENSG00000125618	0.83184 (0.72469-0.95482)	0.0088686	1	1	PAX8
ENSG00000182584	0.64218 (0.46084-0.89486)	0.008893	1	1	ACTL10
ENSG00000072858	0.81561 (0.70008-0.9502)	0.0089128	1	1	SIDT1
ENSG00000181273	0.80963 (0.69112-0.94847)	0.0089187	1	1	OR5AK2
ENSG00000115604	0.82113 (0.70838-0.95183)	0.0089226	1	1	IL18R1
ENSG00000185905	0.81386 (0.69743-0.94973)	0.0089278	1	1	C16orf54
ENSG00000008083	1.5744 (1.1202-2.2126)	0.0089534	1	1	JARID2
ENSG00000133574	0.79633 (0.67128-0.94469)	0.0089822	1	1	GIMAP4
ENSG00000137497	1.9537 (1.1821-3.229)	0.0089835	1	1	NUMA1
ENSG00000188603	0.54757 (0.3485-0.86035)	0.0089904	1	1	CLN3
ENSG00000154359	1.4867 (1.104-2.0023)	0.0090244	1	1	LONRF1
ENSG00000139428	2.0015 (1.1888-3.3695)	0.0090321	1	1	MMAB
ENSG00000203950	1.7427 (1.1484-2.6445)	0.0090531	1	1	RTL8A
ENSG00000232810	0.76936 (0.6318-0.93686)	0.0090838	1	1	TNF
ENSG00000146376	0.61437 (0.42606-0.88591)	0.0090902	1	1	ARHGAP18
ENSG00000196230	1.708 (1.1423-2.5539)	0.0091021	1	1	TUBB
ENSG00000152969	0.82455 (0.71326-0.9532)	0.0091091	1	1	JAKMIP1
ENSG00000156675	0.62732 (0.44182-0.89069)	0.0091293	1	1	RAB11FIP1
ENSG00000160917	1.9215 (1.1759-3.1396)	0.0091367	1	1	CPSF4
ENSG00000113205	1.1811 (1.0421-1.3385)	0.009148	1	1	PCDHB3
ENSG00000162521	2.4316 (1.2465-4.7433)	0.0091508	1	1	RBBP4
ENSG00000125731	0.67977 (0.5085-0.90873)	0.0091557	1	1	SH2D3A
ENSG00000168994	1.6867 (1.1383-2.4992)	0.0091688	1	1	PXDC1
ENSG00000166199	2.1467 (1.2082-3.8142)	0.0091868	1	1	ALKBH3
ENSG00000167208	0.76395 (0.62385-0.9355)	0.0091884	1	1	SNX20
ENSG00000145743	0.45867 (0.25512-0.82461)	0.009205	1	1	FBXL17
ENSG00000197969	0.55169 (0.35257-0.86326)	0.0092243	1	1	VPS13A
ENSG00000136688	0.84222 (0.74008-0.95845)	0.0092333	1	1	IL36G
ENSG00000039560	1.6326 (1.1286-2.3618)	0.0092708	1	1	RAI14
ENSG00000111224	0.67116 (0.49702-0.90631)	0.0092726	1	1	PARP11
ENSG00000178573	0.63534 (0.45137-0.89428)	0.0093068	1	1	MAF
ENSG00000030419	0.70678 (0.54406-0.91815)	0.0093333	1	1	IKZF2
ENSG00000163159	2.0068 (1.1865-3.3941)	0.0093821	1	1	VPS72
ENSG00000092445	1.384 (1.083-1.7687)	0.0094048	1	1	TYRO3
ENSG00000189186	1.1871 (1.043-1.3512)	0.0094103	1	1	DCAF8L2
ENSG00000204439	2.1635 (1.2083-3.874)	0.0094181	1	1	C6orf47
ENSG00000100448	0.83541 (0.72935-0.95688)	0.0094236	1	1	CTSG
ENSG00000167261	0.78871 (0.65927-0.94358)	0.0094624	1	1	DPEP2
ENSG00000124641	1.8999 (1.17-3.0849)	0.0094628	1	1	MED20
ENSG00000134575	0.5258 (0.32354-0.85451)	0.0094714	1	1	ACP2
ENSG00000112659	2.2807 (1.2234-4.2516)	0.009472	1	1	CUL9
ENSG00000204386	1.6058 (1.1228-2.2967)	0.0094748	1	1	NEU1
ENSG00000188846	1.6417 (1.1289-2.3876)	0.0094753	1	1	RPL14
ENSG00000204351	2.1814 (1.2098-3.9333)	0.0095073	1	1	SKIV2L
ENSG00000124491	0.74922 (0.6023-0.93198)	0.0095279	1	1	F13A1
ENSG00000226430	0.83439 (0.72762-0.95682)	0.0095491	1	1	USP17L7
ENSG00000176681	0.8283 (0.71831-0.95513)	0.009558	1	1	LRRC37A
ENSG00000115271	0.61721 (0.42847-0.8891)	0.0095659	1	1	GCA
ENSG00000055163	0.76823 (0.62928-0.93785)	0.0095897	1	1	CYFIP2
ENSG00000164778	1.2326 (1.0521-1.444)	0.0096165	1	1	EN2
ENSG00000186119	2.6655 (1.2688-5.5998)	0.0096372	1	1	OR5D18
ENSG00000125459	1.9056 (1.1695-3.1052)	0.0096437	1	1	MSTO1
ENSG00000091592	0.71661 (0.55678-0.92233)	0.0096562	1	1	NLRP1
ENSG00000117228	0.81505 (0.69805-0.95166)	0.0096913	1	1	GBP1
ENSG00000087589	0.74274 (0.59286-0.93052)	0.0097041	1	1	CASS4
ENSG00000151366	1.5091 (1.1047-2.0615)	0.0097195	1	1	NDUFC2
ENSG00000239998	0.80881 (0.68864-0.94996)	0.0097253	1	1	LILRA2
ENSG00000135655	0.49458 (0.29002-0.84341)	0.0097284	1	1	USP15
ENSG00000068079	0.67213 (0.49729-0.90845)	0.0097493	1	1	IFI35
ENSG00000256870	1.2387 (1.053-1.4572)	0.0097844	1	1	SLC5A8
ENSG00000143674	0.75577 (0.6111-0.93468)	0.0097931	1	1	MAP3K21
ENSG00000135801	1.9295 (1.1712-3.1788)	0.0098657	1	1	TAF5L
ENSG00000155849	0.72099 (0.56236-0.92436)	0.0098692	1	1	ELMO1
ENSG00000144567	1.8125 (1.1537-2.8475)	0.0098722	1	1	RETREG2
ENSG00000112473	1.9246 (1.1702-3.1652)	0.0099063	1	1	SLC39A7
ENSG00000111885	0.70681 (0.54292-0.92017)	0.0099339	1	1	MAN1A1
ENSG00000135409	0.75149 (0.60477-0.93382)	0.0099421	1	1	AMHR2
ENSG00000066855	1.8142 (1.1534-2.8536)	0.0099554	1	1	MTFR1
ENSG00000143614	2.2786 (1.218-4.2626)	0.0099621	1	1	GATAD2B
ENSG00000154127	0.73779 (0.5854-0.92986)	0.0099943	1	1	UBASH3B
ENSG00000164292	1.3538 (1.075-1.705)	0.010044	1	1	RHOBTB3
ENSG00000181541	0.64447 (0.46124-0.90049)	0.010051	1	1	MAB21L2
ENSG00000120899	0.65626 (0.47616-0.90449)	0.010075	1	1	PTK2B
ENSG00000104899	0.79936 (0.67399-0.94805)	0.010085	1	1	AMH
ENSG00000129538	0.75622 (0.61112-0.93579)	0.010155	1	1	RNASE1
ENSG00000268940	1.1682 (1.0376-1.3153)	0.010173	1	1	CT45A1
ENSG00000283787	0.78108 (0.64692-0.94307)	0.010182	1	1	AC051649
ENSG00000126870	1.9871 (1.1766-3.3557)	0.01022	1	1	WDR60
ENSG00000101082	0.83192 (0.72289-0.95739)	0.010243	1	1	SLA2
ENSG00000166825	0.74695 (0.59775-0.93338)	0.010275	1	1	ANPEP
ENSG00000178234	2.3975 (1.2295-4.6753)	0.01028	1	1	GALNT11
ENSG00000138600	0.47238 (0.26633-0.83787)	0.010319	1	1	SPPL2A
ENSG00000070915	0.83679 (0.73022-0.9589)	0.010354	1	1	SLC12A3
ENSG00000109762	1.455 (1.0923-1.9382)	0.010364	1	1	SNX25
ENSG00000172421	0.61655 (0.42583-0.89268)	0.010432	1	1	EFCAB3
ENSG00000188408	2.2982 (1.2155-4.3451)	0.010451	1	1	MAGEB5
ENSG00000142675	0.77009 (0.63049-0.9406)	0.010464	1	1	CNKSR1
ENSG00000151693	1.8497 (1.155-2.9623)	0.010472	1	1	ASAP2
ENSG00000127483	2.0116 (1.1778-3.4356)	0.010495	1	1	HP1BP3
ENSG00000184368	1.1914 (1.0418-1.3624)	0.010506	1	1	MAP7D2
ENSG00000168234	0.7047 (0.53896-0.9214)	0.010516	1	1	TTC39C
ENSG00000125354	0.70263 (0.53618-0.92077)	0.010516	1	1	SEPT6
ENSG00000204482	0.78055 (0.64559-0.94374)	0.010533	1	1	LST1
ENSG00000164088	0.73924 (0.58642-0.93187)	0.010554	1	1	PPM1M
ENSG00000171100	0.40611 (0.20356-0.81023)	0.010554	1	1	MTM1
ENSG00000132026	1.4512 (1.0908-1.9305)	0.010563	1	1	RTBDN
ENSG00000136932	0.57714 (0.37869-0.8796)	0.010568	1	1	TRMO
ENSG00000167094	0.77866 (0.64276-0.94331)	0.010579	1	1	TTC16
ENSG00000239961	0.78127 (0.64653-0.94408)	0.010597	1	1	LILRA4
ENSG00000162441	1.8429 (1.1531-2.9454)	0.010604	1	1	LZIC
ENSG00000145416	0.68491 (0.51233-0.91564)	0.01062	1	1	2020-03-01
ENSG00000130433	0.24671 (0.084319-0.72187)	0.010621	1	1	CACNG6
ENSG00000185669	0.72965 (0.57293-0.92924)	0.010626	1	1	SNAI3
ENSG00000101439	0.67249 (0.496-0.91177)	0.010628	1	1	CST3
ENSG00000204983	0.79671 (0.66923-0.94847)	0.010629	1	1	PRSS1
ENSG00000213886	0.80825 (0.68642-0.9517)	0.010652	1	1	UBD
ENSG00000160179	0.81167 (0.69156-0.95264)	0.010657	1	1	ABCG1
ENSG00000169398	1.7487 (1.1386-2.6855)	0.010677	1	1	PTK2
ENSG00000025434	0.67426 (0.49815-0.91262)	0.010711	1	1	NR1H3
ENSG00000117569	1.7408 (1.1371-2.6649)	0.010729	1	1	PTBP2
ENSG00000204701	0.6963 (0.52724-0.91956)	0.010742	1	1	OR2J3
ENSG00000204531	0.60445 (0.41053-0.88996)	0.010755	1	1	POU5F1
ENSG00000134955	0.69126 (0.52047-0.91809)	0.010767	1	1	SLC37A2
ENSG00000172482	0.67336 (0.49681-0.91266)	0.010803	1	1	AGXT
ENSG00000140464	0.55149 (0.34896-0.87156)	0.010813	1	1	PML
ENSG00000137203	1.3387 (1.0696-1.6754)	0.010832	1	1	TFAP2A
ENSG00000163563	0.82338 (0.70905-0.95614)	0.010836	1	1	MNDA
ENSG00000008256	1.3865 (1.0783-1.7829)	0.010844	1	1	CYTH3
ENSG00000160446	0.66664 (0.48797-0.91073)	0.010852	1	1	ZDHHC12
ENSG00000101310	0.4209 (0.21624-0.81925)	0.010875	1	1	SEC23B
ENSG00000162739	0.81226 (0.69214-0.95324)	0.010882	1	1	SLAMF6
ENSG00000106789	0.8024 (0.67732-0.95058)	0.010892	1	1	CORO2A
ENSG00000086232	2.017 (1.1753-3.4615)	0.010895	1	1	EIF2AK1
ENSG00000167984	0.7673 (0.62572-0.94093)	0.010929	1	1	NLRC3
ENSG00000157551	0.79072 (0.6599-0.94747)	0.010934	1	1	KCNJ15
ENSG00000214097	0.6594 (0.47847-0.90874)	0.010935	1	1	SMCO1
ENSG00000147081	0.52961 (0.32458-0.86417)	0.010948	1	1	AKAP4
ENSG00000172262	2.4279 (1.2259-4.8084)	0.010956	1	1	ZNF131
ENSG00000102221	1.5751 (1.1099-2.2352)	0.010968	1	1	JADE3
ENSG00000148680	0.75489 (0.60778-0.93761)	0.011009	1	1	HTR7
ENSG00000171621	1.4889 (1.0954-2.0238)	0.011031	1	1	SPSB1
ENSG00000130821	1.3539 (1.0718-1.7101)	0.011032	1	1	SLC6A8
ENSG00000198040	1.7601 (1.1381-2.722)	0.011038	1	1	ZNF84
ENSG00000074317	1.1917 (1.0409-1.3643)	0.011042	1	1	SNCB
ENSG00000161642	0.68551 (0.5123-0.9173)	0.011059	1	1	ZNF385A
ENSG00000160271	0.56268 (0.36103-0.87696)	0.01109	1	1	RALGDS
ENSG00000157593	1.5703 (1.1084-2.2246)	0.011107	1	1	SLC35B2
ENSG00000111181	0.79863 (0.67133-0.95006)	0.011139	1	1	SLC6A12
ENSG00000197110	1.7822 (1.1407-2.7845)	0.01114	1	1	IFNL3
ENSG00000167077	0.74499 (0.5935-0.93515)	0.011147	1	1	MEI1
ENSG00000239713	0.79509 (0.66603-0.94917)	0.011174	1	1	APOBEC3G
ENSG00000104972	0.83748 (0.73022-0.9605)	0.011204	1	1	LILRB1
ENSG00000072041	1.2155 (1.0453-1.4133)	0.011222	1	1	SLC6A15
ENSG00000129680	1.6919 (1.1267-2.5408)	0.011248	1	1	MAP7D3
ENSG00000178795	0.79089 (0.65963-0.94827)	0.011292	1	1	GDPD4
ENSG00000135373	0.84856 (0.7473-0.96353)	0.011306	1	1	EHF
ENSG00000085832	1.9274 (1.1599-3.2028)	0.011333	1	1	EPS15
ENSG00000165775	1.9974 (1.1692-3.4123)	0.011343	1	1	FUNDC2
ENSG00000108688	0.77867 (0.64157-0.94507)	0.011351	1	1	CCL7
ENSG00000112195	0.76611 (0.62327-0.94168)	0.011383	1	1	TREML2
ENSG00000189068	0.61833 (0.42603-0.89742)	0.011425	1	1	VSTM1
ENSG00000162777	0.746 (0.59446-0.93619)	0.011436	1	1	DENND2D
ENSG00000147251	0.68011 (0.50445-0.91694)	0.011445	1	1	DOCK11
ENSG00000168356	0.79309 (0.66265-0.94922)	0.011457	1	1	SCN11A
ENSG00000196502	0.76155 (0.6165-0.94072)	0.01151	1	1	SULT1A1
ENSG00000215788	0.74529 (0.59327-0.93626)	0.011542	1	1	TNFRSF25
ENSG00000143384	0.57759 (0.37725-0.88434)	0.011554	1	1	MCL1
ENSG00000204264	0.69643 (0.52594-0.92219)	0.011556	1	1	PSMB8
ENSG00000114737	0.75783 (0.61105-0.93986)	0.011579	1	1	CISH
ENSG00000139629	0.73662 (0.58099-0.93394)	0.011592	1	1	GALNT6
ENSG00000151490	0.72122 (0.55955-0.92959)	0.01161	1	1	PTPRO
ENSG00000177359	0.79887 (0.67094-0.9512)	0.011675	1	1	AC024940
ENSG00000139182	0.74048 (0.58625-0.9353)	0.011695	1	1	CLSTN3
ENSG00000079215	0.72768 (0.56835-0.93168)	0.011697	1	1	SLC1A3
ENSG00000143543	2.2008 (1.1917-4.0644)	0.011724	1	1	JTB
ENSG00000157911	1.7329 (1.13-2.6573)	0.011726	1	1	PEX10
ENSG00000166439	1.8326 (1.1441-2.9356)	0.011737	1	1	RNF169
ENSG00000173598	1.7421 (1.1312-2.6829)	0.011757	1	1	NUDT4
ENSG00000163440	1.3471 (1.0683-1.6986)	0.01178	1	1	PDCL2
ENSG00000205846	0.82489 (0.71006-0.95828)	0.011829	1	1	CLEC6A
ENSG00000061676	2.0116 (1.1672-3.4671)	0.011851	1	1	NCKAP1
ENSG00000149781	0.71198 (0.54644-0.92766)	0.011866	1	1	FERMT3
ENSG00000099785	0.74403 (0.59093-0.93678)	0.011885	1	1	2020-03-02
ENSG00000187553	0.70968 (0.54325-0.92709)	0.011897	1	1	CYP26C1
ENSG00000262246	0.74123 (0.58696-0.93604)	0.011899	1	1	CORO7
ENSG00000177710	0.73502 (0.57822-0.93434)	0.011912	1	1	SLC35G5
ENSG00000155754	1.287 (1.0572-1.5667)	0.011932	1	1	C2CD6
ENSG00000168421	0.79562 (0.66568-0.95091)	0.011964	1	1	RHOH
ENSG00000180424	1.8338 (1.1428-2.9427)	0.011968	1	1	DEFB123
ENSG00000132613	1.4309 (1.082-1.8924)	0.011979	1	1	MTSS1L
ENSG00000130202	0.62324 (0.43097-0.90129)	0.012001	1	1	NECTIN2
ENSG00000132182	0.75367 (0.60444-0.93975)	0.012007	1	1	NUP210
ENSG00000143436	2.2154 (1.1909-4.1216)	0.012024	1	1	MRPL9
ENSG00000262874	0.65247 (0.46755-0.91052)	0.012031	1	1	C19orf84
ENSG00000129515	0.43724 (0.22923-0.83399)	0.01204	1	1	SNX6
ENSG00000178695	0.69564 (0.524-0.92349)	0.012053	1	1	KCTD12
ENSG00000269190	1.4435 (1.0838-1.9227)	0.012067	1	1	FBXO17
ENSG00000101109	0.43605 (0.22806-0.83373)	0.012078	1	1	STK4
ENSG00000139055	0.77995 (0.64231-0.94709)	0.012118	1	1	ERP27
ENSG00000186364	1.7102 (1.1245-2.6008)	0.012121	1	1	NUDT17
ENSG00000241685	1.7896 (1.1357-2.82)	0.01213	1	1	ARPC1A
ENSG00000177663	0.50379 (0.29467-0.8613)	0.012223	1	1	IL17RA
ENSG00000089060	0.62705 (0.43523-0.90341)	0.012239	1	1	SLC8B1
ENSG00000183010	1.4158 (1.0786-1.8585)	0.012255	1	1	PYCR1
ENSG00000204231	2.0579 (1.1699-3.6198)	0.012258	1	1	RXRB
ENSG00000156234	0.87297 (0.78485-0.97098)	0.012338	1	1	CXCL13
ENSG00000205045	0.81263 (0.69073-0.95604)	0.012346	1	1	SLFN12L
ENSG00000166833	1.3355 (1.0646-1.6754)	0.012369	1	1	NAV2
ENSG00000138002	1.8851 (1.1469-3.0984)	0.012399	1	1	IFT172
ENSG00000110244	1.6354 (1.1122-2.4047)	0.012404	1	1	APOA4
ENSG00000116353	1.9529 (1.1555-3.3003)	0.012422	1	1	MECR
ENSG00000114978	0.45633 (0.24667-0.84416)	0.012428	1	1	MOB1A
ENSG00000143355	1.3047 (1.059-1.6072)	0.012453	1	1	LHX9
ENSG00000106178	0.79211 (0.65979-0.95097)	0.012453	1	1	CCL24
ENSG00000102098	1.3033 (1.0588-1.6044)	0.012457	1	1	SCML2
ENSG00000215529	0.76668 (0.62246-0.94431)	0.012458	1	1	EFCAB8
ENSG00000011422	0.7898 (0.65636-0.95038)	0.012458	1	1	PLAUR
ENSG00000145495	2.0942 (1.1728-3.7395)	0.012461	1	1	2020-03-06
ENSG00000204694	1.4806 (1.0882-2.0145)	0.012487	1	1	OR11A1
ENSG00000102893	0.41344 (0.20674-0.82681)	0.012496	1	1	PHKB
ENSG00000100918	0.60162 (0.4038-0.89636)	0.012497	1	1	REC8
ENSG00000183918	0.84785 (0.74483-0.96513)	0.012529	1	1	SH2D1A
ENSG00000125772	0.66328 (0.48047-0.91564)	0.012572	1	1	GPCPD1
ENSG00000204463	2.0284 (1.1639-3.5348)	0.012574	1	1	BAG6
ENSG00000188517	1.2132 (1.0423-1.412)	0.012585	1	1	COL25A1
ENSG00000147130	2.0441 (1.1657-3.5842)	0.01259	1	1	ZMYM3
ENSG00000135549	0.80486 (0.67866-0.95452)	0.012599	1	1	PKIB
ENSG00000162998	1.1743 (1.035-1.3324)	0.01262	1	1	FRZB
ENSG00000172508	0.73566 (0.57798-0.93635)	0.012621	1	1	CARNS1
ENSG00000227507	0.77614 (0.63598-0.94719)	0.012634	1	1	LTB
ENSG00000204525	0.74799 (0.59535-0.93976)	0.01265	1	1	HLA-C
ENSG00000137101	0.78599 (0.65044-0.94979)	0.012656	1	1	CD72
ENSG00000071794	1.7278 (1.1241-2.6558)	0.012661	1	1	HLTF
ENSG00000115523	0.84552 (0.741-0.96479)	0.012687	1	1	GNLY
ENSG00000108702	0.6918 (0.5177-0.92446)	0.01274	1	1	CCL1
ENSG00000233087	1.4961 (1.0896-2.0541)	0.012746	1	1	WTH3DI
ENSG00000145428	0.84625 (0.74207-0.96505)	0.012749	1	1	RNF175
ENSG00000130675	1.1919 (1.0381-1.3685)	0.012781	1	1	MNX1
ENSG00000186088	0.72835 (0.5675-0.93477)	0.012782	1	1	GSAP
ENSG00000168899	0.79481 (0.66333-0.95233)	0.012798	1	1	VAMP5
ENSG00000204576	1.6855 (1.1173-2.5425)	0.012818	1	1	PRR3
ENSG00000176390	0.45641 (0.24607-0.84655)	0.012829	1	1	CRLF3
ENSG00000112137	1.3856 (1.0717-1.7913)	0.012835	1	1	PHACTR1
ENSG00000117020	1.556 (1.0984-2.2043)	0.012847	1	1	AKT3
ENSG00000014257	0.84521 (0.74033-0.96495)	0.012854	1	1	ACPP
ENSG00000136541	0.81433 (0.69265-0.95737)	0.012862	1	1	ERMN
ENSG00000170891	1.1437 (1.0288-1.2715)	0.012911	1	1	CYTL1
ENSG00000151948	0.81878 (0.69933-0.95865)	0.012961	1	1	GLT1D1
ENSG00000040933	0.41859 (0.21058-0.8321)	0.01298	1	1	INPP4A
ENSG00000136840	0.75084 (0.59889-0.94136)	0.012999	1	1	ST6GALNAC4
ENSG00000185033	0.65153 (0.4646-0.91367)	0.013019	1	1	SEMA4B
ENSG00000133313	0.56624 (0.36135-0.8873)	0.013074	1	1	CNDP2
ENSG00000122224	0.81526 (0.69378-0.958)	0.013095	1	1	LY9
ENSG00000186376	0.58473 (0.38267-0.89347)	0.013114	1	1	ZNF75D
ENSG00000187239	0.58711 (0.38544-0.89429)	0.013125	1	1	FNBP1
ENSG00000114738	0.53413 (0.3254-0.87675)	0.013132	1	1	MAPKAPK3
ENSG00000283297	0.67392 (0.49333-0.92062)	0.01315	1	1	TEX52
ENSG00000096384	1.5864 (1.1014-2.2848)	0.013173	1	1	HSP90AB1
ENSG00000135426	0.81053 (0.68649-0.95699)	0.013185	1	1	TESPA1
ENSG00000189013	0.87172 (0.78203-0.9717)	0.013204	1	1	KIR2DL4
ENSG00000116885	1.6406 (1.1089-2.4272)	0.013241	1	1	OSCP1
ENSG00000009790	0.77917 (0.63957-0.94924)	0.013244	1	1	TRAF3IP3
ENSG00000149657	1.6054 (1.1038-2.3348)	0.013252	1	1	LSM14B
ENSG00000135821	0.62649 (0.43272-0.90701)	0.013252	1	1	GLUL
ENSG00000126756	2.0365 (1.1596-3.5765)	0.013308	1	1	UXT
ENSG00000127616	2.142 (1.1718-3.9155)	0.013321	1	1	SMARCA4
ENSG00000108255	0.73159 (0.57113-0.93714)	0.013365	1	1	CRYBA1
ENSG00000234745	0.76038 (0.61201-0.94471)	0.01338	1	1	HLA-B
ENSG00000135709	0.66857 (0.48594-0.91985)	0.013392	1	1	KIAA0513
ENSG00000115657	1.6323 (1.1069-2.4071)	0.01342	1	1	ABCB6
ENSG00000110047	0.60512 (0.40631-0.9012)	0.013442	1	1	EHD1
ENSG00000172081	0.62212 (0.42698-0.90644)	0.013456	1	1	MOB3A
ENSG00000163382	1.5211 (1.0907-2.1213)	0.01346	1	1	NAXE
ENSG00000162851	1.8533 (1.1362-3.0231)	0.013461	1	1	TFB2M
ENSG00000272869	0.68896 (0.51263-0.92594)	0.013508	1	1	AC008575
ENSG00000187122	0.82552 (0.709-0.96118)	0.013511	1	1	SLIT1
ENSG00000170476	0.84247 (0.7353-0.96525)	0.013533	1	1	MZB1
ENSG00000160185	0.83607 (0.72529-0.96376)	0.013551	1	1	UBASH3A
ENSG00000140993	1.777 (1.1258-2.8048)	0.013563	1	1	TIGD7
ENSG00000188404	0.813 (0.68972-0.95832)	0.013613	1	1	SELL
ENSG00000107290	0.43774 (0.22706-0.84389)	0.013634	1	1	SETX
ENSG00000132744	0.81572 (0.69383-0.95903)	0.013643	1	1	ACY3
ENSG00000185101	0.74535 (0.59009-0.94147)	0.01366	1	1	ANO9
ENSG00000185252	1.4979 (1.0864-2.0653)	0.013668	1	1	ZNF74
ENSG00000080845	1.9328 (1.1447-3.2634)	0.013675	1	1	DLGAP4
ENSG00000134830	0.76735 (0.62168-0.94716)	0.013686	1	1	C5AR2
ENSG00000140511	0.72018 (0.55471-0.93502)	0.013726	1	1	HAPLN3
ENSG00000138767	0.50765 (0.29606-0.87047)	0.013732	1	1	CNOT6L
ENSG00000172322	0.82376 (0.70604-0.9611)	0.013732	1	1	CLEC12A
ENSG00000225828	0.66959 (0.4867-0.92122)	0.013736	1	1	FAM229A
ENSG00000116852	0.76064 (0.61184-0.94561)	0.01376	1	1	KIF21B
ENSG00000204642	0.74884 (0.5949-0.94262)	0.013769	1	1	HLA-F
ENSG00000187486	0.77138 (0.62743-0.94836)	0.013773	1	1	KCNJ11
ENSG00000002933	0.81616 (0.69433-0.95936)	0.01378	1	1	TMEM176A
ENSG00000213903	0.72321 (0.55879-0.936)	0.013793	1	1	LTB4R
ENSG00000100336	0.76343 (0.61583-0.94641)	0.0138	1	1	APOL4
ENSG00000282419	3.4844 (1.2896-9.4142)	0.013835	1	1	TEX13D
ENSG00000125900	0.73784 (0.57918-0.93997)	0.01385	1	1	SIRPD
ENSG00000137168	1.6278 (1.1043-2.3995)	0.013861	1	1	PPIL1
ENSG00000100523	0.62383 (0.42837-0.90846)	0.013872	1	1	DDHD1
ENSG00000145936	0.75448 (0.60279-0.94434)	0.013892	1	1	KCNMB1
ENSG00000079557	0.5202 (0.30904-0.87565)	0.013902	1	1	AFM
ENSG00000065491	1.9919 (1.1502-3.4493)	0.013909	1	1	TBC1D22B
ENSG00000112299	0.78561 (0.64817-0.95219)	0.013921	1	1	VNN1
ENSG00000125384	0.78332 (0.64478-0.95164)	0.013929	1	1	PTGER2
ENSG00000161016	1.5668 (1.0953-2.2413)	0.01395	1	1	RPL8
ENSG00000181036	0.80304 (0.67418-0.95653)	0.01397	1	1	FCRL6
ENSG00000139572	0.76629 (0.61974-0.9475)	0.013975	1	1	GPR84
ENSG00000163840	0.65842 (0.47165-0.91914)	0.014075	1	1	DTX3L
ENSG00000137841	0.7131 (0.54441-0.93407)	0.014081	1	1	PLCB2
ENSG00000166750	0.66695 (0.48265-0.92162)	0.014105	1	1	SLFN5
ENSG00000175482	0.56434 (0.35739-0.89112)	0.014107	1	1	POLD4
ENSG00000178201	1.3121 (1.0563-1.63)	0.014109	1	1	VN1R1
ENSG00000181234	1.2045 (1.0382-1.3975)	0.014113	1	1	TMEM132C
ENSG00000164855	0.82773 (0.71171-0.96267)	0.014136	1	1	TMEM184A
ENSG00000105649	1.3189 (1.0572-1.6453)	0.014164	1	1	RAB3A
ENSG00000102891	1.2092 (1.0389-1.4074)	0.014169	1	1	MT4
ENSG00000113569	1.8904 (1.1363-3.1449)	0.01421	1	1	NUP155
ENSG00000188042	0.79569 (0.66284-0.95518)	0.014211	1	1	ARL4C
ENSG00000169756	0.52656 (0.3153-0.87937)	0.014237	1	1	LIMS1
ENSG00000089048	2.0335 (1.1528-3.5871)	0.014249	1	1	ESF1
ENSG00000275385	0.87614 (0.78821-0.97388)	0.014271	1	1	CCL18
ENSG00000136634	0.79605 (0.66325-0.95544)	0.014306	1	1	IL10
ENSG00000198846	0.82596 (0.70878-0.96253)	0.014318	1	1	TOX
ENSG00000116857	1.6407 (1.104-2.4385)	0.014319	1	1	TMEM9
ENSG00000156467	1.5329 (1.089-2.1577)	0.014326	1	1	UQCRB
ENSG00000198087	1.9648 (1.1443-3.3734)	0.01433	1	1	CD2AP
ENSG00000089127	0.74001 (0.58148-0.94178)	0.01438	1	1	OAS1
ENSG00000057757	1.9677 (1.1443-3.3837)	0.01439	1	1	PITHD1
ENSG00000138279	0.51767 (0.30552-0.87713)	0.014396	1	1	ANXA7
ENSG00000116198	2.2702 (1.1773-4.3777)	0.014398	1	1	CEP104
ENSG00000172568	0.74471 (0.58811-0.94301)	0.0144	1	1	FNDC9
ENSG00000188529	2.183 (1.1681-4.0796)	0.014407	1	1	SRSF10
ENSG00000153815	0.61541 (0.41713-0.90792)	0.014412	1	1	CMIP
ENSG00000160094	1.6394 (1.1033-2.436)	0.014423	1	1	ZNF362
ENSG00000151892	0.85703 (0.75733-0.96986)	0.01449	1	1	GFRA1
ENSG00000179761	0.76616 (0.61881-0.94859)	0.014516	1	1	PIPOX
ENSG00000136122	0.51083 (0.29806-0.87549)	0.014538	1	1	BORA
ENSG00000110057	0.6282 (0.43262-0.9122)	0.014573	1	1	UNC93B1
ENSG00000241258	1.8756 (1.1322-3.1069)	0.014598	1	1	CRCP
ENSG00000100092	0.61189 (0.41245-0.90776)	0.014654	1	1	SH3BP1
ENSG00000095303	0.75166 (0.59764-0.94537)	0.01468	1	1	PTGS1
ENSG00000130726	1.8458 (1.1282-3.0199)	0.014687	1	1	TRIM28
ENSG00000127507	0.76432 (0.61586-0.94855)	0.014715	1	1	ADGRE2
ENSG00000130775	0.72875 (0.56514-0.93973)	0.014723	1	1	THEMIS2
ENSG00000121064	0.65514 (0.46637-0.92032)	0.014736	1	1	SCPEP1
ENSG00000104870	0.65495 (0.46605-0.92041)	0.01478	1	1	FCGRT
ENSG00000234511	0.78708 (0.64921-0.95422)	0.014813	1	1	C5orf58
ENSG00000130755	0.74825 (0.59257-0.94484)	0.014821	1	1	GMFG
ENSG00000144713	1.6842 (1.1073-2.5615)	0.014828	1	1	RPL32
ENSG00000140548	0.59259 (0.38899-0.90276)	0.014838	1	1	ZNF710
ENSG00000111877	0.5565 (0.34728-0.89176)	0.014845	1	1	MCM9
ENSG00000164323	1.7945 (1.121-2.8725)	0.014851	1	1	CFAP97
ENSG00000181588	1.624 (1.0991-2.3995)	0.014917	1	1	MEX3D
ENSG00000171490	1.7223 (1.1117-2.6682)	0.014931	1	1	RSL1D1
ENSG00000170379	0.72311 (0.55695-0.93883)	0.014939	1	1	TCAF2
ENSG00000167272	2.172 (1.1628-4.057)	0.014972	1	1	POP5
ENSG00000168036	1.5127 (1.0838-2.1114)	0.014986	1	1	CTNNB1
ENSG00000111670	1.6087 (1.0967-2.3597)	0.014999	1	1	GNPTAB
ENSG00000150977	0.67823 (0.49603-0.92738)	0.015004	1	1	RILPL2
ENSG00000228623	1.2641 (1.0465-1.5268)	0.015016	1	1	ZNF883
ENSG00000260007	1.5415 (1.0876-2.185)	0.015034	1	1	AC107871
ENSG00000204469	1.8961 (1.1321-3.1757)	0.015041	1	1	PRRC2A
ENSG00000037474	2.2018 (1.1649-4.1618)	0.015104	1	1	NSUN2
ENSG00000122188	0.84872 (0.74351-0.96881)	0.015133	1	1	LAX1
ENSG00000157796	1.7987 (1.1201-2.8884)	0.015136	1	1	WDR19
ENSG00000042980	0.77174 (0.62612-0.95124)	0.015159	1	1	ADAM28
ENSG00000128654	1.9548 (1.138-3.3579)	0.015168	1	1	MTX2
ENSG00000198001	0.51582 (0.30227-0.88022)	0.015189	1	1	IRAK4
ENSG00000083544	1.2934 (1.0508-1.5919)	0.015205	1	1	TDRD3
ENSG00000139714	0.74371 (0.58553-0.94461)	0.015223	1	1	MORN3
ENSG00000069275	1.7463 (1.1132-2.7395)	0.015228	1	1	NUCKS1
ENSG00000186038	1.2746 (1.0477-1.5506)	0.015263	1	1	HTR3E
ENSG00000164175	1.1732 (1.0311-1.3348)	0.015304	1	1	SLC45A2
ENSG00000164953	1.5485 (1.0874-2.205)	0.015318	1	1	TMEM67
ENSG00000171657	0.67166 (0.48685-0.92662)	0.015345	1	1	GPR82
ENSG00000205220	0.67542 (0.49177-0.92765)	0.015357	1	1	PSMB10
ENSG00000110987	1.412 (1.0682-1.8663)	0.015364	1	1	BCL7A
ENSG00000146955	0.79998 (0.66787-0.95822)	0.015378	1	1	RAB19
ENSG00000139668	0.54767 (0.33652-0.8913)	0.01539	1	1	WDFY2
ENSG00000149300	1.5107 (1.082-2.1094)	0.015413	1	1	C11orf52
ENSG00000186854	0.8169 (0.69355-0.96219)	0.015458	1	1	TRABD2A
ENSG00000197548	0.47439 (0.25933-0.86782)	0.015519	1	1	ATG7
ENSG00000095261	0.51041 (0.29604-0.87999)	0.015521	1	1	PSMD5
ENSG00000245848	0.778 (0.63487-0.95341)	0.015525	1	1	CEBPA
ENSG00000139438	1.3865 (1.0641-1.8065)	0.015532	1	1	FAM222A
ENSG00000165029	0.66562 (0.47867-0.9256)	0.015541	1	1	ABCA1
ENSG00000146386	0.71931 (0.55082-0.93935)	0.015543	1	1	ABRACL
ENSG00000124479	0.80852 (0.68061-0.96047)	0.015562	1	1	NDP
ENSG00000127328	0.72046 (0.55239-0.93968)	0.015565	1	1	RAB3IP
ENSG00000159314	0.80191 (0.67056-0.95899)	0.015575	1	1	ARHGAP27
ENSG00000204450	55.545 (2.1407-1441.3)	0.015601	1	1	TRIM64
ENSG00000074211	0.85653 (0.75549-0.97109)	0.015602	1	1	PPP2R2C
ENSG00000138670	0.70733 (0.53423-0.93651)	0.015604	1	1	RASGEF1B
ENSG00000164308	0.80277 (0.6718-0.95928)	0.01563	1	1	ERAP2
ENSG00000008311	1.6419 (1.0984-2.4544)	0.015635	1	1	AASS
ENSG00000138018	0.5001 (0.28512-0.87718)	0.015647	1	1	SELENOI
ENSG00000183840	0.78482 (0.64482-0.95521)	0.015648	1	1	GPR39
ENSG00000117501	0.79316 (0.65728-0.95714)	0.015654	1	1	MROH9
ENSG00000109184	1.7369 (1.1098-2.7184)	0.015707	1	1	DCUN1D4
ENSG00000167618	0.75879 (0.60654-0.94927)	0.015709	1	1	LAIR2
ENSG00000122679	0.68828 (0.5083-0.93199)	0.01572	1	1	RAMP3
ENSG00000134007	0.7389 (0.57801-0.94458)	0.015733	1	1	ADAM20
ENSG00000119321	0.48277 (0.26733-0.87183)	0.015743	1	1	FKBP15
ENSG00000172428	1.9459 (1.1335-3.3407)	0.015766	1	1	COPS9
ENSG00000204396	0.77932 (0.63651-0.95417)	0.015769	1	1	VWA7
ENSG00000150681	0.81838 (0.69545-0.96303)	0.015799	1	1	RGS18
ENSG00000189430	0.83975 (0.72867-0.96776)	0.015836	1	1	NCR1
ENSG00000204669	0.7533 (0.59838-0.94833)	0.015881	1	1	C9orf57
ENSG00000178199	0.78435 (0.64383-0.95555)	0.015891	1	1	ZC3H12D
ENSG00000137078	0.79987 (0.66708-0.9591)	0.015917	1	1	SIT1
ENSG00000171049	0.86793 (0.77347-0.97394)	0.01599	1	1	FPR2
ENSG00000048649	1.5512 (1.0853-2.2172)	0.015999	1	1	RSF1
ENSG00000109846	1.1662 (1.0291-1.3217)	0.016012	1	1	CRYAB
ENSG00000107864	0.74294 (0.58335-0.94618)	0.016024	1	1	CPEB3
ENSG00000168016	0.74022 (0.57948-0.94555)	0.016033	1	1	TRANK1
ENSG00000062370	1.5828 (1.0892-2.3001)	0.01604	1	1	ZNF112
ENSG00000150527	0.50319 (0.28764-0.88026)	0.016087	1	1	CTAGE5
ENSG00000029534	0.82565 (0.70635-0.9651)	0.016122	1	1	ANK1
ENSG00000175581	1.5495 (1.0844-2.2139)	0.016163	1	1	MRPL48
ENSG00000028277	0.7722 (0.62544-0.95339)	0.016224	1	1	POU2F2
ENSG00000184117	1.5011 (1.0779-2.0904)	0.016229	1	1	NIPSNAP1
ENSG00000106868	0.69432 (0.51565-0.93491)	0.016243	1	1	SUSD1
ENSG00000204866	0.83844 (0.72619-0.96804)	0.016267	1	1	IGFL2
ENSG00000215009	0.76751 (0.61845-0.95248)	0.016309	1	1	ACSM4
ENSG00000174255	0.77053 (0.62286-0.9532)	0.016328	1	1	ZNF80
ENSG00000104432	0.7757 (0.63044-0.95444)	0.016361	1	1	IL7
ENSG00000173193	0.73444 (0.57085-0.94491)	0.016364	1	1	PARP14
ENSG00000121350	0.50084 (0.28477-0.88086)	0.016381	1	1	PYROXD1
ENSG00000185448	1.4317 (1.068-1.9193)	0.016394	1	1	FAM47A
ENSG00000154822	0.70711 (0.53275-0.93853)	0.016434	1	1	PLCL2
ENSG00000105339	0.6907 (0.51033-0.93481)	0.016549	1	1	DENND3
ENSG00000174175	0.8216 (0.69962-0.96485)	0.016563	1	1	SELP
ENSG00000188735	1.8986 (1.1238-3.2076)	0.01657	1	1	TMEM120B
ENSG00000124406	0.78188 (0.63932-0.95622)	0.016584	1	1	ATP8A1
ENSG00000116649	1.4747 (1.0732-2.0263)	0.016598	1	1	SRM
ENSG00000170525	0.64685 (0.4529-0.92385)	0.016598	1	1	PFKFB3
ENSG00000156639	1.9766 (1.1318-3.452)	0.016614	1	1	ZFAND3
ENSG00000163530	1.2081 (1.0349-1.4101)	0.016626	1	1	DPPA2
ENSG00000183439	1.4405 (1.0685-1.942)	0.016631	1	1	TRIM61
ENSG00000179889	2.014 (1.1355-3.5721)	0.016634	1	1	PDXDC1
ENSG00000164171	0.77597 (0.63047-0.95505)	0.016663	1	1	ITGA2
ENSG00000179144	0.84188 (0.73121-0.96929)	0.016679	1	1	GIMAP7
ENSG00000130158	1.7602 (1.1076-2.7973)	0.016736	1	1	DOCK6
ENSG00000130876	1.2295 (1.038-1.4563)	0.016754	1	1	SLC7A10
ENSG00000011007	2.007 (1.134-3.5519)	0.016763	1	1	ELOA
ENSG00000168675	0.75027 (0.59282-0.94956)	0.01682	1	1	LDLRAD4
ENSG00000137193	0.69384 (0.51416-0.93629)	0.016827	1	1	PIM1
ENSG00000125726	0.81437 (0.68816-0.96374)	0.016855	1	1	CD70
ENSG00000163536	0.79327 (0.65604-0.95922)	0.016866	1	1	SERPINI1
ENSG00000123374	1.2191 (1.0363-1.4341)	0.016866	1	1	CDK2
ENSG00000274209	0.74149 (0.58009-0.94779)	0.016936	1	1	ANTXRL
ENSG00000008438	0.74849 (0.59003-0.9495)	0.016988	1	1	PGLYRP1
ENSG00000005059	0.73614 (0.57241-0.94671)	0.017006	1	1	MCUB
ENSG00000158488	0.83713 (0.7234-0.96873)	0.017013	1	1	CD1E
ENSG00000170128	0.57697 (0.36727-0.90641)	0.017016	1	1	GPR25
ENSG00000159212	0.82974 (0.71181-0.96721)	0.01702	1	1	CLIC6
ENSG00000196418	1.5765 (1.0847-2.2914)	0.017022	1	1	ZNF124
ENSG00000161405	0.82594 (0.70587-0.96643)	0.017032	1	1	IKZF3
ENSG00000125735	0.73858 (0.57574-0.94748)	0.017101	1	1	TNFSF14
ENSG00000142937	1.6706 (1.0957-2.5473)	0.017106	1	1	RPS8
ENSG00000184371	0.71894 (0.54811-0.94302)	0.017136	1	1	CSF1
ENSG00000172794	0.81363 (0.68663-0.96413)	0.017226	1	1	RAB37
ENSG00000174780	1.7067 (1.0993-2.6498)	0.017239	1	1	SRP72
ENSG00000166866	0.80634 (0.67539-0.96268)	0.017284	1	1	MYO1A
ENSG00000143179	1.591 (1.0853-2.3322)	0.017332	1	1	UCK2
ENSG00000213088	0.81139 (0.68307-0.96382)	0.017333	1	1	ACKR1
ENSG00000103496	0.56736 (0.35572-0.90493)	0.017343	1	1	STX4
ENSG00000160124	1.7757 (1.1065-2.8496)	0.017353	1	1	CCDC58
ENSG00000064886	0.83014 (0.71209-0.96775)	0.017364	1	1	CHI3L2
ENSG00000119703	0.76295 (0.61049-0.9535)	0.01738	1	1	ZC2HC1C
ENSG00000162378	2.2285 (1.1507-4.3155)	0.017485	1	1	ZYG11B
ENSG00000167081	0.67968 (0.49426-0.93467)	0.017519	1	1	PBX3
ENSG00000165416	0.51629 (0.29921-0.89084)	0.017536	1	1	SUGT1
ENSG00000122512	1.9548 (1.1243-3.3989)	0.017548	1	1	PMS2
ENSG00000162676	0.83259 (0.71575-0.9685)	0.017555	1	1	GFI1
ENSG00000111424	0.71186 (0.53772-0.9424)	0.017576	1	1	VDR
ENSG00000141526	0.77393 (0.62634-0.95631)	0.017608	1	1	SLC16A3
ENSG00000249437	0.62055 (0.41845-0.92026)	0.017631	1	1	NAIP
ENSG00000139725	0.80236 (0.6689-0.96245)	0.01768	1	1	RHOF
ENSG00000178026	1.3477 (1.0532-1.7245)	0.017685	1	1	LRRC75B
ENSG00000198721	1.6553 (1.0915-2.5104)	0.017686	1	1	ECI2
ENSG00000165682	0.82817 (0.70869-0.96779)	0.017697	1	1	CLEC1B
ENSG00000089157	1.712 (1.0979-2.6698)	0.017702	1	1	RPLP0
ENSG00000106261	1.613 (1.0865-2.3946)	0.017706	1	1	ZKSCAN1
ENSG00000164494	0.59709 (0.38987-0.91444)	0.017728	1	1	PDSS2
ENSG00000107551	0.73024 (0.56312-0.94695)	0.017737	1	1	RASSF4
ENSG00000101162	0.80671 (0.67548-0.96345)	0.017741	1	1	TUBB1
ENSG00000165458	1.7508 (1.1018-2.7821)	0.017771	1	1	INPPL1
ENSG00000111684	0.58697 (0.37782-0.91189)	0.017773	1	1	LPCAT3
ENSG00000240403	0.86167 (0.76183-0.97459)	0.017808	1	1	KIR3DL2
ENSG00000177272	0.82522 (0.70395-0.96739)	0.017848	1	1	KCNA3
ENSG00000214595	0.74719 (0.58705-0.95101)	0.017878	1	1	EML6
ENSG00000272822	1.2772 (1.043-1.564)	0.017901	1	1	AC073610
ENSG00000179242	1.161 (1.026-1.3137)	0.017902	1	1	CDH4
ENSG00000168214	0.48769 (0.26914-0.88372)	0.017908	1	1	RBPJ
ENSG00000124532	1.8105 (1.1074-2.9598)	0.017937	1	1	MRS2
ENSG00000198246	0.67017 (0.48106-0.9336)	0.017975	1	1	SLC29A3
ENSG00000164645	1.203 (1.0322-1.4022)	0.017994	1	1	TEX47
ENSG00000162999	1.4265 (1.0628-1.9145)	0.017999	1	1	DUSP19
ENSG00000255833	0.81946 (0.69482-0.96646)	0.018022	1	1	TIFAB
ENSG00000187144	0.71009 (0.53466-0.94309)	0.018048	1	1	SPATA21
ENSG00000112146	2.2509 (1.1487-4.4109)	0.018091	1	1	FBXO9
ENSG00000162419	2.1986 (1.144-4.2257)	0.018106	1	1	GMEB1
ENSG00000177885	0.4982 (0.27956-0.88785)	0.018106	1	1	GRB2
ENSG00000188559	0.56374 (0.35038-0.90701)	0.018166	1	1	RALGAPA2
ENSG00000105357	1.1997 (1.0315-1.3954)	0.018181	1	1	MYH14
ENSG00000221986	1.3291 (1.0495-1.6831)	0.018241	1	1	MYBPHL
ENSG00000172367	0.74498 (0.58343-0.95126)	0.018242	1	1	PDZD3
ENSG00000197062	1.5776 (1.0803-2.3039)	0.018277	1	1	ZSCAN26
ENSG00000271605	0.77728 (0.63051-0.95822)	0.018291	1	1	MILR1
ENSG00000223501	2.12 (1.1354-3.9585)	0.018346	1	1	VPS52
ENSG00000133195	0.62365 (0.42125-0.92331)	0.018347	1	1	SLC39A11
ENSG00000119711	1.5611 (1.0781-2.2605)	0.018362	1	1	ALDH6A1
ENSG00000051523	0.69597 (0.51491-0.94069)	0.018388	1	1	CYBA
ENSG00000164683	1.1955 (1.0306-1.3869)	0.018396	1	1	HEY1
ENSG00000112818	0.82023 (0.69559-0.9672)	0.018447	1	1	MEP1A
ENSG00000196735	0.86023 (0.75898-0.975)	0.018463	1	1	HLA-DQA1
ENSG00000175279	1.3844 (1.0561-1.8148)	0.018511	1	1	CENPS
ENSG00000135414	1.3008 (1.0451-1.619)	0.018526	1	1	GDF11
ENSG00000171522	0.73536 (0.56932-0.94983)	0.018564	1	1	PTGER4
ENSG00000178789	0.7829 (0.63855-0.95988)	0.018584	1	1	CD300LB
ENSG00000198815	2.0953 (1.1317-3.8794)	0.018596	1	1	FOXJ3
ENSG00000176490	1.2954 (1.0442-1.6072)	0.01863	1	1	DIRAS1
ENSG00000255819	0.82514 (0.70306-0.96843)	0.018642	1	1	KLRC4-KLRK1
ENSG00000187048	0.78299 (0.63861-0.96)	0.018646	1	1	CYP4A11
ENSG00000157017	0.71396 (0.53921-0.94533)	0.018648	1	1	GHRL
ENSG00000144290	0.79051 (0.6499-0.96155)	0.018656	1	1	SLC4A10
ENSG00000272916	0.6991 (0.5188-0.94207)	0.018668	1	1	AC022400
ENSG00000276017	0.77866 (0.63211-0.95917)	0.018682	1	1	AC007325
ENSG00000212710	0.7068 (0.52926-0.94389)	0.018712	1	1	CTAGE1
ENSG00000163519	0.84761 (0.73848-0.97286)	0.018715	1	1	TRAT1
ENSG00000106560	0.74259 (0.57943-0.95169)	0.018715	1	1	GIMAP2
ENSG00000120029	0.42659 (0.20968-0.8679)	0.018726	1	1	C10orf76
ENSG00000159753	0.81162 (0.68198-0.96589)	0.018733	1	1	CARMIL2
ENSG00000151376	0.79832 (0.66158-0.96331)	0.018779	1	1	ME3
ENSG00000184860	0.81606 (0.68871-0.96697)	0.018875	1	1	SDR42E1
ENSG00000164972	0.7105 (0.53413-0.94511)	0.018889	1	1	C9orf24
ENSG00000136425	1.326 (1.0477-1.6783)	0.018892	1	1	CIB2
ENSG00000180776	0.56979 (0.35623-0.91136)	0.018909	1	1	ZDHHC20
ENSG00000143612	1.8965 (1.1114-3.2363)	0.01891	1	1	C1orf43
ENSG00000115839	0.29596 (0.10701-0.81851)	0.018985	1	1	RAB3GAP1
ENSG00000178035	1.6258 (1.0831-2.4402)	0.019005	1	1	IMPDH2
ENSG00000026103	0.67516 (0.48622-0.93752)	0.019019	1	1	FAS
ENSG00000166428	0.81918 (0.69341-0.96778)	0.019026	1	1	PLD4
ENSG00000204304	2.0383 (1.124-3.6965)	0.019035	1	1	PBX2
ENSG00000197312	1.9736 (1.118-3.4841)	0.019049	1	1	DDI2
ENSG00000096092	1.6606 (1.0867-2.5375)	0.019054	1	1	TMEM14A
ENSG00000065361	1.3551 (1.0511-1.7469)	0.019058	1	1	ERBB3
ENSG00000129195	1.3529 (1.0508-1.7419)	0.019071	1	1	PIMREG
ENSG00000163468	1.6298 (1.0832-2.4523)	0.019108	1	1	CCT3
ENSG00000015475	0.66424 (0.47176-0.93526)	0.019111	1	1	BID
ENSG00000142694	1.4343 (1.0608-1.9394)	0.019117	1	1	EVA1B
ENSG00000162924	0.64472 (0.44656-0.93081)	0.019149	1	1	REL
ENSG00000123562	1.9695 (1.1171-3.4725)	0.019153	1	1	MORF4L2
ENSG00000174080	1.2879 (1.0421-1.5916)	0.019185	1	1	CTSF
ENSG00000166450	1.1707 (1.026-1.3358)	0.019221	1	1	PRTG
ENSG00000134755	0.83144 (0.71239-0.97039)	0.019225	1	1	DSC2
ENSG00000205423	0.50925 (0.28944-0.89601)	0.01924	1	1	CNEP1R1
ENSG00000134717	2.3536 (1.1493-4.8199)	0.019261	1	1	BTF3L4
ENSG00000198286	0.83009 (0.71022-0.97019)	0.019267	1	1	CARD11
ENSG00000092820	0.75903 (0.60252-0.95619)	0.019273	1	1	EZR
ENSG00000168724	1.6858 (1.0885-2.6109)	0.019279	1	1	DNAJC21
ENSG00000161970	1.4254 (1.0592-1.9183)	0.019323	1	1	RPL26
ENSG00000072310	0.63188 (0.43012-0.92829)	0.019329	1	1	SREBF1
ENSG00000030582	0.6309 (0.42889-0.92806)	0.019329	1	1	GRN
ENSG00000217128	1.8836 (1.108-3.2022)	0.01935	1	1	FNIP1
ENSG00000126262	0.82491 (0.702-0.96933)	0.019367	1	1	FFAR2
ENSG00000124507	0.83782 (0.72233-0.97178)	0.019372	1	1	PACSIN1
ENSG00000113073	0.74129 (0.57677-0.95273)	0.019379	1	1	SLC4A9
ENSG00000056998	1.1884 (1.0283-1.3734)	0.019395	1	1	GYG2
ENSG00000133561	0.80842 (0.67637-0.96625)	0.019422	1	1	GIMAP6
ENSG00000150753	1.6721 (1.0865-2.5732)	0.019434	1	1	CCT5
ENSG00000074706	0.79855 (0.66123-0.96439)	0.01946	1	1	IPCEF1
ENSG00000188707	0.80321 (0.66834-0.9653)	0.019464	1	1	ZBED6CL
ENSG00000115232	0.77036 (0.61894-0.95884)	0.019473	1	1	ITGA4
ENSG00000186197	0.79327 (0.6532-0.96338)	0.019476	1	1	EDARADD
ENSG00000115944	1.9167 (1.1105-3.3081)	0.019479	1	1	COX7A2L
ENSG00000172671	0.64007 (0.44018-0.93074)	0.019507	1	1	ZFAND4
ENSG00000142599	1.8824 (1.1071-3.2007)	0.019513	1	1	RERE
ENSG00000124541	1.8211 (1.1012-3.0119)	0.019522	1	1	RRP36
ENSG00000196227	1.9043 (1.1091-3.2698)	0.01953	1	1	FAM217B
ENSG00000237441	1.7835 (1.0973-2.8987)	0.019557	1	1	RGL2
ENSG00000102241	1.8438 (1.103-3.082)	0.019603	1	1	HTATSF1
ENSG00000115738	0.74544 (0.58242-0.95409)	0.019638	1	1	ID2
ENSG00000148735	0.86019 (0.75796-0.9762)	0.019643	1	1	PLEKHS1
ENSG00000151704	0.79802 (0.66022-0.96458)	0.019657	1	1	KCNJ1
ENSG00000214215	0.7344 (0.56659-0.95191)	0.019685	1	1	C12orf74
ENSG00000138835	0.67565 (0.48596-0.93939)	0.019712	1	1	RGS3
ENSG00000139178	0.73329 (0.56493-0.95184)	0.019761	1	1	C1RL
ENSG00000165591	0.82584 (0.70308-0.97004)	0.019787	1	1	FAAH2
ENSG00000107779	1.7195 (1.0898-2.7133)	0.019838	1	1	BMPR1A
ENSG00000004864	1.5536 (1.0723-2.2509)	0.019856	1	1	SLC25A13
ENSG00000119397	0.58877 (0.37695-0.91961)	0.019895	1	1	CNTRL
ENSG00000173200	0.81714 (0.68939-0.96856)	0.0199	1	1	PARP15
ENSG00000100099	1.3653 (1.0504-1.7745)	0.019936	1	1	HPS4
ENSG00000128609	1.8893 (1.1056-3.2283)	0.019946	1	1	NDUFA5
ENSG00000180090	0.76559 (0.61136-0.95872)	0.019952	1	1	OR3A1
ENSG00000165181	0.73182 (0.5626-0.95195)	0.019966	1	1	C9orf84
ENSG00000177954	1.6114 (1.0781-2.4084)	0.01998	1	1	RPS27
ENSG00000153936	1.6304 (1.0801-2.4612)	0.019986	1	1	HS2ST1
ENSG00000064201	0.79515 (0.6555-0.96454)	0.019998	1	1	TSPAN32
ENSG00000144749	0.73235 (0.56326-0.9522)	0.020039	1	1	LRIG1
ENSG00000145425	1.6286 (1.0797-2.4567)	0.02005	1	1	RPS3A
ENSG00000163125	2.0678 (1.1208-3.8148)	0.020072	1	1	RPRD2
ENSG00000073605	0.70005 (0.51826-0.9456)	0.020095	1	1	GSDMB
ENSG00000159322	0.4731 (0.25167-0.88936)	0.020122	1	1	ADPGK
ENSG00000162623	1.8183 (1.0981-3.0108)	0.020137	1	1	TYW3
ENSG00000185105	1.489 (1.0642-2.0833)	0.020165	1	1	MYADML2
ENSG00000019169	0.86844 (0.771-0.97818)	0.020166	1	1	MARCO
ENSG00000174599	1.2834 (1.0398-1.5841)	0.02017	1	1	TRAM1L1
ENSG00000122515	0.54482 (0.32639-0.90944)	0.020174	1	1	ZMIZ2
ENSG00000169575	0.54346 (0.32488-0.90911)	0.020182	1	1	VPREB1
ENSG00000174749	0.72173 (0.54805-0.95045)	0.020246	1	1	FAM241A
ENSG00000118200	1.8756 (1.1029-3.1896)	0.020266	1	1	CAMSAP2
ENSG00000126698	1.8575 (1.1012-3.1332)	0.020268	1	1	DNAJC8
ENSG00000160818	1.7339 (1.0894-2.7595)	0.020278	1	1	GPATCH4
ENSG00000145016	0.51944 (0.29873-0.9032)	0.020304	1	1	RUBCN
ENSG00000197275	1.4076 (1.0544-1.8791)	0.020387	1	1	RAD54B
ENSG00000180992	1.6866 (1.0842-2.6235)	0.020405	1	1	MRPL14
ENSG00000162769	1.7463 (1.09-2.7978)	0.020428	1	1	FLVCR1
ENSG00000162669	1.2225 (1.0315-1.4489)	0.020438	1	1	HFM1
ENSG00000073350	0.74183 (0.5763-0.9549)	0.020438	1	1	LLGL2
ENSG00000176904	0.47472 (0.25286-0.89125)	0.020438	1	1	OR51H1
ENSG00000213186	0.75123 (0.58982-0.95682)	0.020471	1	1	TRIM59
ENSG00000196584	1.4012 (1.0534-1.8637)	0.020474	1	1	XRCC2
ENSG00000120262	0.77506 (0.6248-0.96145)	0.020476	1	1	CCDC170
ENSG00000182585	0.86009 (0.75714-0.97703)	0.020487	1	1	EPGN
ENSG00000143199	0.77255 (0.62105-0.961)	0.020495	1	1	ADCY10
ENSG00000156711	0.74928 (0.58694-0.95653)	0.020521	1	1	MAPK13
ENSG00000143294	2.3369 (1.1394-4.7929)	0.020559	1	1	PRCC
ENSG00000109436	0.68497 (0.49727-0.94352)	0.020569	1	1	TBC1D9
ENSG00000180448	0.75317 (0.59248-0.95746)	0.020614	1	1	ARHGAP45
ENSG00000242366	0.80163 (0.66474-0.9667)	0.020644	1	1	UGT1A8
ENSG00000143006	0.28831 (0.10055-0.82673)	0.020668	1	1	DMRTB1
ENSG00000187522	0.54256 (0.32321-0.91075)	0.020685	1	1	HSPA14
ENSG00000101017	0.75588 (0.5963-0.95817)	0.020714	1	1	CD40
ENSG00000147570	0.82934 (0.7077-0.97188)	0.020752	1	1	DNAJC5B
ENSG00000004700	0.55981 (0.34233-0.91543)	0.020772	1	1	RECQL
ENSG00000124181	1.8709 (1.1-3.1819)	0.020792	1	1	PLCG1
ENSG00000278633	0.62518 (0.41981-0.93102)	0.020793	1	1	AC023491
ENSG00000205809	0.86436 (0.76386-0.97807)	0.020804	1	1	KLRC2
ENSG00000159403	0.75005 (0.58772-0.95723)	0.020822	1	1	C1R
ENSG00000169330	1.1955 (1.0275-1.3911)	0.020861	1	1	KIAA1024
ENSG00000241127	1.8363 (1.0965-3.075)	0.020873	1	1	YAE1D1
ENSG00000137817	2.2893 (1.1337-4.6227)	0.020885	1	1	PARP6
ENSG00000241489	0.69968 (0.51675-0.94737)	0.020908	1	1	AC244197
ENSG00000196263	1.2725 (1.0371-1.5612)	0.02092	1	1	ZNF471
ENSG00000174607	0.8645 (0.764-0.97822)	0.020929	1	1	UGT8
ENSG00000143748	2.0526 (1.1149-3.7791)	0.020933	1	1	NVL
ENSG00000176083	0.84322 (0.72956-0.97459)	0.020974	1	1	ZNF683
ENSG00000204394	1.6555 (1.0791-2.5399)	0.02098	1	1	VARS
ENSG00000166444	1.6558 (1.0791-2.5407)	0.020985	1	1	ST5
ENSG00000189046	1.61 (1.0745-2.4124)	0.021	1	1	ALKBH2
ENSG00000179344	0.83722 (0.71994-0.97359)	0.021023	1	1	HLA-DQB1
ENSG00000135835	1.395 (1.0514-1.8509)	0.021042	1	1	KIAA1614
ENSG00000169245	0.87679 (0.78411-0.98041)	0.021055	1	1	CXCL10
ENSG00000240563	0.81697 (0.68805-0.97005)	0.021056	1	1	L1TD1
ENSG00000151789	0.80571 (0.67061-0.96804)	0.021065	1	1	ZNF385D
ENSG00000198046	1.1839 (1.0257-1.3666)	0.021086	1	1	ZNF667
ENSG00000160326	0.79496 (0.65409-0.96615)	0.021111	1	1	SLC2A6
ENSG00000138678	0.76208 (0.60489-0.96011)	0.021148	1	1	GPAT3
ENSG00000183760	0.86945 (0.77194-0.97928)	0.021165	1	1	ACP7
ENSG00000126775	2.082 (1.1159-3.8847)	0.021191	1	1	ATG14
ENSG00000121039	0.65776 (0.46059-0.93934)	0.021214	1	1	RDH10
ENSG00000099958	0.73499 (0.56562-0.95508)	0.02123	1	1	DERL3
ENSG00000203710	0.86651 (0.76706-0.97886)	0.021254	1	1	CR1
ENSG00000028310	2.0255 (1.1105-3.6943)	0.021342	1	1	BRD9
ENSG00000196074	1.3172 (1.0417-1.6655)	0.021355	1	1	SYCP2
ENSG00000257591	1.6763 (1.0797-2.6028)	0.021366	1	1	ZNF625
ENSG00000169413	0.7274 (0.55462-0.95401)	0.021436	1	1	RNASE6
ENSG00000125498	0.8254 (0.70086-0.97207)	0.021482	1	1	KIR2DL1
ENSG00000164362	1.186 (1.0255-1.3717)	0.021496	1	1	TERT
ENSG00000153208	0.75509 (0.59427-0.95943)	0.02151	1	1	MERTK
ENSG00000083838	1.5286 (1.0644-2.1952)	0.021562	1	1	ZNF446
ENSG00000116604	1.7403 (1.0849-2.7918)	0.021578	1	1	MEF2D
ENSG00000137274	1.5535 (1.0669-2.262)	0.021588	1	1	BPHL
ENSG00000091583	0.43671 (0.2154-0.88542)	0.021594	1	1	APOH
ENSG00000068831	0.78129 (0.63293-0.96441)	0.021607	1	1	RASGRP2
ENSG00000173868	0.755 (0.59404-0.95959)	0.02161	1	1	PHOSPHO1
ENSG00000119729	1.397 (1.0503-1.8583)	0.021611	1	1	RHOQ
ENSG00000102962	0.80725 (0.67244-0.96908)	0.021627	1	1	CCL22
ENSG00000167657	1.8912 (1.0979-3.2576)	0.021634	1	1	DAPK3
ENSG00000147400	1.7122 (1.0818-2.7101)	0.021704	1	1	CETN2
ENSG00000170500	0.87351 (0.7782-0.98049)	0.021775	1	1	LONRF2
ENSG00000006704	1.5008 (1.0609-2.1232)	0.02179	1	1	GTF2IRD1
ENSG00000142235	0.78732 (0.64182-0.96579)	0.021801	1	1	LMTK3
ENSG00000130684	1.7242 (1.0825-2.7463)	0.021813	1	1	ZNF337
ENSG00000185043	0.67334 (0.48022-0.94412)	0.021825	1	1	CIB1
ENSG00000107742	0.81944 (0.69119-0.97148)	0.02184	1	1	SPOCK2
ENSG00000198276	1.7618 (1.0857-2.8589)	0.021849	1	1	UCKL1
ENSG00000259417	1.2417 (1.0319-1.4941)	0.021879	1	1	CTXND1
ENSG00000132874	0.7951 (0.65355-0.9673)	0.021882	1	1	SLC14A2
ENSG00000143379	1.979 (1.1038-3.5483)	0.021933	1	1	SETDB1
ENSG00000115677	1.77 (1.0861-2.8845)	0.021935	1	1	HDLBP
ENSG00000135439	0.75314 (0.59096-0.95981)	0.021936	1	1	AGAP2
ENSG00000106392	1.5504 (1.0655-2.2559)	0.021938	1	1	C1GALT1
ENSG00000125753	0.56608 (0.34794-0.921)	0.021944	1	1	VASP
ENSG00000116120	2.1505 (1.1171-4.1402)	0.021952	1	1	FARSB
ENSG00000250673	0.7933 (0.65072-0.96712)	0.021983	1	1	REELD1
ENSG00000205882	1.1813 (1.0243-1.3622)	0.021984	1	1	DEFB134
ENSG00000253910	1.287 (1.0371-1.597)	0.021985	1	1	PCDHGB2
ENSG00000177989	0.7249 (0.55045-0.95463)	0.021992	1	1	ODF3B
ENSG00000179636	0.75235 (0.58976-0.95977)	0.021993	1	1	TPPP2
ENSG00000141469	0.81596 (0.68554-0.97118)	0.022074	1	1	SLC14A1
ENSG00000166446	0.76071 (0.60186-0.96148)	0.0221	1	1	CDYL2
ENSG00000185189	1.4465 (1.0544-1.9844)	0.022106	1	1	NRBP2
ENSG00000096093	1.5775 (1.0676-2.331)	0.022123	1	1	EFHC1
ENSG00000123570	1.2949 (1.0378-1.6157)	0.022126	1	1	RAB9B
ENSG00000181982	1.4408 (1.0537-1.9702)	0.022158	1	1	CCDC149
ENSG00000160049	1.7369 (1.0823-2.7875)	0.022161	1	1	DFFA
ENSG00000105519	0.68709 (0.49812-0.94775)	0.022197	1	1	CAPS
ENSG00000162910	1.6727 (1.0762-2.5997)	0.022231	1	1	MRPL55
ENSG00000093134	0.8475 (0.73542-0.97666)	0.022239	1	1	VNN3
ENSG00000226761	0.63528 (0.43058-0.93731)	0.022241	1	1	TAS2R46
ENSG00000164270	0.75634 (0.5953-0.96094)	0.022244	1	1	HTR4
ENSG00000132680	1.9834 (1.1025-3.5681)	0.02227	1	1	KHDC4
ENSG00000135297	0.5046 (0.28063-0.9073)	0.022317	1	1	MTO1
ENSG00000099985	0.77203 (0.61837-0.96388)	0.022321	1	1	OSM
ENSG00000172487	3.1963 (1.1791-8.6644)	0.022384	1	1	OR8J1
ENSG00000120594	0.72286 (0.54712-0.95507)	0.022405	1	1	PLXDC2
ENSG00000178971	0.62766 (0.42082-0.93616)	0.022408	1	1	CTC1
ENSG00000204611	1.6936 (1.0774-2.6622)	0.022434	1	1	ZNF616
ENSG00000130766	0.69252 (0.50517-0.94936)	0.02244	1	1	SESN2
ENSG00000146909	1.907 (1.0955-3.3194)	0.022451	1	1	NOM1
ENSG00000002822	1.4655 (1.0555-2.0349)	0.022466	1	1	MAD1L1
ENSG00000186417	0.84319 (0.72831-0.9762)	0.022469	1	1	GLDN
ENSG00000165806	0.76581 (0.60897-0.96304)	0.022486	1	1	CASP7
ENSG00000152977	1.1737 (1.0228-1.3469)	0.022574	1	1	ZIC1
ENSG00000198399	0.49205 (0.26744-0.90532)	0.022625	1	1	ITSN2
ENSG00000149639	1.8318 (1.0886-3.0824)	0.022629	1	1	SOGA1
ENSG00000168811	0.81957 (0.69068-0.9725)	0.022644	1	1	IL12A
ENSG00000140287	0.87018 (0.77211-0.98071)	0.022651	1	1	HDC
ENSG00000143514	1.7385 (1.0804-2.7976)	0.022698	1	1	TP53BP2
ENSG00000107651	0.39391 (0.17673-0.87794)	0.022707	1	1	SEC23IP
ENSG00000197364	3.0954 (1.1707-8.1847)	0.022751	1	1	S100A7L2
ENSG00000153406	1.8468 (1.0893-3.1309)	0.022753	1	1	NMRAL1
ENSG00000163874	0.81405 (0.68196-0.97173)	0.022763	1	1	ZC3H12A
ENSG00000172548	0.83479 (0.71463-0.97515)	0.022764	1	1	NIPAL4
ENSG00000066651	0.6453 (0.44263-0.94078)	0.022766	1	1	TRMT11
ENSG00000169641	2.0051 (1.1017-3.6492)	0.022791	1	1	LUZP1
ENSG00000184381	1.4482 (1.0529-1.9921)	0.022812	1	1	PLA2G6
ENSG00000162366	0.87582 (0.7813-0.98178)	0.022871	1	1	PDZK1IP1
ENSG00000139354	1.3748 (1.0451-1.8085)	0.02288	1	1	GAS2L3
ENSG00000187605	0.57414 (0.35598-0.92599)	0.022892	1	1	TET3
ENSG00000105246	0.79425 (0.65129-0.96859)	0.022892	1	1	EBI3
ENSG00000160224	0.77021 (0.61502-0.96456)	0.022952	1	1	AIRE
ENSG00000171223	0.70698 (0.52435-0.95323)	0.022958	1	1	JUNB
ENSG00000131732	1.5439 (1.0618-2.2449)	0.022968	1	1	ZCCHC9
ENSG00000128052	1.3633 (1.0437-1.7809)	0.023003	1	1	KDR
ENSG00000136156	0.62623 (0.41829-0.93754)	0.023014	1	1	ITM2B
ENSG00000176749	1.2754 (1.0341-1.5731)	0.023029	1	1	CDK5R1
ENSG00000244242	0.83628 (0.71679-0.9757)	0.023047	1	1	IFITM10
ENSG00000096060	0.78542 (0.63773-0.96733)	0.023056	1	1	FKBP5
ENSG00000157823	0.57423 (0.35588-0.92655)	0.023058	1	1	AP3S2
ENSG00000196428	1.905 (1.0926-3.3213)	0.023075	1	1	TSC22D2
ENSG00000105205	0.73419 (0.56239-0.95848)	0.023101	1	1	CLC
ENSG00000158473	0.80588 (0.66896-0.97082)	0.023103	1	1	CD1D
ENSG00000184956	0.69855 (0.51258-0.95197)	0.023111	1	1	MUC6
ENSG00000230268	1.5643 (1.0632-2.3015)	0.023131	1	1	SSU72P8
ENSG00000123843	0.68314 (0.49168-0.94915)	0.023147	1	1	C4BPB
ENSG00000155011	1.2017 (1.0255-1.4081)	0.023152	1	1	DKK2
ENSG00000270379	0.76794 (0.61141-0.96455)	0.023189	1	1	HEATR9
ENSG00000180611	0.78713 (0.64018-0.96781)	0.023189	1	1	MB21D2
ENSG00000186141	2.1907 (1.1131-4.3115)	0.023194	1	1	POLR3C
ENSG00000066382	1.1462 (1.0188-1.2896)	0.023227	1	1	MPPED2
ENSG00000102794	0.79196 (0.64745-0.96872)	0.023257	1	1	ACOD1
ENSG00000107404	1.6057 (1.0667-2.4172)	0.023259	1	1	DVL1
ENSG00000204619	1.7017 (1.0751-2.6934)	0.023269	1	1	PPP1R11
ENSG00000117395	1.6541 (1.0706-2.5556)	0.023373	1	1	EBNA1BP2
ENSG00000167083	0.81287 (0.67952-0.97239)	0.023435	1	1	GNGT2
ENSG00000146373	0.76386 (0.6051-0.96428)	0.023455	1	1	RNF217
ENSG00000183671	0.81616 (0.68461-0.97298)	0.02349	1	1	GPR1
ENSG00000005156	1.7648 (1.0796-2.8848)	0.023491	1	1	LIG3
ENSG00000155287	0.5164 (0.29146-0.91494)	0.023539	1	1	SLC25A28
ENSG00000142961	0.80208 (0.6627-0.97078)	0.023546	1	1	MOB3C
ENSG00000174989	1.8298 (1.0846-3.0869)	0.023555	1	1	FBXW8
ENSG00000137492	1.5295 (1.0584-2.2102)	0.023686	1	1	THAP12
ENSG00000117543	1.6664 (1.0705-2.5938)	0.023702	1	1	DPH5
ENSG00000152056	0.71059 (0.52849-0.95543)	0.023711	1	1	AP1S3
ENSG00000133321	0.85284 (0.74294-0.979)	0.02373	1	1	RARRES3
ENSG00000170819	0.84787 (0.73488-0.97824)	0.023735	1	1	BFSP2
ENSG00000109684	0.82014 (0.69059-0.974)	0.023802	1	1	CLNK
ENSG00000111860	0.7195 (0.54078-0.95728)	0.023841	1	1	CEP85L
ENSG00000172380	1.566 (1.0612-2.3108)	0.023857	1	1	GNG12
ENSG00000153802	0.80175 (0.66188-0.97118)	0.023888	1	1	TMPRSS11D
ENSG00000121741	0.54156 (0.31808-0.92206)	0.023894	1	1	ZMYM2
ENSG00000174600	0.74197 (0.57266-0.96134)	0.023929	1	1	CMKLR1
ENSG00000071539	1.3532 (1.0407-1.7594)	0.023943	1	1	TRIP13
ENSG00000147166	0.65029 (0.44757-0.94485)	0.023971	1	1	ITGB1BP2
ENSG00000157654	1.2161 (1.0261-1.4413)	0.023995	1	1	PALM2-AKAP2
ENSG00000163492	0.83337 (0.71134-0.97633)	0.024038	1	1	CCDC141
ENSG00000022277	1.6776 (1.0702-2.6296)	0.024076	1	1	RTFDC1
ENSG00000019991	0.76516 (0.60639-0.9655)	0.024078	1	1	HGF
ENSG00000134028	0.86213 (0.75787-0.98073)	0.024082	1	1	ADAMDEC1
ENSG00000042781	1.2233 (1.0266-1.4576)	0.024199	1	1	USH2A
ENSG00000178537	0.61539 (0.40342-0.93872)	0.024229	1	1	SLC25A20
ENSG00000204613	0.79023 (0.6439-0.96981)	0.024237	1	1	TRIM10
ENSG00000140563	0.80642 (0.66875-0.97242)	0.024273	1	1	MCTP2
ENSG00000127054	2.0331 (1.0964-3.77)	0.024319	1	1	INTS11
ENSG00000172296	0.811 (0.67579-0.97325)	0.024364	1	1	SPTLC3
ENSG00000164123	0.74156 (0.5715-0.96223)	0.024469	1	1	C4orf45
ENSG00000171777	0.78066 (0.62918-0.96862)	0.02447	1	1	RASGRP4
ENSG00000121440	1.2703 (1.0313-1.5647)	0.024486	1	1	PDZRN3
ENSG00000219626	1.6276 (1.0646-2.4882)	0.024505	1	1	FAM228B
ENSG00000049769	0.78091 (0.6295-0.96874)	0.024527	1	1	PPP1R3F
ENSG00000184708	1.8899 (1.085-3.2918)	0.024559	1	1	EIF4ENIF1
ENSG00000151062	0.77445 (0.61972-0.96781)	0.024599	1	1	CACNA2D4
ENSG00000162747	0.85535 (0.74638-0.98024)	0.02464	1	1	FCGR3B
ENSG00000170324	0.8218 (0.69249-0.97526)	0.024654	1	1	FRMPD2
ENSG00000166401	0.75866 (0.59622-0.96536)	0.024655	1	1	SERPINB8
ENSG00000186230	1.2473 (1.0286-1.5124)	0.024656	1	1	ZNF749
ENSG00000181896	0.6969 (0.50856-0.95499)	0.024674	1	1	ZNF101
ENSG00000198028	1.1466 (1.0176-1.2921)	0.024703	1	1	ZNF560
ENSG00000161609	0.82701 (0.70068-0.97611)	0.024716	1	1	CCDC155
ENSG00000118492	0.7832 (0.63278-0.96938)	0.02472	1	1	ADGB
ENSG00000105198	0.6086 (0.39449-0.93893)	0.024779	1	1	LGALS13
ENSG00000147677	1.5831 (1.06-2.3645)	0.02479	1	1	EIF3H
ENSG00000102539	1.2962 (1.0334-1.6258)	0.024799	1	1	MLNR
ENSG00000164082	0.77895 (0.62629-0.96884)	0.024806	1	1	GRM2
ENSG00000133639	0.64534 (0.44022-0.94603)	0.024815	1	1	BTG1
ENSG00000178927	0.58576 (0.36713-0.9346)	0.024851	1	1	C17orf62
ENSG00000127241	0.85622 (0.7476-0.98063)	0.024925	1	1	MASP1
ENSG00000138119	0.7489 (0.58166-0.96422)	0.024927	1	1	MYOF
ENSG00000118363	1.6703 (1.0666-2.6157)	0.02498	1	1	SPCS2
ENSG00000093144	0.61805 (0.40578-0.94134)	0.024989	1	1	ECHDC1
ENSG00000174136	1.2889 (1.0323-1.6093)	0.025042	1	1	RGMB
ENSG00000197353	0.82641 (0.69946-0.9764)	0.025047	1	1	LYPD2
ENSG00000118855	0.58956 (0.37134-0.93603)	0.025075	1	1	MFSD1
ENSG00000106086	1.7794 (1.0747-2.9464)	0.025102	1	1	PLEKHA8
ENSG00000181001	0.8411 (0.7229-0.97864)	0.025128	1	1	OR52N1
ENSG00000123700	0.73549 (0.56203-0.96248)	0.025182	1	1	KCNJ2
ENSG00000077279	1.172 (1.0199-1.3468)	0.025206	1	1	DCX
ENSG00000146411	0.82155 (0.69164-0.97587)	0.025213	1	1	SLC2A12
ENSG00000198796	0.85707 (0.74878-0.98103)	0.025227	1	1	ALPK2
ENSG00000215906	12.564 (1.3686-115.34)	0.025261	1	1	LACTBL1
ENSG00000277632	0.8647 (0.76131-0.98214)	0.025267	1	1	CCL3
ENSG00000183826	1.8845 (1.0817-3.283)	0.025272	1	1	BTBD9
ENSG00000134061	0.82032 (0.68964-0.97577)	0.025282	1	1	CD180
ENSG00000172469	0.60427 (0.38863-0.93955)	0.025298	1	1	MANEA
ENSG00000082701	2.0523 (1.0928-3.8545)	0.02536	1	1	GSK3B
ENSG00000164929	1.1607 (1.0185-1.3227)	0.025416	1	1	BAALC
ENSG00000168916	1.326 (1.0352-1.6985)	0.025515	1	1	ZNF608
ENSG00000160953	1.8485 (1.0781-3.1696)	0.025539	1	1	MUM1
ENSG00000112773	0.69822 (0.50939-0.95703)	0.02555	1	1	FAM46A
ENSG00000172465	1.5855 (1.0578-2.3763)	0.025593	1	1	TCEAL1
ENSG00000221855	0.80285 (0.66202-0.97363)	0.025642	1	1	TAS2R41
ENSG00000165521	0.81347 (0.67855-0.97521)	0.025662	1	1	EML5
ENSG00000144730	1.2216 (1.0246-1.4566)	0.025675	1	1	IL17RD
ENSG00000105202	1.6193 (1.0603-2.4732)	0.025698	1	1	FBL
ENSG00000143621	1.9009 (1.081-3.3427)	0.025724	1	1	ILF2
ENSG00000262560	1.3656 (1.0384-1.7959)	0.025758	1	1	AC018512
ENSG00000071051	1.482 (1.0488-2.0943)	0.025764	1	1	NCK2
ENSG00000143457	1.3893 (1.0405-1.855)	0.025805	1	1	GOLPH3L
ENSG00000183309	1.6816 (1.0647-2.6558)	0.025814	1	1	ZNF623
ENSG00000060982	0.8127 (0.67722-0.97528)	0.025817	1	1	BCAT1
ENSG00000114200	1.1993 (1.0221-1.4071)	0.025843	1	1	BCHE
ENSG00000097096	1.244 (1.0266-1.5073)	0.025854	1	1	SYDE2
ENSG00000108405	0.83985 (0.72033-0.97921)	0.025865	1	1	P2RX1
ENSG00000107485	0.85451 (0.74414-0.98125)	0.02587	1	1	GATA3
ENSG00000010030	0.84424 (0.72737-0.97989)	0.025935	1	1	ETV7
ENSG00000090612	1.6077 (1.0586-2.4417)	0.025945	1	1	ZNF268
ENSG00000100129	1.5182 (1.0513-2.1924)	0.025975	1	1	EIF3L
ENSG00000184185	1.2047 (1.0225-1.4193)	0.025984	1	1	KCNJ12
ENSG00000170604	1.6513 (1.0618-2.5682)	0.026004	1	1	IRF2BP1
ENSG00000146858	1.3758 (1.0389-1.8219)	0.026014	1	1	ZC3HAV1L
ENSG00000119698	0.81671 (0.68334-0.97611)	0.026026	1	1	PPP4R4
ENSG00000138135	0.77936 (0.62576-0.97068)	0.026036	1	1	CH25H
ENSG00000125457	0.52857 (0.30145-0.92681)	0.026066	1	1	MIF4GD
ENSG00000159216	0.72141 (0.54106-0.96186)	0.02609	1	1	RUNX1
ENSG00000107147	0.81677 (0.68336-0.97623)	0.026124	1	1	KCNT1
ENSG00000214193	1.3185 (1.0334-1.6824)	0.02613	1	1	SH3D21
ENSG00000154760	0.80828 (0.67003-0.97504)	0.026147	1	1	SLFN13
ENSG00000173207	1.6911 (1.0641-2.6875)	0.026232	1	1	CKS1B
ENSG00000029153	0.81302 (0.67737-0.97582)	0.026233	1	1	ARNTL2
ENSG00000180488	1.8823 (1.0776-3.2881)	0.026249	1	1	MIGA1
ENSG00000100296	1.7598 (1.069-2.8971)	0.026262	1	1	THOC5
ENSG00000127318	0.72499 (0.54594-0.96275)	0.026263	1	1	IL22
ENSG00000121966	0.79318 (0.64658-0.97302)	0.026266	1	1	CXCR4
ENSG00000213445	0.67322 (0.47486-0.95445)	0.026301	1	1	SIPA1
ENSG00000115526	1.5964 (1.0566-2.412)	0.026318	1	1	CHST10
ENSG00000160013	0.74151 (0.56953-0.96541)	0.026324	1	1	PTGIR
ENSG00000115361	1.1901 (1.0207-1.3877)	0.026325	1	1	ACADL
ENSG00000244045	0.47777 (0.24895-0.91688)	0.026359	1	1	TMEM199
ENSG00000167642	0.83492 (0.71201-0.97904)	0.026369	1	1	SPINT2
ENSG00000163220	0.87551 (0.77858-0.98452)	0.026377	1	1	S100A9
ENSG00000204310	1.4528 (1.0448-2.0201)	0.026398	1	1	AGPAT1
ENSG00000188312	0.60374 (0.3866-0.94286)	0.026509	1	1	CENPP
ENSG00000124882	0.83582 (0.71336-0.97931)	0.02651	1	1	EREG
ENSG00000186468	1.4964 (1.0481-2.1364)	0.026512	1	1	RPS23
ENSG00000113303	0.82909 (0.70248-0.97851)	0.02663	1	1	BTNL8
ENSG00000188807	1.4511 (1.044-2.0168)	0.026657	1	1	TMEM201
ENSG00000105137	1.5297 (1.0504-2.2278)	0.02667	1	1	SYDE1
ENSG00000150995	0.67672 (0.47908-0.95589)	0.026695	1	1	ITPR1
ENSG00000155380	1.4628 (1.0449-2.0479)	0.026697	1	1	SLC16A1
ENSG00000157870	1.4325 (1.0422-1.969)	0.026778	1	1	FAM213B
ENSG00000186810	0.79424 (0.6477-0.97393)	0.02684	1	1	CXCR3
ENSG00000181761	0.34867 (0.13718-0.88624)	0.026848	1	1	OR8H3
ENSG00000158055	0.86507 (0.76086-0.98354)	0.026872	1	1	GRHL3
ENSG00000196700	1.6797 (1.0611-2.6588)	0.026884	1	1	ZNF512B
ENSG00000174405	0.5878 (0.36713-0.94108)	0.026909	1	1	LIG4
ENSG00000176125	1.4318 (1.0418-1.9677)	0.02693	1	1	UFSP1
ENSG00000175513	1.3296 (1.0331-1.7113)	0.02693	1	1	TSGA10IP
ENSG00000101546	2.0265 (1.0838-3.789)	0.02696	1	1	RBFA
ENSG00000027075	0.72124 (0.5399-0.9635)	0.026991	1	1	PRKCH
ENSG00000134762	0.90118 (0.82179-0.98825)	0.027025	1	1	DSC3
ENSG00000130066	0.67819 (0.48067-0.95687)	0.027036	1	1	SAT1
ENSG00000143772	1.2998 (1.0302-1.6398)	0.027045	1	1	ITPKB
ENSG00000146425	0.52911 (0.30093-0.93031)	0.027047	1	1	DYNLT1
ENSG00000085377	0.60765 (0.39069-0.94509)	0.027065	1	1	PREP
ENSG00000213934	1.4849 (1.0458-2.1083)	0.027079	1	1	HBG1
ENSG00000168237	0.63398 (0.42321-0.94974)	0.027103	1	1	GLYCTK
ENSG00000186063	1.9451 (1.0781-3.5096)	0.027132	1	1	AIDA
ENSG00000226929	3.613 (1.1559-11.293)	0.027165	1	1	CT47A11
ENSG00000278646	54.82 (1.5709-1913.1)	0.027165	1	1	AC008162
ENSG00000070882	0.72955 (0.55141-0.96524)	0.027267	1	1	OSBPL3
ENSG00000092010	0.67133 (0.47122-0.9564)	0.027325	1	1	PSME1
ENSG00000129204	0.85589 (0.7454-0.98276)	0.02735	1	1	USP6
ENSG00000155099	1.5183 (1.0477-2.2003)	0.027381	1	1	PIP4P2
ENSG00000155158	0.76894 (0.6088-0.97122)	0.02745	1	1	TTC39B
ENSG00000183853	1.5542 (1.0502-2.3002)	0.027473	1	1	KIRREL1
ENSG00000185880	0.75727 (0.59141-0.96965)	0.0275	1	1	TRIM69
ENSG00000135363	0.80489 (0.66361-0.97624)	0.027517	1	1	LMO2
ENSG00000142512	0.83569 (0.7124-0.98032)	0.02752	1	1	SIGLEC10
ENSG00000089639	0.63591 (0.42517-0.95111)	0.027524	1	1	GMIP
ENSG00000136631	1.8563 (1.0707-3.2182)	0.027578	1	1	VPS45
ENSG00000173175	1.2563 (1.0255-1.539)	0.027588	1	1	ADCY5
ENSG00000187535	1.675 (1.0585-2.6506)	0.027616	1	1	IFT140
ENSG00000134243	1.4078 (1.0384-1.9088)	0.027637	1	1	SORT1
ENSG00000155962	0.80386 (0.66188-0.9763)	0.027676	1	1	CLIC2
ENSG00000118454	2.0084 (1.0796-3.7364)	0.027685	1	1	ANKRD13C
ENSG00000101842	0.79345 (0.64572-0.97496)	0.027722	1	1	VSIG1
ENSG00000116996	0.78961 (0.63981-0.97448)	0.027752	1	1	ZP4
ENSG00000108256	0.47619 (0.24593-0.92206)	0.027761	1	1	NUFIP2
ENSG00000135002	0.62213 (0.40765-0.94945)	0.027772	1	1	RFK
ENSG00000162493	0.82738 (0.69887-0.97952)	0.02779	1	1	PDPN
ENSG00000011590	0.74332 (0.57067-0.9682)	0.027836	1	1	ZBTB32
ENSG00000179331	0.82435 (0.69398-0.97922)	0.027879	1	1	RAB39A
ENSG00000104341	1.3457 (1.0327-1.7534)	0.027925	1	1	LAPTM4B
ENSG00000152034	0.53375 (0.30491-0.93435)	0.027972	1	1	MCHR2
ENSG00000100731	0.52289 (0.29323-0.93241)	0.028013	1	1	PCNX1
ENSG00000204574	1.6879 (1.058-2.6929)	0.028049	1	1	ABCF1
ENSG00000258223	0.34028 (0.13003-0.89051)	0.028076	1	1	PRSS58
ENSG00000130159	1.6601 (1.0559-2.6101)	0.028129	1	1	ECSIT
ENSG00000100433	0.80281 (0.65987-0.97672)	0.028135	1	1	KCNK10
ENSG00000115274	1.3745 (1.0347-1.826)	0.028151	1	1	INO80B
ENSG00000105963	0.7334 (0.55603-0.96733)	0.028158	1	1	ADAP1
ENSG00000006555	0.82534 (0.69529-0.97971)	0.028214	1	1	TTC22
ENSG00000163803	0.76288 (0.59906-0.97152)	0.028218	1	1	PLB1
ENSG00000064999	1.252 (1.0243-1.5303)	0.02824	1	1	ANKS1A
ENSG00000106049	1.4649 (1.0415-2.0605)	0.028271	1	1	HIBADH
ENSG00000144320	1.5294 (1.0463-2.2357)	0.028278	1	1	LNPK
ENSG00000171115	0.80808 (0.66795-0.9776)	0.028302	1	1	GIMAP8
ENSG00000051108	0.59948 (0.37946-0.94706)	0.028302	1	1	HERPUD1
ENSG00000159388	0.7158 (0.53088-0.96513)	0.02833	1	1	BTG2
ENSG00000104903	0.71959 (0.53618-0.96574)	0.028368	1	1	LYL1
ENSG00000176092	0.83708 (0.71401-0.98136)	0.028393	1	1	CRYBG2
ENSG00000115993	1.3509 (1.0322-1.7681)	0.028456	1	1	TRAK2
ENSG00000182670	1.7281 (1.0593-2.8191)	0.028472	1	1	TTC3
ENSG00000162032	1.551 (1.0473-2.2969)	0.028474	1	1	SPSB3
ENSG00000131845	1.7128 (1.0583-2.7721)	0.028487	1	1	ZNF304
ENSG00000171206	0.63082 (0.4177-0.95268)	0.028492	1	1	TRIM8
ENSG00000101811	1.8607 (1.0675-3.2434)	0.028497	1	1	CSTF2
ENSG00000109452	1.3317 (1.0306-1.7209)	0.028499	1	1	INPP4B
ENSG00000114353	0.55209 (0.32434-0.93977)	0.028607	1	1	GNAI2
ENSG00000134326	0.80431 (0.66181-0.97751)	0.028629	1	1	CMPK2
ENSG00000101782	0.46672 (0.23587-0.92352)	0.028636	1	1	RIOK3
ENSG00000185261	0.74615 (0.57397-0.96999)	0.028697	1	1	KIAA0825
ENSG00000091127	1.5816 (1.0488-2.3852)	0.02872	1	1	PUS7
ENSG00000184925	0.74965 (0.57905-0.97052)	0.028737	1	1	LCN12
ENSG00000112640	1.8734 (1.0673-3.2883)	0.028744	1	1	PPP2R5D
ENSG00000185187	0.709 (0.52085-0.9651)	0.028837	1	1	SIGIRR
ENSG00000179873	1.164 (1.0158-1.3338)	0.028873	1	1	NLRP11
ENSG00000182634	2.6451 (1.105-6.3318)	0.028949	1	1	OR10G7
ENSG00000143318	0.83016 (0.70246-0.98108)	0.028951	1	1	CASQ1
ENSG00000116151	1.5275 (1.0443-2.2344)	0.02901	1	1	MORN1
ENSG00000187950	0.78152 (0.62638-0.97509)	0.02901	1	1	OVCH1
ENSG00000111737	0.4811 (0.24938-0.92812)	0.029076	1	1	RAB35
ENSG00000127124	0.75696 (0.58946-0.97204)	0.029097	1	1	HIVEP3
ENSG00000159784	0.84352 (0.72395-0.98284)	0.029113	1	1	FAM131B
ENSG00000130538	2.4795 (1.0954-5.6127)	0.029366	1	1	OR11H1
ENSG00000101695	0.7406 (0.56525-0.97035)	0.029384	1	1	RNF125
ENSG00000256060	1.6338 (1.0504-2.5412)	0.029392	1	1	TRAPPC2B
ENSG00000185662	0.68206 (0.4833-0.96256)	0.029475	1	1	SMIM23
ENSG00000121060	0.58102 (0.35633-0.9474)	0.029512	1	1	TRIM25
ENSG00000131097	0.74798 (0.57588-0.97152)	0.029517	1	1	HIGD1B
ENSG00000141293	0.85067 (0.73537-0.98405)	0.029531	1	1	SKAP1
ENSG00000225190	0.52541 (0.29417-0.93843)	0.029653	1	1	PLEKHM1
ENSG00000102802	0.8632 (0.756-0.98559)	0.029667	1	1	MEDAG
ENSG00000228278	0.80587 (0.66337-0.97899)	0.029717	1	1	ORM2
ENSG00000038382	1.5661 (1.0451-2.3469)	0.029733	1	1	TRIO
ENSG00000053371	1.6256 (1.0489-2.5193)	0.029737	1	1	AKR7A2
ENSG00000083223	0.58209 (0.35732-0.94823)	0.029745	1	1	ZCCHC6
ENSG00000156875	1.8518 (1.0623-3.2281)	0.029772	1	1	MFSD14A
ENSG00000038002	0.64371 (0.43262-0.95779)	0.029805	1	1	AGA
ENSG00000164305	0.53755 (0.30703-0.94116)	0.029842	1	1	CASP3
ENSG00000268182	1.2619 (1.023-1.5566)	0.029857	1	1	SMIM17
ENSG00000178409	1.3937 (1.0329-1.8805)	0.029865	1	1	BEND3
ENSG00000169826	0.55834 (0.32997-0.94476)	0.029877	1	1	CSGALNACT2
ENSG00000250506	1.569 (1.0449-2.3561)	0.029895	1	1	CDK3
ENSG00000027697	0.59778 (0.37569-0.95117)	0.029915	1	1	IFNGR1
ENSG00000164074	0.49665 (0.26401-0.93426)	0.029941	1	1	ABHD18
ENSG00000064932	0.59271 (0.36959-0.95053)	0.029969	1	1	SBNO2
ENSG00000196581	0.8322 (0.70501-0.98234)	0.029969	1	1	AJAP1
ENSG00000170142	2.0601 (1.0726-3.9566)	0.029971	1	1	UBE2E1
ENSG00000106351	0.64416 (0.43302-0.95825)	0.029974	1	1	AGFG2
ENSG00000135148	0.5869 (0.36265-0.94982)	0.03004	1	1	TRAFD1
ENSG00000172640	0.79473 (0.64575-0.97807)	0.030055	1	1	OR10AD1
ENSG00000205755	0.83772 (0.71388-0.98306)	0.030058	1	1	CRLF2
ENSG00000220008	0.77941 (0.62225-0.97625)	0.03007	1	1	LINGO3
ENSG00000142530	1.2801 (1.024-1.6002)	0.030146	1	1	FAM71E1
ENSG00000156273	0.64437 (0.43311-0.95868)	0.030147	1	1	BACH1
ENSG00000179862	0.716 (0.52937-0.96843)	0.030148	1	1	CITED4
ENSG00000122584	1.2864 (1.0245-1.6153)	0.030156	1	1	NXPH1
ENSG00000144476	0.78601 (0.63215-0.97732)	0.030281	1	1	ACKR3
ENSG00000107593	0.82198 (0.68837-0.98151)	0.030298	1	1	PKD2L1
ENSG00000110080	1.3296 (1.0275-1.7207)	0.030314	1	1	ST3GAL4
ENSG00000117479	1.3163 (1.0265-1.688)	0.030331	1	1	SLC19A2
ENSG00000173597	0.7636 (0.5982-0.97472)	0.030346	1	1	SULT1B1
ENSG00000109445	1.6284 (1.0473-2.5318)	0.03036	1	1	ZNF330
ENSG00000104529	1.6668 (1.0496-2.6468)	0.030377	1	1	EEF1D
ENSG00000074696	1.5389 (1.0415-2.2738)	0.030463	1	1	HACD3
ENSG00000154065	0.81222 (0.6727-0.98068)	0.030551	1	1	ANKRD29
ENSG00000188290	1.331 (1.0272-1.7246)	0.03057	1	1	HES4
ENSG00000183347	0.85643 (0.74419-0.9856)	0.030588	1	1	GBP6
ENSG00000205279	1.6257 (1.0465-2.5255)	0.030591	1	1	CTXN3
ENSG00000080709	1.146 (1.0128-1.2967)	0.030603	1	1	KCNN2
ENSG00000163444	2.1499 (1.0742-4.3028)	0.030607	1	1	TMEM183A
ENSG00000130545	0.81475 (0.6766-0.98111)	0.030682	1	1	CRB3
ENSG00000136052	0.81455 (0.67627-0.98109)	0.030685	1	1	SLC41A2
ENSG00000186094	1.2079 (1.0177-1.4337)	0.03073	1	1	AGBL4
ENSG00000122877	0.83463 (0.70837-0.98339)	0.030759	1	1	EGR2
ENSG00000134489	0.76378 (0.59807-0.97541)	0.030814	1	1	HRH4
ENSG00000069248	1.9633 (1.0643-3.6216)	0.030821	1	1	NUP133
ENSG00000146278	0.67552 (0.47314-0.96447)	0.030843	1	1	PNRC1
ENSG00000111796	0.7013 (0.50816-0.96785)	0.030869	1	1	KLRB1
ENSG00000143546	0.90267 (0.82252-0.99063)	0.030889	1	1	S100A8
ENSG00000101160	0.69161 (0.49472-0.96686)	0.030998	1	1	CTSZ
ENSG00000130023	0.57678 (0.34981-0.95102)	0.031022	1	1	ERMARD
ENSG00000171659	0.67203 (0.4683-0.96439)	0.031026	1	1	GPR34
ENSG00000105072	1.5661 (1.0418-2.3543)	0.031029	1	1	C19orf44
ENSG00000116761	1.3044 (1.0244-1.661)	0.031143	1	1	CTH
ENSG00000173825	0.74121 (0.56443-0.97334)	0.031213	1	1	TIGD3
ENSG00000099804	1.8047 (1.0546-3.0883)	0.031246	1	1	CDC34
ENSG00000169302	1.1738 (1.0145-1.3581)	0.031264	1	1	STK32A
ENSG00000100196	1.4126 (1.0315-1.9347)	0.031307	1	1	KDELR3
ENSG00000147697	0.87013 (0.76657-0.98768)	0.031421	1	1	GSDMC
ENSG00000107554	0.62574 (0.40826-0.95909)	0.031422	1	1	DNMBP
ENSG00000139597	0.71723 (0.52986-0.97086)	0.031444	1	1	N4BP2L1
ENSG00000158483	1.4973 (1.0366-2.1629)	0.031447	1	1	FAM86C1
ENSG00000162923	1.9107 (1.0593-3.4466)	0.031456	1	1	WDR26
ENSG00000100253	0.78779 (0.63391-0.97903)	0.031467	1	1	MIOX
ENSG00000046653	1.3971 (1.0301-1.8949)	0.031491	1	1	GPM6B
[truncated: 17,428 more rows]
