# Supplementary material for: Tumour gene expression signature in primary melanoma predicts long-term outcomes
Source: Nat Commun. 2021 Feb 18;12:1137. doi: 10.1038/s41467-021-21207-2 (PMC7893180; doi:10.1038/s41467-021-21207-2)
Supplement: Supplementary file 8 — Source Data [file 41467_2021_21207_MOESM8_ESM.zip]

Archive with 2 entries (2 files):
- Source_data_file.xlsx
- __MACOSX/._Source_data_file.xlsx
