# Supplementary material for: Tumour gene expression signature in primary melanoma predicts long-term outcomes
Source: Nat Commun. 2021 Feb 18;12:1137. doi: 10.1038/s41467-021-21207-2 (PMC7893180; doi:10.1038/s41467-021-21207-2)
Supplement: Supplementary file 8 — Source Data [file 41467_2021_21207_MOESM8_ESM.zip › Source_data_file.xlsx]

## Sheet: Table1
	died_mm	msstime	ajccstage	negativeScore121	event	CutOff_0.33_121
9965149	Yes	1.9384	2	1.2494	Yes	High
1995099	Yes	4.19439	2	2.42307	Yes	High
3026138	No	12.501	2	-0.731587	No	Low
8487454	No	11.6411	1	-1.89672	No	Low
1953357	No	11.4356	1	-0.279892	No	High
2848871	Yes	2.72142	2	0.59628	Yes	High
7095710	No	11.3452	1	-0.722828	No	Low
6136425	No	11.2	2	0.356932	No	High
4622678	No	11.7123	2	0.281875	No	High
7931980	No	11.3315	2	-0.585854	No	Low
5174872	Yes	7.61396	2	-1.31315	No	Low
4113195	No	12.7233	2	-0.457862	No	Low
5098986	Yes	9.16085	2	-0.334395	No	High
9860834	No	11.5973	1	-0.466189	No	Low
9966051	No	12.8159	2	-2.03633	No	Low
2689155	No	12.652	2	1.03322	No	High
9009257	Yes	1.36892	2	0.0925691	Yes	High
2585029	No	11.4438	3	1.09124	No	High
5251180	No	11.6027	3	0.114585	No	High
8414369	Yes	2.10814	2	0.124712	Yes	High
8876290	No	5.10959	1	-0.342119	No	High
6953990	No	11.5343	2	-0.79107	No	Low
6781173	No	11.7644	1	-1.13174	No	Low
8219178	No	9.53699	1	-0.426674	No	Low
7415480	No	13.4931	2	0.500387	No	High
4549751	No	11.3233	2	0.866728	No	High
7833133	No	11.8055	3	-2.57307	No	Low
3411287	No	11.1589	2	0.30737	No	High
5662156	No	11.5096	1	0.512372	No	High
1154983	Yes	2.59822	2	0.653502	Yes	High
5733901	No	14	2	-0.212751	No	High
6303032	Yes	0.87064	2	-1.93595	Yes	Low
9073495	No	13.1178	2	-1.31266	No	Low
2631523	No	11.3671	1	-1.62142	No	Low
3176663	No	11.3069	1	-1.35733	No	Low
4285672	No	11.3315	1	-0.49477	No	Low
5302361	No	11.5863	2	-0.148695	No	High
5845944	No	9.16712	2	-0.0666766	No	High
5982256	No	11.3781	1	-0.53088	No	Low
3469983	No	11.5592	2	1.40299	No	High
7477819	No	11.2767	1	-1.76749	No	Low
3789846	No	12.189	1	0.848618	No	High
4441524	No	11.2192	2	-0.161175	No	High
7429187	No	11.0466	1	-0.458211	No	Low
2919663	No	11.1945	2	-0.390056	No	Low
4904412	No	11.0959	1	-0.588942	No	Low
6662923	No	13.0493	1	0.156604	No	High
9404408	Yes	3.59753	2	-0.500584	Yes	Low
9978922	No	11.5151	1	0.244828	No	High
7049446	No	6.89589	2	0.0370071	No	High
4861875	Yes	4.9254	3	0.715242	Yes	High
3907232	Yes	1.4976	2	-0.674761	Yes	Low
8611809	No	13.0438	2	-0.408685	No	Low
5440133	No	11.1781	2	-0.669456	No	Low
8778916	Yes	11.269	2	0.497767	No	High
7667988	No	9.03562	2	0.38545	No	High
3707891	Yes	1.53046	3	0.561674	Yes	High
1351371	No	10.9041	2	0.724207	No	High
6629930	Yes	9.01848	2	1.14253	No	High
6220184	No	13.3425	2	0.104995	No	High
7686332	No	8.98356	1	0.756314	No	High
7466303	No	11.0055	2	-1.88846	No	Low
8304273	No	10.7753	1	0.414195	No	High
8296975	No	10.863	1	0.582047	No	High
3822814	Yes	11.039	2	-1.09835	No	Low
4094457	Yes	4.10951	2	0.913226	Yes	High
6782745	No	11.0794	2	0.408486	No	High
3033263	Yes	2.66393	2	-0.270682	Yes	High
9982693	Yes	5.35797	1	1.50477	No	High
6349139	No	9.0274	2	-1.08082	No	Low
6466726	Yes	2.58727	2	0.376326	Yes	High
3226280	No	10.8027	2	-1.53396	No	Low
9505816	Yes	0.747444	1	-0.278571	Yes	High
2694316	No	10.9781	1	-1.01636	No	Low
3634524	Yes	1.87269	2	0.601653	Yes	High
2939813	Yes	5.48392	1	-1.37028	No	Low
9541108	No	14.3397	2	0.148045	No	High
3676435	Yes	3.64955	3	0.360631	Yes	High
5235353	Yes	9.94935	2	2.07307	No	High
6033010	No	10.4959	2	1.31399	No	High
8063092	Yes	6.85284	2	0.364067	No	High
7116889	No	10.7151	2	0.0302662	No	High
2611815	No	12.1973	1	2.31107	No	High
9784136	Yes	6.86379	2	-0.433557	No	Low
3658496	No	10.4192	2	0.246272	No	High
6328944	No	11.3233	1	1.12359	No	High
6085616	No	10.9123	2	0.758974	No	High
8637133	No	10.9014	3	0.504984	No	High
7186272	Yes	1.73032	2	-0.222971	Yes	High
6473620	No	10.6055	1	-1.46251	No	Low
7211737	No	10.5041	2	0.475989	No	High
7364361	No	10.3726	2	0.383797	No	High
8215347	Yes	1.57427	2	0.102264	Yes	High
4921156	No	10.2986	1	-1.27288	No	Low
2870864	Yes	3.55646	2	0.563156	Yes	High
9200896	No	10.348	1	0.449412	No	High
6048109	Yes	5.72759	3	0.144751	No	High
7285875	No	12.6767	2	-0.724287	No	Low
8404290	No	10.6274	1	-1.26651	No	Low
7674658	No	11.5206	2	-0.0631808	No	High
5534255	Yes	3.3566	2	1.46247	Yes	High
1495255	No	11.4278	2	0.179692	No	High
3343262	Yes	6.39836	2	2.10498	No	High
6692910	No	10.3151	1	0.94408	No	High
2309563	No	10.2	2	0.631932	No	High
3579484	No	11.4164	1	0.189067	No	High
6523884	No	11.4141	1	-0.451942	No	Low
1364740	No	11.0931	1	-0.628134	No	Low
9644565	No	13.5069	1	0.368346	No	High
9014437	No	10.2301	1	-1.71163	No	Low
6463281	No	11.3288	2	0.769906	No	High
8957089	Yes	3.9781	2	-0.493795	Yes	Low
3792408	Yes	3.90144	2	0.0921006	Yes	High
5093570	Yes	1.52224	1	0.608006	Yes	High
3413577	Yes	2.54619	2	0.653012	Yes	High
7786941	No	12.9918	2	1.07754	No	High
3774663	No	11.263	2	1.30556	No	High
4424944	Yes	8.07939	3	0.722967	No	High
9866170	No	9.89863	1	0.327823	No	High
8939554	Yes	1.38262	3	0.927752	Yes	High
9095660	Yes	3.85489	2	1.18856	Yes	High
5357358	Yes	1.32512	3	-1.2822	Yes	Low
8776422	Yes	3.18138	1	0.149107	Yes	High
7004478	No	10.4219	1	-0.232857	No	High
9359166	Yes	4.77481	1	0.666602	Yes	High
5645700	Yes	9.9384	1	0.841052	No	High
1837471	No	8.33425	2	-1.36694	No	Low
8333614	Yes	7.13758	2	0.922001	No	High
7643114	No	10.7753	2	-1.54452	No	Low
6684313	No	10.3151	1	0.82712	No	High
5766769	No	10.074	2	-0.33773	No	High
1621617	Yes	2.85284	2	0.447937	Yes	High
1481187	No	13.4986	1	-0.255328	No	High
7246185	No	12.9069	2	0.642456	No	High
2136284	No	12.7945	2	-0.490153	No	Low
6879163	Yes	1.69747	3	-1.74788	Yes	Low
3368284	No	6.31507	1	-0.339682	No	High
6254862	No	13	2	-2.18727	No	Low
2441157	No	11.4877	2	-0.751914	No	Low
7150479	No	10.463	1	1.39276	No	High
7084060	No	8.04384	1	0.274601	No	High
9432476	No	13.2822	2	-0.932646	No	Low
6515624	Yes	6.88022	1	0.423765	No	High
2823821	No	9.9589	1	0.0793955	No	High
2046759	No	9.83836	2	-0.20364	No	High
4968249	No	10.9671	1	-0.487401	No	Low
6136337	No	9.78082	2	-0.545942	No	Low
6865157	No	11.1425	2	-1.14303	No	Low
8477535	No	12.9397	2	-1.68969	No	Low
1587029	No	9.74794	1	-1.88169	No	Low
8171204	No	9.8137	1	-1.32748	No	Low
4554232	No	7.67123	2	-0.695707	No	Low
9094839	No	10.8521	3	0.821974	No	High
4767945	No	10.0301	1	0.0431762	No	High
8172314	Yes	2.47775	2	-0.665725	Yes	Low
5680916	No	9.70137	1	-0.276137	No	High
1199818	No	10.7589	1	-0.0864026	No	High
6921094	No	9.79452	1	-0.152678	No	High
2467148	Yes	1.20192	2	0.793937	Yes	High
6914220	No	12.8055	1	0.803563	No	High
8515136	No	13.2603	2	-0.358963	No	High
1513662	No	9.96164	2	-0.209678	No	High
4606906	No	11.2849	2	-0.711132	No	Low
7947920	No	9.76712	3	-0.199791	No	High
8280951	No	9.89589	1	0.554101	No	High
6400505	Yes	3.37578	2	0.978263	Yes	High
8197251	No	9.31781	2	-0.707907	No	Low
3879550	No	10.063	1	0.285479	No	High
9087401	Yes	1.60986	3	0.805419	Yes	High
2600848	No	10.4914	2	-0.892543	No	Low
8257015	Yes	4.5202	1	-0.951375	Yes	Low
3869600	No	12.6575	2	1.42081	No	High
6235823	No	7.59178	1	1.15936	No	High
1901759	No	9.30411	3	0.208841	No	High
3604663	No	9.62192	1	0.409171	No	High
9499270	No	11.0281	1	-0.247025	No	High
8193750	Yes	3.91239	1	0.376733	Yes	High
5378146	Yes	5.80424	2	0.0060297	No	High
7731822	No	7.45479	2	-0.244645	No	High
9087943	Yes	5.5551	2	0.591195	No	High
6179115	No	12.6767	2	1.23743	No	High
4755734	No	10.4148	2	0.260244	No	High
8576286	Yes	2.55167	2	-0.328246	Yes	High
5501191	No	12.6657	2	-1.81509	No	Low
8667151	No	9.1863	1	-1.40478	No	Low
9928330	Yes	2.04243	2	1.84952	Yes	High
7324356	Yes	2.78165	2	1.77595	Yes	High
4602919	No	8.99452	1	1.10419	No	High
1023959	No	9.12055	2	0.316977	No	High
5339045	No	11.3699	2	-0.963946	No	Low
9721167	Yes	1.81792	2	1.04384	Yes	High
4912901	No	8.83562	1	0.19789	No	High
6773261	No	10.789	1	1.07948	No	High
5921610	No	8.99452	1	0.790899	No	High
9885376	Yes	4.49282	3	-1.38558	Yes	Low
9592639	No	8.72055	1	0.595576	No	High
5419924	No	9.20548	2	0.823579	No	High
7763035	Yes	1.53319	2	1.23291	Yes	High
9788867	No	13.4027	2	0.616069	No	High
5254550	Yes	0.89254	3	-0.0962515	Yes	High
1936428	No	8.94795	2	0.304074	No	High
1885773	No	7.1589	1	-0.0213067	No	High
1861175	Yes	1.11978	1	-1.12101	Yes	Low
8620670	No	9.03836	1	0.533265	No	High
4022851	No	8.87945	2	-0.709986	No	Low
5786962	Yes	3.7755	2	0.682998	Yes	High
9819052	No	8.6137	2	-0.823106	No	Low
8592809	No	8.81918	1	-0.493154	No	Low
8403388	No	8.73425	1	-1.22768	No	Low
9068483	No	8.9726	1	1.30621	No	High
8159583	No	8.84658	1	-0.683719	No	Low
6637132	Yes	2.57906	1	-0.0342122	Yes	High
1207031	Yes	2.2861	2	1.80399	Yes	High
9745554	No	6.94247	2	0.791076	No	High
1279626	No	8.5726	2	0.594671	No	High
8600776	No	8.72877	2	-0.362369	No	High
2841714	No	8.48767	2	-0.785291	No	Low
4833128	No	10.6438	1	0.831739	No	High
1475040	No	8.68767	1	-1.58554	No	Low
7211356	Yes	1.43737	2	0.620568	Yes	High
4450836	No	8.57534	1	-0.0670043	No	High
7361575	No	8.75343	1	0.517854	No	High
7410348	No	9.30411	1	-0.494164	No	Low
6975774	Yes	4.92265	1	0.402869	Yes	High
6648521	Yes	1.46201	3	1.1538	Yes	High
8131831	No	12.9616	1	0.949357	No	High
8364528	No	10.1534	1	-2.35792	No	Low
5931101	No	8.95616	2	0.81254	No	High
2025359	No	6.74521	2	-0.753464	No	Low
8325791	No	8.84384	1	0.742668	No	High
6124834	No	12.6274	1	1.26164	No	High
9382776	No	8.47945	1	-1.92341	No	Low
4228783	No	9.26027	1	-0.0665071	No	High
3842751	No	8.34247	3	1.02542	No	High
5421590	Yes	2.3655	1	-0.901572	Yes	Low
6802115	No	8.50137	1	-1.39794	No	Low
9566308	No	9.10609	2	-0.168891	No	High
9753559	Yes	4.42437	2	-0.149246	Yes	High
6448517	No	8.50411	1	0.818356	No	High
5436317	No	8.32603	1	-2.58769	No	Low
1379483	No	8.25753	2	1.33151	No	High
5025341	No	8.5452	2	0.673022	No	High
5243001	Yes	7.77002	1	0.116667	No	High
5949369	Yes	2.62012	2	1.42426	Yes	High
4104765	No	12.6438	1	0.741127	No	High
3720487	Yes	1.80425	3	1.65421	Yes	High
3221009	No	13.6794	2	-0.990349	No	Low
2814411	No	8.6411	1	-1.31918	No	Low
3651172	No	8.03836	2	2.50173	No	High
8221371	Yes	2.39014	2	1.37813	Yes	High
3266482	No	8.48219	1	0.988473	No	High
3651133	No	8.57494	2	-0.0261958	No	High
1657021	Yes	5.7139	2	-0.945395	No	Low
2873819	No	8.03014	1	-0.844746	No	Low
7071807	No	13.4986	2	-0.639412	No	Low
7525739	Yes	4.22177	2	-0.0369713	Yes	High
2019981	No	8.02192	1	0.30554	No	High
9263878	No	8.4137	1	0.740706	No	High
7745175	Yes	5.0924	1	1.78143	No	High
3664055	Yes	5.43738	3	-0.944361	No	Low
4495102	No	8.36712	2	-0.455212	No	Low
7573363	Yes	3.58111	2	0.49961	Yes	High
4896900	No	8.48219	2	-0.195106	No	High
6275929	No	12.6959	1	0.898936	No	High
3762816	No	7.90685	3	0.594151	No	High
6294205	No	8.36986	1	1.28503	No	High
9675836	No	8.07123	2	0.732205	No	High
9918503	No	8.02466	2	0.317401	No	High
8126612	Yes	1.76865	1	0.0578233	Yes	High
4853870	No	7.85206	2	0.71048	No	High
4613105	Yes	4.96645	2	0.591017	Yes	High
8663296	No	8.28767	1	-0.964575	No	Low
5340786	Yes	1.91102	2	0.735715	Yes	High
5393967	No	7.73699	2	0.836917	No	High
5653787	Yes	0.783031	3	-0.0382797	Yes	High
6647991	No	7.88493	1	-2.49406	No	Low
6502221	Yes	1.9384	3	0.522458	Yes	High
9169475	No	8.21644	1	-1.56304	No	Low
6169253	No	7.67123	2	0.0260849	No	High
5261895	Yes	3.45243	2	-0.581658	Yes	Low
9074066	No	8.26575	3	-1.37526	No	Low
1098585	No	8.83836	2	0.237933	No	High
4989923	Yes	1.47022	2	0.965809	Yes	High
7683429	No	7.67397	2	1.21896	No	High
8139720	No	7.61644	2	0.511618	No	High
9435347	No	7.69863	2	-0.229166	No	High
6785858	No	7.64931	1	-1.42087	No	Low
8250972	No	7.61644	1	-2.23548	No	Low
3158011	No	8.34247	1	0.797047	No	High
4171700	No	13.1753	3	0.941767	No	High
2702133	No	8.24657	1	-0.139794	No	High
1971525	No	7.56438	2	1.70614	No	High
5735335	Yes	1.54688	3	0.633563	Yes	High
7470518	No	7.35342	2	0.599926	No	High
3664154	No	7.64931	1	-1.2799	No	Low
4519977	No	7.76164	2	-0.470715	No	Low
1598084	No	6.58082	1	-1.61159	No	Low
8379472	No	7.47671	2	-2.24989	No	Low
9173677	No	7.57808	1	0.440613	No	High
9668521	Yes	2.62559	2	0.920896	Yes	High
3750256	No	7.41096	3	-0.986918	No	Low
4901487	Yes	3.12935	3	0.0127456	Yes	High
5435977	Yes	3.51813	2	-0.822666	Yes	Low
3956007	Yes	2.61738	1	-2.07379	Yes	Low
4955241	Yes	6.7488	2	0.755453	No	High
8570084	No	6.16986	2	1.21	No	High
8770422	Yes	2.66393	2	0.112255	Yes	High
6306160	No	7.80822	1	1.32765	No	High
1894724	No	7.26849	2	0.544922	No	High
9468629	Yes	2.29431	1	-0.121189	Yes	High
9298324	No	7.86858	1	-2.17563	No	Low
1348177	No	7.47123	3	-0.544067	No	Low
5630198	No	7.47671	1	-0.627254	No	Low
7567182	Yes	1.43464	3	0.842347	Yes	High
5379948	No	7.4274	2	0.029415	No	High
9545159	Yes	1.07597	3	0.534231	Yes	High
1841904	No	7.32329	1	-0.569673	No	Low
4771473	No	12.4274	1	-1.87268	No	Low
5092153	No	7.38082	2	-1.03191	No	Low
8355496	No	7.15343	2	0.324196	No	High
6935919	No	7.29589	1	0.119786	No	High
5787431	No	7.69589	2	-0.646119	No	Low
2931195	No	7.29041	2	-1.79222	No	Low
7667411	No	7.12329	2	-0.138586	No	High
5346145	No	7.10685	2	-0.548378	No	Low
5590453	Yes	1.6783	3	1.89447	Yes	High
4071483	Yes	8.50924	3	0.784031	No	High
2109479	Yes	3.99727	1	0.872823	Yes	High
2167920	Yes	1.23478	2	-0.341339	Yes	High
8110715	No	7.18904	1	-0.136015	No	High
6782352	No	6.70411	2	0.223949	No	High
1370834	No	12.5397	2	-0.593576	No	Low
1794373	No	7.4137	2	-0.419716	No	Low
9207527	No	6.93973	2	0.726024	No	High
6624289	Yes	4.5859	2	-0.449179	Yes	Low
4104989	No	12.6384	2	0.618428	No	High
9628053	No	12.6794	3	0.878086	No	High
3956753	No	7.53973	2	0.320921	No	High
7260132	Yes	5.7577	3	0.707615	No	High
4881469	No	7.20548	1	-0.410808	No	Low
7602906	No	7.06849	2	-1.65377	No	Low
2445722	No	7.16712	2	0.957378	No	High
5640110	No	7.1589	2	1.4405	No	High
4644601	Yes	2.15195	2	0.825236	Yes	High
3305079	Yes	5.27036	2	1.68122	No	High
1762588	No	6.86027	2	-1.46097	No	Low
1530231	No	7.27945	2	-0.189804	No	High
7739025	No	7.17534	2	-0.37511	No	High
8526692	No	7.06027	1	-1.35082	No	Low
3504866	No	7.59452	2	0.36305	No	High
8768251	Yes	1.0924	3	-0.722314	Yes	Low
1555096	No	6.89863	2	-0.966099	No	Low
4131181	No	6.97808	1	-0.41728	No	Low
5498240	No	6.87671	1	-0.290415	No	High
2331174	No	6.92877	2	1.2399	No	High
7801485	Yes	4.79671	2	0.850632	Yes	High
2948160	No	6.73699	2	1.81999	No	High
2522302	Yes	2.43669	3	-0.40267	Yes	Low
6574860	Yes	1.97126	3	1.1688	Yes	High
2584089	No	6.91233	2	-1.00114	No	Low
3029309	No	7.30685	2	2.36248	No	High
1704151	No	6.61644	2	-0.359299	No	High
8814019	No	6.70137	2	-1.48417	No	Low
7451283	No	6.83014	1	-0.0965632	No	High
5349813	No	6.71781	3	0.238109	No	High
6531548	Yes	2.17385	2	-0.345853	Yes	High
5894253	Yes	0.999321	3	-0.299001	Yes	High
8241048	No	6.56712	1	1.51673	No	High
8798339	No	6.77534	3	-1.17273	No	Low
6720601	No	6.67671	1	0.502882	No	High
5868324	No	6.66849	2	-0.515478	No	Low
6145620	Yes	1.58521	2	0.597064	Yes	High
8274017	No	6.5863	2	-0.245118	No	High
7910705	No	6.71233	2	-1.12032	No	Low
6599493	No	6.47397	3	0.735189	No	High
4816549	No	6.86301	2	-0.561494	No	Low
5502955	Yes	11.1184	2	-1.03761	No	Low
1822638	No	6.72603	2	-0.251719	No	High
3120451	Yes	5.53593	1	-0.75875	No	Low
3482007	No	6.40274	3	0.499487	No	High
8089412	No	6.59726	1	-0.785463	No	Low
1932999	No	5.19726	1	1.13949	No	High
8369410	No	12.4794	1	-2.34763	No	Low
5230518	Yes	4.22724	2	1.74702	Yes	High
9907075	Yes	2.60918	2	0.755188	Yes	High
7562105	No	6.45205	2	0.738173	No	High
7537298	No	12.5343	1	-1.79307	No	Low
4295077	No	6.70959	1	-0.516966	No	Low
1228462	No	6.48767	1	1.6591	No	High
8852960	No	6.40274	2	-0.360472	No	High
8156356	Yes	1.16085	3	-1.72681	Yes	Low
1159053	Yes	4.85695	2	0.304338	Yes	High
4632963	No	6.31507	1	0.314195	No	High
9610690	No	6.58904	1	-0.043193	No	High
4127581	No	6.32603	1	-1.13274	No	Low
8563914	No	12.5315	2	-0.649837	No	Low
7817752	No	7.83299	2	-3.62224	No	Low
1255258	No	6.28219	1	0.879436	No	High
6483417	No	6.09041	2	-1.87983	No	Low
5199155	Yes	3.10472	2	-0.457963	Yes	Low
7344729	No	6.35069	1	-0.389593	No	High
5922318	No	6.13699	3	0.624859	No	High
4473167	Yes	1.66461	3	0.170126	Yes	High
4427652	No	5.98082	3	-0.112529	No	High
4140092	Yes	2.6119	2	1.78471	Yes	High
7035372	No	6.13973	2	-1.78428	No	Low
8449895	Yes	2.30526	3	0.710294	Yes	High
7499134	Yes	4.05202	2	1.94932	Yes	High
7998885	No	6.17808	1	2.00172	No	High
2484907	Yes	1.89185	3	1.14362	Yes	High
9150283	Yes	5.10061	2	0.0134116	No	High
2467078	Yes	2.80356	3	1.20425	Yes	High
7721735	No	5.82192	1	0.831122	No	High
9914154	No	5.96438	2	0.544781	No	High
7600918	Yes	2.7844	1	-1.64619	Yes	Low
7976801	No	5.8137	2	-0.0004562	No	High
7078683	No	6.11507	2	-0.766231	No	Low
5400888	No	5.79452	3	0.973483	No	High
5132165	No	5.89863	2	0.742757	No	High
4460138	No	8.41644	2	0.373139	No	High
2534180	No	13.1397	2	1.57439	No	High
3472734	No	6.47123	1	1.42642	No	High
5483937	No	6.03562	1	1.01482	No	High
5490556	Yes	4.28474	2	0.0192745	Yes	High
8330311	Yes	5.0486	2	0.963107	No	High
9516961	Yes	1.42915	2	0.616676	Yes	High
6255538	No	5.98082	2	0.370347	No	High
3423241	No	6.07671	2	-0.584172	No	Low
1306284	Yes	2.02327	2	0.974764	Yes	High
5087843	Yes	1.02122	3	1.03538	Yes	High
7361040	No	5.9863	1	1.31951	No	High
6570596	No	5.96438	1	-1.51977	No	Low
3631845	No	5.53699	1	-0.643709	No	Low
2139811	No	6.0274	2	-1.03341	No	Low
2572879	No	12.6301	3	0.205815	No	High
9817744	No	6.51781	1	0.770945	No	High
3674247	Yes	2.85284	3	0.0884548	Yes	High
1728951	Yes	5.37714	2	0.9462	No	High
9996049	Yes	0.862434	2	0.0307318	Yes	High
4103546	No	5.94247	1	0.335534	No	High
5586251	No	5.61096	1	-0.0842528	No	High
6924046	No	5.6548	2	-0.882116	No	Low
3647773	Yes	2.75975	3	1.29061	Yes	High
1421336	No	5.6411	1	-0.122163	No	High
2149156	No	5.53699	1	-0.796077	No	Low
6549442	No	5.51507	1	-0.387113	No	High
4838006	No	5.56438	1	-2.10157	No	Low
5154272	No	5.72055	1	-0.80815	No	Low
9065065	No	5.06027	2	0.991764	No	High
3414084	No	5.62192	1	0.664063	No	High
3482158	No	5.17808	1	-1.56807	No	Low
3210580	No	5.32055	1	0.90994	No	High
6089499	No	5.36438	2	-0.180859	No	High
5462861	Yes	12.3806	2	0.818562	No	High
4828122	Yes	4.15605	3	1.29599	Yes	High
9134881	No	5.34795	1	1.07692	No	High
1696153	No	5.03288	1	0.652893	No	High
8737828	No	5.70137	2	-1.15538	No	Low
1839532	Yes	3.31828	2	-0.247606	Yes	High
8104557	No	5.50137	2	-1.68121	No	Low
4112538	No	5.12329	3	-1.41698	No	Low
5775338	Yes	1.9384	3	1.68481	Yes	High
5086976	No	5.2137	3	1.07003	No	High
3063685	Yes	4.30116	3	0.528918	Yes	High
5727888	No	5.00548	1	-1.35089	No	Low
9682511	No	5.03014	3	-0.544208	No	Low
7137115	No	5.2293	2	0.949375	No	High
5957595	No	5.97947	2	-1.05375	No	Low
4427629	Yes	0.895271	3	-0.113559	Yes	High
9619160	Yes	5.26489	3	-1.15286	No	Low
3044109	No	5.69473	2	1.99189	No	High
3399089	Yes	1.76044	3	-0.28675	Yes	High
5674082	No	14.3151	1	-1.65379	No	Low
4655352	No	12.4767	1	-0.772033	No	Low
7168615	Yes	1.71115	3	0.591118	Yes	High
2655107	Yes	3.57289	3	2.17122	Yes	High
9244149	Yes	2.28336	2	-0.492742	Yes	Low
2882431	No	5.66735	2	-0.050127	No	High
2475733	Yes	13.2485	2	1.28461	No	High
2469922	Yes	4.83231	1	-0.59769	Yes	Low
1793599	No	5.70842	2	-0.856502	No	Low
2973361	No	5.51951	3	2.17953	No	High
1014473	No	12.4493	2	-0.142627	No	High
1488823	Yes	4.16975	3	0.613504	Yes	High
8262532	No	10.674	1	-0.100965	No	High
7887879	No	14.3901	2	-1.19277	No	Low
9257396	Yes	2.65572	2	-2.02838	Yes	Low
7182775	Yes	2.16838	3	-0.683682	Yes	Low
2303817	Yes	0.952782	2	1.39169	Yes	High
5792822	Yes	0.93634	2	1.28465	Yes	High
4921289	Yes	2.85011	3	-0.566371	Yes	Low
9930744	Yes	1.53867	3	0.915305	Yes	High
5447896	Yes	2.29706	3	0.574894	Yes	High
6467522	No	5.90411	2	1.29013	No	High
8979709	Yes	1.75223	2	-0.739526	Yes	Low
9372236	Yes	0.821365	2	0.449328	Yes	High
4740741	Yes	1.75771	2	1.55123	Yes	High
3687455	No	13.4959	1	-0.591224	No	Low
7241322	No	12.4466	2	0.856373	No	High
2280200	Yes	5.59343	1	1.50654	No	High
6511884	No	12.4493	2	-1.46781	No	Low
5460862	Yes	3.26078	2	0.496927	Yes	High
2679903	No	13.6219	2	-1.74127	No	Low
6473628	No	12.9233	1	-0.848421	No	Low
2331247	Yes	1.65914	2	0.167745	Yes	High
8466182	Yes	5.40999	1	0.757758	No	High
9694188	No	10.2356	2	-0.617059	No	Low
8314664	No	12.3315	2	0.631882	No	High
5530789	No	12.6712	2	0.0216611	No	High
2529631	No	12.074	2	0.853093	No	High
7754634	Yes	3.02258	3	-1.54598	Yes	Low
1715059	No	12.2548	2	-1.4939	No	Low
2478976	Yes	1.4757	2	0.273803	Yes	High
8447246	No	12.2685	1	0.227236	No	High
6472313	No	10.6384	1	-0.321127	No	High
9192599	Yes	2.19302	1	1.26135	Yes	High
1698646	No	10.3945	1	0.205413	No	High
1913189	No	12.6931	1	0.764304	No	High
3613209	No	8.12877	2	0.537021	No	High
1121851	No	11.9507	2	-0.146998	No	High
6553254	Yes	2.2204	3	0.450134	Yes	High
4470478	No	13.1526	2	0.224448	No	High
1343128	No	12.0822	2	-0.206333	No	High
8675054	No	13.358	2	-0.81636	No	Low
5994344	No	12.2493	1	-1.4327	No	Low
5493391	No	12.3452	1	0.15979	No	High
7858919	No	12.0575	1	-0.174872	No	High
5724275	No	12.0192	1	-1.74986	No	Low
4838002	Yes	5.82889	1	-1.16076	No	Low
4581591	No	11.9507	1	0.805247	No	High
1832536	No	11.737	2	0.548119	No	High
6739321	Yes	3.14853	2	1.19626	Yes	High
3229797	No	11.9562	2	0.722062	No	High
4856348	Yes	8.57221	2	-1.16822	No	Low
5981391	No	12.4164	1	0.241588	No	High
2168425	No	13.6126	2	0.875649	No	High
4241656	No	12.1178	1	0.42472	No	High
7855387	No	12.0301	1	-0.725002	No	Low
6480430	No	11.6	2	-0.0317807	No	High
2375955	No	11.7562	1	0.0837146	No	High
5682772	Yes	4.38878	2	0.354172	Yes	High
1243909	Yes	1.84258	2	0.829308	Yes	High
4743856	No	12.0685	2	0.525064	No	High
5991193	Yes	2.35456	2	0.596086	Yes	High
6014144	No	13.6384	1	-0.0526752	No	High
9820661	No	11.7233	1	-0.333197	No	High
4312769	No	12.1205	1	1.85508	No	High
2471151	No	12.6297	2	1.35095	No	High
1734708	Yes	6.0616	1	-0.187712	No	High

## Sheet: Figs_3a_S7_S8_And_SuppTable_S2a
	ROC	ROCSD	Sens	SensSD	Spec	SpecSD	PCA	ClassifierName	Signature	CV	Signature_f
1	0.636216	0.119652	0.620211	0.143339	0.706635	0.148035	FALSE	bayesglm	ClinicalData	10-Fold CV	Clinical Covariates
3	0.651676	0.114806	0.615339	0.148012	0.688469	0.161035	FALSE	glmnet	ClinicalData	10-Fold CV	Clinical Covariates
5	0.664125	0.117949	0.698006	0.136984	0.556491	0.16641	FALSE	knn	ClinicalData	10-Fold CV	Clinical Covariates
7	0.639586	0.118821	0.618795	0.14399	0.708085	0.147197	FALSE	lda	ClinicalData	10-Fold CV	Clinical Covariates
9	0.655321	0.116653	0.624498	0.14497	0.632478	0.168375	FALSE	rf	ClinicalData	10-Fold CV	Clinical Covariates
11	0.666641	0.118572	0.581555	0.157529	0.710197	0.159221	FALSE	svmLinear	ClinicalData	10-Fold CV	Clinical Covariates
13	0.661376	0.116981	0.620869	0.147152	0.676118	0.160807	FALSE	svmRadial	ClinicalData	10-Fold CV	Clinical Covariates
15	0.577341	0.121631	0.632297	0.146623	0.459685	0.162822	FALSE	bayesglm	Gerami_genes	10-Fold CV	DecisionDx- Melanoma
17	0.614269	0.121866	0.707845	0.14609	0.397351	0.158843	FALSE	glmnet	Gerami_genes	10-Fold CV	DecisionDx- Melanoma
19	0.604264	0.120449	0.833078	0.117966	0.273893	0.149499	FALSE	knn	Gerami_genes	10-Fold CV	DecisionDx- Melanoma
21	0.558658	0.122628	0.621497	0.149721	0.447396	0.162893	FALSE	lda	Gerami_genes	10-Fold CV	DecisionDx- Melanoma
23	0.596465	0.120635	0.687689	0.144832	0.448371	0.16371	FALSE	rf	Gerami_genes	10-Fold CV	DecisionDx- Melanoma
25	0.619428	0.122762	0.759019	0.154284	0.361285	0.16178	FALSE	svmLinear	Gerami_genes	10-Fold CV	DecisionDx- Melanoma
27	0.627971	0.125097	0.711915	0.166549	0.387164	0.187626	FALSE	svmRadial	Gerami_genes	10-Fold CV	DecisionDx- Melanoma
29	0.571288	0.123465	0.590808	0.149494	0.506525	0.164699	FALSE	bayesglm	LMC_150_genes	10-Fold CV	LMC_150
31	0.6795	0.117831	0.752945	0.137576	0.446829	0.161559	FALSE	glmnet	LMC_150_genes	10-Fold CV	LMC_150
33	0.672572	0.115489	0.673545	0.141733	0.572931	0.161241	FALSE	knn	LMC_150_genes	10-Fold CV	LMC_150
35	0.539255	0.124805	0.56598	0.150397	0.4907	0.165933	FALSE	lda	LMC_150_genes	10-Fold CV	LMC_150
37	0.663007	0.118825	0.681271	0.144127	0.531783	0.163779	FALSE	rf	LMC_150_genes	10-Fold CV	LMC_150
39	0.636389	0.120936	0.759792	0.143098	0.385276	0.170299	FALSE	svmLinear	LMC_150_genes	10-Fold CV	LMC_150
41	0.695959	0.114424	0.688135	0.15286	0.572376	0.166023	FALSE	svmRadial	LMC_150_genes	10-Fold CV	LMC_150
43	0.722642	0.106539	0.686125	0.142635	0.646932	0.157549	FALSE	bayesglm	Signature_overlap_DASLarray_genes	10-Fold CV	Cam_121
45	0.747402	0.105335	0.685722	0.141621	0.653376	0.157566	FALSE	bayesglm	Signature_overlap_DASLarray_genes_ClinicalCovariates	10-Fold CV	Cam_121+ Clinical Covariates
47	0.813275	0.0939729	0.738448	0.135619	0.68325	0.151075	FALSE	glmnet	Signature_overlap_DASLarray_genes_ClinicalCovariates	10-Fold CV	Cam_121+ Clinical Covariates
49	0.803152	0.0980457	0.71373	0.135384	0.759344	0.149081	FALSE	knn	Signature_overlap_DASLarray_genes_ClinicalCovariates	10-Fold CV	Cam_121+ Clinical Covariates
51	0.638343	0.122984	0.626567	0.148627	0.581443	0.165633	FALSE	lda	Signature_overlap_DASLarray_genes_ClinicalCovariates	10-Fold CV	Cam_121+ Clinical Covariates
53	0.789428	0.101497	0.75389	0.133281	0.679017	0.152509	FALSE	rf	Signature_overlap_DASLarray_genes_ClinicalCovariates	10-Fold CV	Cam_121+ Clinical Covariates
55	0.79646	0.0977475	0.773449	0.131328	0.653029	0.159799	FALSE	svmLinear	Signature_overlap_DASLarray_genes_ClinicalCovariates	10-Fold CV	Cam_121+ Clinical Covariates
57	0.824958	0.0918968	0.761456	0.132371	0.708413	0.147325	FALSE	svmRadial	Signature_overlap_DASLarray_genes_ClinicalCovariates	10-Fold CV	Cam_121+ Clinical Covariates
59	0.805204	0.0942136	0.759543	0.131978	0.673878	0.154248	FALSE	glmnet	Signature_overlap_DASLarray_genes	10-Fold CV	Cam_121
61	0.799824	0.0983385	0.708211	0.134713	0.75131	0.147342	FALSE	knn	Signature_overlap_DASLarray_genes	10-Fold CV	Cam_121
63	0.629568	0.121853	0.616715	0.146418	0.587425	0.165731	FALSE	lda	Signature_overlap_DASLarray_genes	10-Fold CV	Cam_121
65	0.787881	0.101399	0.754506	0.132162	0.679778	0.152737	FALSE	rf	Signature_overlap_DASLarray_genes	10-Fold CV	Cam_121
67	0.774216	0.102304	0.791507	0.132597	0.63075	0.157401	FALSE	svmLinear	Signature_overlap_DASLarray_genes	10-Fold CV	Cam_121
69	0.819889	0.0924894	0.752815	0.133852	0.72814	0.144012	FALSE	svmRadial	Signature_overlap_DASLarray_genes	10-Fold CV	Cam_121
71	0.591439	0	0.619048	0	0.707865	0	FALSE	bayesglm	ClinicalData	LOOCV	Clinical Covariates
73	0.613269	0	0.619048	0	0.707865	0	FALSE	glmnet	ClinicalData	LOOCV	Clinical Covariates
75	0.633333	0	0.642857	0	0.578652	0	FALSE	knn	ClinicalData	LOOCV	Clinical Covariates
77	0.595292	0	0.619048	0	0.707865	0	FALSE	lda	ClinicalData	LOOCV	Clinical Covariates
79	0.62076	0	0.619048	0	0.561798	0	FALSE	rf	ClinicalData	LOOCV	Clinical Covariates
81	0.659818	0	0.542857	0	0.707865	0	FALSE	svmLinear	ClinicalData	LOOCV	Clinical Covariates
83	0.638309	0	0.619048	0	0.662921	0	FALSE	svmRadial	ClinicalData	LOOCV	Clinical Covariates
85	0.568646	0	0.619048	0	0.426966	0	FALSE	bayesglm	Gerami_genes	LOOCV	DecisionDx- Melanoma
87	0.603103	0	0.704762	0	0.382022	0	FALSE	glmnet	Gerami_genes	LOOCV	DecisionDx- Melanoma
89	0.57694	0	0.742857	0	0.393258	0	FALSE	knn	Gerami_genes	LOOCV	DecisionDx- Melanoma
91	0.551739	0	0.628571	0	0.41573	0	FALSE	lda	Gerami_genes	LOOCV	DecisionDx- Melanoma
93	0.585768	0	0.695238	0	0.404494	0	FALSE	rf	Gerami_genes	LOOCV	DecisionDx- Melanoma
95	0.626752	0	0.752381	0	0.41573	0	FALSE	svmLinear	Gerami_genes	LOOCV	DecisionDx- Melanoma
97	0.615409	0	0.67619	0	0.393258	0	FALSE	svmRadial	Gerami_genes	LOOCV	DecisionDx- Melanoma
99	0.565543	0	0.571429	0	0.47191	0	FALSE	bayesglm	LMC_150_genes	LOOCV	LMC_150
101	0.663456	0	0.742857	0	0.426966	0	FALSE	glmnet	LMC_150_genes	LOOCV	LMC_150
103	0.669128	0	0.65	0	0.539326	0	FALSE	knn	LMC_150_genes	LOOCV	LMC_150
105	0.540075	0	0.580952	0	0.460674	0	FALSE	lda	LMC_150_genes	LOOCV	LMC_150
107	0.65725	0	0.714286	0	0.52809	0	FALSE	rf	LMC_150_genes	LOOCV	LMC_150
109	0.641841	0	0.828571	0	0.325843	0	FALSE	svmLinear	LMC_150_genes	LOOCV	LMC_150
111	0.688068	0	0.695238	0	0.539326	0	FALSE	svmRadial	LMC_150_genes	LOOCV	LMC_150
113	0.72092	0	0.714286	0	0.651685	0	FALSE	bayesglm	Signature_overlap_DASLarray_genes	LOOCV	Cam_121
115	0.748636	0	0.657143	0	0.606742	0	FALSE	bayesglm	Signature_overlap_DASLarray_genes_ClinicalCovariates	LOOCV	Cam_121+ Clinical Covariates
117	0.809738	0	0.714286	0	0.685393	0	FALSE	glmnet	Signature_overlap_DASLarray_genes_ClinicalCovariates	LOOCV	Cam_121+ Clinical Covariates
119	0.799572	0	0.704762	0	0.741573	0	FALSE	knn	Signature_overlap_DASLarray_genes_ClinicalCovariates	LOOCV	Cam_121+ Clinical Covariates
121	0.657517	0	0.666667	0	0.617978	0	FALSE	lda	Signature_overlap_DASLarray_genes_ClinicalCovariates	LOOCV	Cam_121+ Clinical Covariates
123	0.782397	0	0.733333	0	0.674157	0	FALSE	rf	Signature_overlap_DASLarray_genes_ClinicalCovariates	LOOCV	Cam_121+ Clinical Covariates
125	0.796041	0	0.780952	0	0.640449	0	FALSE	svmLinear	Signature_overlap_DASLarray_genes_ClinicalCovariates	LOOCV	Cam_121+ Clinical Covariates
127	0.822793	0	0.761905	0	0.696629	0	FALSE	svmRadial	Signature_overlap_DASLarray_genes_ClinicalCovariates	LOOCV	Cam_121+ Clinical Covariates
129	0.800642	0	0.761905	0	0.662921	0	FALSE	glmnet	Signature_overlap_DASLarray_genes	LOOCV	Cam_121
131	0.794168	0	0.695238	0	0.730337	0	FALSE	knn	Signature_overlap_DASLarray_genes	LOOCV	Cam_121
133	0.642429	0	0.619048	0	0.629213	0	FALSE	lda	Signature_overlap_DASLarray_genes	LOOCV	Cam_121
135	0.780792	0	0.780952	0	0.685393	0	FALSE	rf	Signature_overlap_DASLarray_genes	LOOCV	Cam_121
137	0.778705	0	0.819048	0	0.640449	0	FALSE	svmLinear	Signature_overlap_DASLarray_genes	LOOCV	Cam_121
139	0.817764	0	0.771429	0	0.741573	0	FALSE	svmRadial	Signature_overlap_DASLarray_genes	LOOCV	Cam_121

## Sheet: Figs_3b_3c_3d_And_SuppTable_S2b
	No	Yes	obs	Signature	roc	Signature_ROC	CV	ClassifierName
1	0.684431	0.315569	Yes	Clinical Covariates	0.5358	Clinical Covariates (AUROC=0.54)	10-Fold CV	svmLinear
2	0.684442	0.315558	Yes	Clinical Covariates	0.5358	Clinical Covariates (AUROC=0.54)	10-Fold CV	svmLinear
3	0.684405	0.315595	Yes	Clinical Covariates	0.5358	Clinical Covariates (AUROC=0.54)	10-Fold CV	svmLinear
4	0.684442	0.315558	No	Clinical Covariates	0.5358	Clinical Covariates (AUROC=0.54)	10-Fold CV	svmLinear
5	0.684431	0.315569	No	Clinical Covariates	0.5358	Clinical Covariates (AUROC=0.54)	10-Fold CV	svmLinear
6	0.684431	0.315569	Yes	Clinical Covariates	0.5358	Clinical Covariates (AUROC=0.54)	10-Fold CV	svmLinear
7	0.684476	0.315524	Yes	Clinical Covariates	0.5358	Clinical Covariates (AUROC=0.54)	10-Fold CV	svmLinear
8	0.450775	0.549225	Yes	Clinical Covariates	0.5358	Clinical Covariates (AUROC=0.54)	10-Fold CV	svmLinear
9	0.68443	0.31557	Yes	Clinical Covariates	0.5358	Clinical Covariates (AUROC=0.54)	10-Fold CV	svmLinear
10	0.684442	0.315558	No	Clinical Covariates	0.5358	Clinical Covariates (AUROC=0.54)	10-Fold CV	svmLinear
11	0.45082	0.54918	Yes	Clinical Covariates	0.5358	Clinical Covariates (AUROC=0.54)	10-Fold CV	svmLinear
12	0.85146	0.14854	Yes	Clinical Covariates	0.5358	Clinical Covariates (AUROC=0.54)	10-Fold CV	svmLinear
13	0.450807	0.549193	Yes	Clinical Covariates	0.5358	Clinical Covariates (AUROC=0.54)	10-Fold CV	svmLinear
14	0.450759	0.549241	Yes	Clinical Covariates	0.5358	Clinical Covariates (AUROC=0.54)	10-Fold CV	svmLinear
15	0.684442	0.315558	No	Clinical Covariates	0.5358	Clinical Covariates (AUROC=0.54)	10-Fold CV	svmLinear
16	0.684442	0.315558	Yes	Clinical Covariates	0.5358	Clinical Covariates (AUROC=0.54)	10-Fold CV	svmLinear
17	0.684442	0.315558	Yes	Clinical Covariates	0.5358	Clinical Covariates (AUROC=0.54)	10-Fold CV	svmLinear
18	0.684444	0.315556	Yes	Clinical Covariates	0.5358	Clinical Covariates (AUROC=0.54)	10-Fold CV	svmLinear
19	0.684405	0.315595	Yes	Clinical Covariates	0.5358	Clinical Covariates (AUROC=0.54)	10-Fold CV	svmLinear
20	0.450788	0.549212	No	Clinical Covariates	0.5358	Clinical Covariates (AUROC=0.54)	10-Fold CV	svmLinear
21	0.684442	0.315558	Yes	Clinical Covariates	0.5358	Clinical Covariates (AUROC=0.54)	10-Fold CV	svmLinear
22	0.684442	0.315558	No	Clinical Covariates	0.5358	Clinical Covariates (AUROC=0.54)	10-Fold CV	svmLinear
23	0.45082	0.54918	Yes	Clinical Covariates	0.5358	Clinical Covariates (AUROC=0.54)	10-Fold CV	svmLinear
24	0.450759	0.549241	No	Clinical Covariates	0.5358	Clinical Covariates (AUROC=0.54)	10-Fold CV	svmLinear
25	0.684417	0.315583	No	Clinical Covariates	0.5358	Clinical Covariates (AUROC=0.54)	10-Fold CV	svmLinear
26	0.684405	0.315595	Yes	Clinical Covariates	0.5358	Clinical Covariates (AUROC=0.54)	10-Fold CV	svmLinear
27	0.450773	0.549227	Yes	Clinical Covariates	0.5358	Clinical Covariates (AUROC=0.54)	10-Fold CV	svmLinear
28	0.45082	0.54918	Yes	Clinical Covariates	0.5358	Clinical Covariates (AUROC=0.54)	10-Fold CV	svmLinear
29	0.684431	0.315569	No	Clinical Covariates	0.5358	Clinical Covariates (AUROC=0.54)	10-Fold CV	svmLinear
30	0.450792	0.549208	No	Clinical Covariates	0.5358	Clinical Covariates (AUROC=0.54)	10-Fold CV	svmLinear
31	0.450773	0.549227	Yes	Clinical Covariates	0.5358	Clinical Covariates (AUROC=0.54)	10-Fold CV	svmLinear
32	0.684444	0.315556	No	Clinical Covariates	0.5358	Clinical Covariates (AUROC=0.54)	10-Fold CV	svmLinear
33	0.684456	0.315544	Yes	Clinical Covariates	0.5358	Clinical Covariates (AUROC=0.54)	10-Fold CV	svmLinear
34	0.450792	0.549208	Yes	Clinical Covariates	0.5358	Clinical Covariates (AUROC=0.54)	10-Fold CV	svmLinear
35	0.684442	0.315558	Yes	Clinical Covariates	0.5358	Clinical Covariates (AUROC=0.54)	10-Fold CV	svmLinear
36	0.684431	0.315569	Yes	Clinical Covariates	0.5358	Clinical Covariates (AUROC=0.54)	10-Fold CV	svmLinear
37	0.684431	0.315569	Yes	Clinical Covariates	0.5358	Clinical Covariates (AUROC=0.54)	10-Fold CV	svmLinear
38	0.684442	0.315558	No	Clinical Covariates	0.5358	Clinical Covariates (AUROC=0.54)	10-Fold CV	svmLinear
39	0.450775	0.549225	No	Clinical Covariates	0.5358	Clinical Covariates (AUROC=0.54)	10-Fold CV	svmLinear
40	0.450792	0.549208	No	Clinical Covariates	0.5358	Clinical Covariates (AUROC=0.54)	10-Fold CV	svmLinear
41	0.450759	0.549241	No	Clinical Covariates	0.5358	Clinical Covariates (AUROC=0.54)	10-Fold CV	svmLinear
42	0.684405	0.315595	Yes	Clinical Covariates	0.5358	Clinical Covariates (AUROC=0.54)	10-Fold CV	svmLinear
43	0.684431	0.315569	No	Clinical Covariates	0.5358	Clinical Covariates (AUROC=0.54)	10-Fold CV	svmLinear
44	0.684431	0.315569	Yes	Clinical Covariates	0.5358	Clinical Covariates (AUROC=0.54)	10-Fold CV	svmLinear
45	0.684431	0.315569	No	Clinical Covariates	0.5358	Clinical Covariates (AUROC=0.54)	10-Fold CV	svmLinear
46	0.450775	0.549225	Yes	Clinical Covariates	0.5358	Clinical Covariates (AUROC=0.54)	10-Fold CV	svmLinear
47	0.450773	0.549227	No	Clinical Covariates	0.5358	Clinical Covariates (AUROC=0.54)	10-Fold CV	svmLinear
48	0.450759	0.549241	No	Clinical Covariates	0.5358	Clinical Covariates (AUROC=0.54)	10-Fold CV	svmLinear
49	0.684405	0.315595	Yes	Clinical Covariates	0.5358	Clinical Covariates (AUROC=0.54)	10-Fold CV	svmLinear
50	0.684442	0.315558	No	Clinical Covariates	0.5358	Clinical Covariates (AUROC=0.54)	10-Fold CV	svmLinear
51	0.684456	0.315544	No	Clinical Covariates	0.5358	Clinical Covariates (AUROC=0.54)	10-Fold CV	svmLinear
52	0.684444	0.315556	No	Clinical Covariates	0.5358	Clinical Covariates (AUROC=0.54)	10-Fold CV	svmLinear
53	0.684431	0.315569	Yes	Clinical Covariates	0.5358	Clinical Covariates (AUROC=0.54)	10-Fold CV	svmLinear
54	0.45082	0.54918	Yes	Clinical Covariates	0.5358	Clinical Covariates (AUROC=0.54)	10-Fold CV	svmLinear
55	0.450792	0.549208	Yes	Clinical Covariates	0.5358	Clinical Covariates (AUROC=0.54)	10-Fold CV	svmLinear
56	0.684456	0.315544	Yes	Clinical Covariates	0.5358	Clinical Covariates (AUROC=0.54)	10-Fold CV	svmLinear
57	0.450773	0.549227	No	Clinical Covariates	0.5358	Clinical Covariates (AUROC=0.54)	10-Fold CV	svmLinear
58	0.684444	0.315556	No	Clinical Covariates	0.5358	Clinical Covariates (AUROC=0.54)	10-Fold CV	svmLinear
59	0.450792	0.549208	Yes	Clinical Covariates	0.5358	Clinical Covariates (AUROC=0.54)	10-Fold CV	svmLinear
60	0.450788	0.549212	Yes	Clinical Covariates	0.5358	Clinical Covariates (AUROC=0.54)	10-Fold CV	svmLinear
61	0.450805	0.549195	Yes	Clinical Covariates	0.5358	Clinical Covariates (AUROC=0.54)	10-Fold CV	svmLinear
62	0.684442	0.315558	No	Clinical Covariates	0.5358	Clinical Covariates (AUROC=0.54)	10-Fold CV	svmLinear
63	0.684442	0.315558	No	Clinical Covariates	0.5358	Clinical Covariates (AUROC=0.54)	10-Fold CV	svmLinear
64	0.684405	0.315595	Yes	Clinical Covariates	0.5358	Clinical Covariates (AUROC=0.54)	10-Fold CV	svmLinear
65	0.684442	0.315558	No	Clinical Covariates	0.5358	Clinical Covariates (AUROC=0.54)	10-Fold CV	svmLinear
66	0.450762	0.549238	Yes	Clinical Covariates	0.5358	Clinical Covariates (AUROC=0.54)	10-Fold CV	svmLinear
67	0.684413	0.315587	Yes	Clinical Covariates	0.5358	Clinical Covariates (AUROC=0.54)	10-Fold CV	svmLinear
68	0.450759	0.549241	Yes	Clinical Covariates	0.5358	Clinical Covariates (AUROC=0.54)	10-Fold CV	svmLinear
69	0.45082	0.54918	Yes	Clinical Covariates	0.5358	Clinical Covariates (AUROC=0.54)	10-Fold CV	svmLinear
70	0.684444	0.315556	No	Clinical Covariates	0.5358	Clinical Covariates (AUROC=0.54)	10-Fold CV	svmLinear
71	0.450759	0.549241	Yes	Clinical Covariates	0.5358	Clinical Covariates (AUROC=0.54)	10-Fold CV	svmLinear
72	0.684431	0.315569	Yes	Clinical Covariates	0.5358	Clinical Covariates (AUROC=0.54)	10-Fold CV	svmLinear
73	0.684456	0.315544	No	Clinical Covariates	0.5358	Clinical Covariates (AUROC=0.54)	10-Fold CV	svmLinear
74	0.450775	0.549225	Yes	Clinical Covariates	0.5358	Clinical Covariates (AUROC=0.54)	10-Fold CV	svmLinear
75	0.684456	0.315544	Yes	Clinical Covariates	0.5358	Clinical Covariates (AUROC=0.54)	10-Fold CV	svmLinear
76	0.684442	0.315558	Yes	Clinical Covariates	0.5358	Clinical Covariates (AUROC=0.54)	10-Fold CV	svmLinear
77	0.450807	0.549193	No	Clinical Covariates	0.5358	Clinical Covariates (AUROC=0.54)	10-Fold CV	svmLinear
78	0.450775	0.549225	Yes	Clinical Covariates	0.5358	Clinical Covariates (AUROC=0.54)	10-Fold CV	svmLinear
79	0.450773	0.549227	No	Clinical Covariates	0.5358	Clinical Covariates (AUROC=0.54)	10-Fold CV	svmLinear
80	0.684442	0.315558	Yes	Clinical Covariates	0.5358	Clinical Covariates (AUROC=0.54)	10-Fold CV	svmLinear
81	0.45082	0.54918	No	Clinical Covariates	0.5358	Clinical Covariates (AUROC=0.54)	10-Fold CV	svmLinear
82	0.684431	0.315569	No	Clinical Covariates	0.5358	Clinical Covariates (AUROC=0.54)	10-Fold CV	svmLinear
83	0.68443	0.31557	Yes	Clinical Covariates	0.5358	Clinical Covariates (AUROC=0.54)	10-Fold CV	svmLinear
84	0.68443	0.31557	Yes	Clinical Covariates	0.5358	Clinical Covariates (AUROC=0.54)	10-Fold CV	svmLinear
85	0.684431	0.315569	Yes	Clinical Covariates	0.5358	Clinical Covariates (AUROC=0.54)	10-Fold CV	svmLinear
86	0.684431	0.315569	No	Clinical Covariates	0.5358	Clinical Covariates (AUROC=0.54)	10-Fold CV	svmLinear
87	0.450792	0.549208	Yes	Clinical Covariates	0.5358	Clinical Covariates (AUROC=0.54)	10-Fold CV	svmLinear
88	0.684431	0.315569	Yes	Clinical Covariates	0.5358	Clinical Covariates (AUROC=0.54)	10-Fold CV	svmLinear
89	0.684444	0.315556	Yes	Clinical Covariates	0.5358	Clinical Covariates (AUROC=0.54)	10-Fold CV	svmLinear
90	0.684431	0.315569	No	Clinical Covariates	0.5358	Clinical Covariates (AUROC=0.54)	10-Fold CV	svmLinear
91	0.450788	0.549212	No	Clinical Covariates	0.5358	Clinical Covariates (AUROC=0.54)	10-Fold CV	svmLinear
92	0.450773	0.549227	No	Clinical Covariates	0.5358	Clinical Covariates (AUROC=0.54)	10-Fold CV	svmLinear
93	0.450773	0.549227	No	Clinical Covariates	0.5358	Clinical Covariates (AUROC=0.54)	10-Fold CV	svmLinear
94	0.684442	0.315558	No	Clinical Covariates	0.5358	Clinical Covariates (AUROC=0.54)	10-Fold CV	svmLinear
95	0.450773	0.549227	No	Clinical Covariates	0.5358	Clinical Covariates (AUROC=0.54)	10-Fold CV	svmLinear
96	0.684405	0.315595	Yes	Clinical Covariates	0.5358	Clinical Covariates (AUROC=0.54)	10-Fold CV	svmLinear
97	0.450762	0.549238	Yes	Clinical Covariates	0.5358	Clinical Covariates (AUROC=0.54)	10-Fold CV	svmLinear
98	0.684431	0.315569	Yes	Clinical Covariates	0.5358	Clinical Covariates (AUROC=0.54)	10-Fold CV	svmLinear
99	0.684431	0.315569	Yes	Clinical Covariates	0.5358	Clinical Covariates (AUROC=0.54)	10-Fold CV	svmLinear
100	0.684444	0.315556	Yes	Clinical Covariates	0.5358	Clinical Covariates (AUROC=0.54)	10-Fold CV	svmLinear
101	0.684442	0.315558	Yes	Clinical Covariates	0.5358	Clinical Covariates (AUROC=0.54)	10-Fold CV	svmLinear
102	0.450807	0.549193	No	Clinical Covariates	0.5358	Clinical Covariates (AUROC=0.54)	10-Fold CV	svmLinear
103	0.684431	0.315569	No	Clinical Covariates	0.5358	Clinical Covariates (AUROC=0.54)	10-Fold CV	svmLinear
104	0.450775	0.549225	Yes	Clinical Covariates	0.5358	Clinical Covariates (AUROC=0.54)	10-Fold CV	svmLinear
105	0.450749	0.549251	No	Clinical Covariates	0.5358	Clinical Covariates (AUROC=0.54)	10-Fold CV	svmLinear
106	0.450792	0.549208	No	Clinical Covariates	0.5358	Clinical Covariates (AUROC=0.54)	10-Fold CV	svmLinear
107	0.450773	0.549227	No	Clinical Covariates	0.5358	Clinical Covariates (AUROC=0.54)	10-Fold CV	svmLinear
108	0.45073	0.54927	Yes	Clinical Covariates	0.5358	Clinical Covariates (AUROC=0.54)	10-Fold CV	svmLinear
109	0.684431	0.315569	Yes	Clinical Covariates	0.5358	Clinical Covariates (AUROC=0.54)	10-Fold CV	svmLinear
110	0.450807	0.549193	Yes	Clinical Covariates	0.5358	Clinical Covariates (AUROC=0.54)	10-Fold CV	svmLinear
111	0.684442	0.315558	Yes	Clinical Covariates	0.5358	Clinical Covariates (AUROC=0.54)	10-Fold CV	svmLinear
112	0.684431	0.315569	No	Clinical Covariates	0.5358	Clinical Covariates (AUROC=0.54)	10-Fold CV	svmLinear
113	0.450759	0.549241	Yes	Clinical Covariates	0.5358	Clinical Covariates (AUROC=0.54)	10-Fold CV	svmLinear
114	0.684431	0.315569	Yes	Clinical Covariates	0.5358	Clinical Covariates (AUROC=0.54)	10-Fold CV	svmLinear
115	0.450762	0.549238	Yes	Clinical Covariates	0.5358	Clinical Covariates (AUROC=0.54)	10-Fold CV	svmLinear
116	0.450759	0.549241	No	Clinical Covariates	0.5358	Clinical Covariates (AUROC=0.54)	10-Fold CV	svmLinear
117	0.85146	0.14854	No	Clinical Covariates	0.5358	Clinical Covariates (AUROC=0.54)	10-Fold CV	svmLinear
118	0.684419	0.315581	Yes	Clinical Covariates	0.5358	Clinical Covariates (AUROC=0.54)	10-Fold CV	svmLinear
119	0.450775	0.549225	Yes	Clinical Covariates	0.5358	Clinical Covariates (AUROC=0.54)	10-Fold CV	svmLinear
120	0.684417	0.315583	Yes	Clinical Covariates	0.5358	Clinical Covariates (AUROC=0.54)	10-Fold CV	svmLinear
121	0.684456	0.315544	Yes	Clinical Covariates	0.5358	Clinical Covariates (AUROC=0.54)	10-Fold CV	svmLinear
122	0.684444	0.315556	Yes	Clinical Covariates	0.5358	Clinical Covariates (AUROC=0.54)	10-Fold CV	svmLinear
123	0.684444	0.315556	Yes	Clinical Covariates	0.5358	Clinical Covariates (AUROC=0.54)	10-Fold CV	svmLinear
124	0.684431	0.315569	No	Clinical Covariates	0.5358	Clinical Covariates (AUROC=0.54)	10-Fold CV	svmLinear
125	0.45073	0.54927	Yes	Clinical Covariates	0.5358	Clinical Covariates (AUROC=0.54)	10-Fold CV	svmLinear
126	0.450775	0.549225	Yes	Clinical Covariates	0.5358	Clinical Covariates (AUROC=0.54)	10-Fold CV	svmLinear
127	0.450759	0.549241	Yes	Clinical Covariates	0.5358	Clinical Covariates (AUROC=0.54)	10-Fold CV	svmLinear
128	0.450743	0.549257	Yes	Clinical Covariates	0.5358	Clinical Covariates (AUROC=0.54)	10-Fold CV	svmLinear
129	0.450773	0.549227	No	Clinical Covariates	0.5358	Clinical Covariates (AUROC=0.54)	10-Fold CV	svmLinear
130	0.450759	0.549241	Yes	Clinical Covariates	0.5358	Clinical Covariates (AUROC=0.54)	10-Fold CV	svmLinear
131	0.684442	0.315558	Yes	Clinical Covariates	0.5358	Clinical Covariates (AUROC=0.54)	10-Fold CV	svmLinear
132	0.684456	0.315544	No	Clinical Covariates	0.5358	Clinical Covariates (AUROC=0.54)	10-Fold CV	svmLinear
133	0.684405	0.315595	Yes	Clinical Covariates	0.5358	Clinical Covariates (AUROC=0.54)	10-Fold CV	svmLinear
134	0.45073	0.54927	Yes	Clinical Covariates	0.5358	Clinical Covariates (AUROC=0.54)	10-Fold CV	svmLinear
135	0.684444	0.315556	Yes	Clinical Covariates	0.5358	Clinical Covariates (AUROC=0.54)	10-Fold CV	svmLinear
136	0.45082	0.54918	Yes	Clinical Covariates	0.5358	Clinical Covariates (AUROC=0.54)	10-Fold CV	svmLinear
137	0.450773	0.549227	Yes	Clinical Covariates	0.5358	Clinical Covariates (AUROC=0.54)	10-Fold CV	svmLinear
138	0.684442	0.315558	No	Clinical Covariates	0.5358	Clinical Covariates (AUROC=0.54)	10-Fold CV	svmLinear
139	0.450805	0.549195	Yes	Clinical Covariates	0.5358	Clinical Covariates (AUROC=0.54)	10-Fold CV	svmLinear
140	0.450759	0.549241	Yes	Clinical Covariates	0.5358	Clinical Covariates (AUROC=0.54)	10-Fold CV	svmLinear
141	0.450773	0.549227	No	Clinical Covariates	0.5358	Clinical Covariates (AUROC=0.54)	10-Fold CV	svmLinear
142	0.450792	0.549208	Yes	Clinical Covariates	0.5358	Clinical Covariates (AUROC=0.54)	10-Fold CV	svmLinear
143	0.684442	0.315558	Yes	Clinical Covariates	0.5358	Clinical Covariates (AUROC=0.54)	10-Fold CV	svmLinear
144	0.453825	0.546175	Yes	DecisionDx- Melanoma	0.6476	DecisionDx- Melanoma (AUROC=0.65)	10-Fold CV	svmRadial
145	0.377247	0.622753	Yes	DecisionDx- Melanoma	0.6476	DecisionDx- Melanoma (AUROC=0.65)	10-Fold CV	svmRadial
146	0.343461	0.656539	Yes	DecisionDx- Melanoma	0.6476	DecisionDx- Melanoma (AUROC=0.65)	10-Fold CV	svmRadial
147	0.436846	0.563154	No	DecisionDx- Melanoma	0.6476	DecisionDx- Melanoma (AUROC=0.65)	10-Fold CV	svmRadial
148	0.422976	0.577024	No	DecisionDx- Melanoma	0.6476	DecisionDx- Melanoma (AUROC=0.65)	10-Fold CV	svmRadial
149	0.391751	0.608249	Yes	DecisionDx- Melanoma	0.6476	DecisionDx- Melanoma (AUROC=0.65)	10-Fold CV	svmRadial
150	0.569689	0.430311	Yes	DecisionDx- Melanoma	0.6476	DecisionDx- Melanoma (AUROC=0.65)	10-Fold CV	svmRadial
151	0.383271	0.616729	Yes	DecisionDx- Melanoma	0.6476	DecisionDx- Melanoma (AUROC=0.65)	10-Fold CV	svmRadial
152	0.404115	0.595885	Yes	DecisionDx- Melanoma	0.6476	DecisionDx- Melanoma (AUROC=0.65)	10-Fold CV	svmRadial
153	0.421953	0.578047	No	DecisionDx- Melanoma	0.6476	DecisionDx- Melanoma (AUROC=0.65)	10-Fold CV	svmRadial
154	0.421817	0.578183	Yes	DecisionDx- Melanoma	0.6476	DecisionDx- Melanoma (AUROC=0.65)	10-Fold CV	svmRadial
155	0.369301	0.630699	Yes	DecisionDx- Melanoma	0.6476	DecisionDx- Melanoma (AUROC=0.65)	10-Fold CV	svmRadial
156	0.412036	0.587964	Yes	DecisionDx- Melanoma	0.6476	DecisionDx- Melanoma (AUROC=0.65)	10-Fold CV	svmRadial
157	0.383824	0.616176	Yes	DecisionDx- Melanoma	0.6476	DecisionDx- Melanoma (AUROC=0.65)	10-Fold CV	svmRadial
158	0.474455	0.525545	No	DecisionDx- Melanoma	0.6476	DecisionDx- Melanoma (AUROC=0.65)	10-Fold CV	svmRadial
159	0.379824	0.620176	Yes	DecisionDx- Melanoma	0.6476	DecisionDx- Melanoma (AUROC=0.65)	10-Fold CV	svmRadial
160	0.389221	0.610779	Yes	DecisionDx- Melanoma	0.6476	DecisionDx- Melanoma (AUROC=0.65)	10-Fold CV	svmRadial
161	0.423982	0.576018	Yes	DecisionDx- Melanoma	0.6476	DecisionDx- Melanoma (AUROC=0.65)	10-Fold CV	svmRadial
162	0.399693	0.600307	Yes	DecisionDx- Melanoma	0.6476	DecisionDx- Melanoma (AUROC=0.65)	10-Fold CV	svmRadial
163	0.44326	0.55674	No	DecisionDx- Melanoma	0.6476	DecisionDx- Melanoma (AUROC=0.65)	10-Fold CV	svmRadial
164	0.360959	0.639041	Yes	DecisionDx- Melanoma	0.6476	DecisionDx- Melanoma (AUROC=0.65)	10-Fold CV	svmRadial
165	0.372941	0.627059	No	DecisionDx- Melanoma	0.6476	DecisionDx- Melanoma (AUROC=0.65)	10-Fold CV	svmRadial
166	0.413927	0.586073	Yes	DecisionDx- Melanoma	0.6476	DecisionDx- Melanoma (AUROC=0.65)	10-Fold CV	svmRadial
167	0.387972	0.612028	No	DecisionDx- Melanoma	0.6476	DecisionDx- Melanoma (AUROC=0.65)	10-Fold CV	svmRadial
168	0.374043	0.625957	No	DecisionDx- Melanoma	0.6476	DecisionDx- Melanoma (AUROC=0.65)	10-Fold CV	svmRadial
169	0.396317	0.603683	Yes	DecisionDx- Melanoma	0.6476	DecisionDx- Melanoma (AUROC=0.65)	10-Fold CV	svmRadial
170	0.359847	0.640153	Yes	DecisionDx- Melanoma	0.6476	DecisionDx- Melanoma (AUROC=0.65)	10-Fold CV	svmRadial
171	0.388934	0.611066	Yes	DecisionDx- Melanoma	0.6476	DecisionDx- Melanoma (AUROC=0.65)	10-Fold CV	svmRadial
172	0.455367	0.544633	No	DecisionDx- Melanoma	0.6476	DecisionDx- Melanoma (AUROC=0.65)	10-Fold CV	svmRadial
173	0.405979	0.594021	No	DecisionDx- Melanoma	0.6476	DecisionDx- Melanoma (AUROC=0.65)	10-Fold CV	svmRadial
174	0.39622	0.60378	Yes	DecisionDx- Melanoma	0.6476	DecisionDx- Melanoma (AUROC=0.65)	10-Fold CV	svmRadial
175	0.377975	0.622025	No	DecisionDx- Melanoma	0.6476	DecisionDx- Melanoma (AUROC=0.65)	10-Fold CV	svmRadial
176	0.393899	0.606101	Yes	DecisionDx- Melanoma	0.6476	DecisionDx- Melanoma (AUROC=0.65)	10-Fold CV	svmRadial
177	0.412056	0.587944	Yes	DecisionDx- Melanoma	0.6476	DecisionDx- Melanoma (AUROC=0.65)	10-Fold CV	svmRadial
178	0.450151	0.549849	Yes	DecisionDx- Melanoma	0.6476	DecisionDx- Melanoma (AUROC=0.65)	10-Fold CV	svmRadial
179	0.414277	0.585723	Yes	DecisionDx- Melanoma	0.6476	DecisionDx- Melanoma (AUROC=0.65)	10-Fold CV	svmRadial
180	0.417522	0.582478	Yes	DecisionDx- Melanoma	0.6476	DecisionDx- Melanoma (AUROC=0.65)	10-Fold CV	svmRadial
181	0.430249	0.569751	No	DecisionDx- Melanoma	0.6476	DecisionDx- Melanoma (AUROC=0.65)	10-Fold CV	svmRadial
182	0.379192	0.620808	No	DecisionDx- Melanoma	0.6476	DecisionDx- Melanoma (AUROC=0.65)	10-Fold CV	svmRadial
183	0.446663	0.553337	No	DecisionDx- Melanoma	0.6476	DecisionDx- Melanoma (AUROC=0.65)	10-Fold CV	svmRadial
184	0.37466	0.62534	No	DecisionDx- Melanoma	0.6476	DecisionDx- Melanoma (AUROC=0.65)	10-Fold CV	svmRadial
185	0.392795	0.607205	Yes	DecisionDx- Melanoma	0.6476	DecisionDx- Melanoma (AUROC=0.65)	10-Fold CV	svmRadial
186	0.443777	0.556223	No	DecisionDx- Melanoma	0.6476	DecisionDx- Melanoma (AUROC=0.65)	10-Fold CV	svmRadial
187	0.393749	0.606251	Yes	DecisionDx- Melanoma	0.6476	DecisionDx- Melanoma (AUROC=0.65)	10-Fold CV	svmRadial
188	0.43054	0.56946	No	DecisionDx- Melanoma	0.6476	DecisionDx- Melanoma (AUROC=0.65)	10-Fold CV	svmRadial
189	0.415777	0.584223	Yes	DecisionDx- Melanoma	0.6476	DecisionDx- Melanoma (AUROC=0.65)	10-Fold CV	svmRadial
190	0.392552	0.607448	No	DecisionDx- Melanoma	0.6476	DecisionDx- Melanoma (AUROC=0.65)	10-Fold CV	svmRadial
191	0.42499	0.57501	No	DecisionDx- Melanoma	0.6476	DecisionDx- Melanoma (AUROC=0.65)	10-Fold CV	svmRadial
192	0.425571	0.574429	Yes	DecisionDx- Melanoma	0.6476	DecisionDx- Melanoma (AUROC=0.65)	10-Fold CV	svmRadial
193	0.427317	0.572683	No	DecisionDx- Melanoma	0.6476	DecisionDx- Melanoma (AUROC=0.65)	10-Fold CV	svmRadial
194	0.426326	0.573674	No	DecisionDx- Melanoma	0.6476	DecisionDx- Melanoma (AUROC=0.65)	10-Fold CV	svmRadial
195	0.40773	0.59227	No	DecisionDx- Melanoma	0.6476	DecisionDx- Melanoma (AUROC=0.65)	10-Fold CV	svmRadial
196	0.375941	0.624059	Yes	DecisionDx- Melanoma	0.6476	DecisionDx- Melanoma (AUROC=0.65)	10-Fold CV	svmRadial
197	0.395237	0.604763	Yes	DecisionDx- Melanoma	0.6476	DecisionDx- Melanoma (AUROC=0.65)	10-Fold CV	svmRadial
198	0.376863	0.623137	Yes	DecisionDx- Melanoma	0.6476	DecisionDx- Melanoma (AUROC=0.65)	10-Fold CV	svmRadial
199	0.43506	0.56494	Yes	DecisionDx- Melanoma	0.6476	DecisionDx- Melanoma (AUROC=0.65)	10-Fold CV	svmRadial
200	0.445564	0.554436	No	DecisionDx- Melanoma	0.6476	DecisionDx- Melanoma (AUROC=0.65)	10-Fold CV	svmRadial
201	0.443135	0.556865	No	DecisionDx- Melanoma	0.6476	DecisionDx- Melanoma (AUROC=0.65)	10-Fold CV	svmRadial
202	0.391227	0.608773	Yes	DecisionDx- Melanoma	0.6476	DecisionDx- Melanoma (AUROC=0.65)	10-Fold CV	svmRadial
203	0.445527	0.554473	Yes	DecisionDx- Melanoma	0.6476	DecisionDx- Melanoma (AUROC=0.65)	10-Fold CV	svmRadial
204	0.441478	0.558522	Yes	DecisionDx- Melanoma	0.6476	DecisionDx- Melanoma (AUROC=0.65)	10-Fold CV	svmRadial
205	0.458165	0.541835	No	DecisionDx- Melanoma	0.6476	DecisionDx- Melanoma (AUROC=0.65)	10-Fold CV	svmRadial
206	0.38403	0.61597	No	DecisionDx- Melanoma	0.6476	DecisionDx- Melanoma (AUROC=0.65)	10-Fold CV	svmRadial
207	0.382203	0.617797	Yes	DecisionDx- Melanoma	0.6476	DecisionDx- Melanoma (AUROC=0.65)	10-Fold CV	svmRadial
208	0.371838	0.628162	No	DecisionDx- Melanoma	0.6476	DecisionDx- Melanoma (AUROC=0.65)	10-Fold CV	svmRadial
209	0.379566	0.620434	Yes	DecisionDx- Melanoma	0.6476	DecisionDx- Melanoma (AUROC=0.65)	10-Fold CV	svmRadial
210	0.409293	0.590707	Yes	DecisionDx- Melanoma	0.6476	DecisionDx- Melanoma (AUROC=0.65)	10-Fold CV	svmRadial
211	0.364964	0.635036	Yes	DecisionDx- Melanoma	0.6476	DecisionDx- Melanoma (AUROC=0.65)	10-Fold CV	svmRadial
212	0.408208	0.591792	Yes	DecisionDx- Melanoma	0.6476	DecisionDx- Melanoma (AUROC=0.65)	10-Fold CV	svmRadial
213	0.376708	0.623292	No	DecisionDx- Melanoma	0.6476	DecisionDx- Melanoma (AUROC=0.65)	10-Fold CV	svmRadial
214	0.401596	0.598404	Yes	DecisionDx- Melanoma	0.6476	DecisionDx- Melanoma (AUROC=0.65)	10-Fold CV	svmRadial
215	0.425148	0.574852	Yes	DecisionDx- Melanoma	0.6476	DecisionDx- Melanoma (AUROC=0.65)	10-Fold CV	svmRadial
216	0.403183	0.596817	No	DecisionDx- Melanoma	0.6476	DecisionDx- Melanoma (AUROC=0.65)	10-Fold CV	svmRadial
217	0.39517	0.60483	Yes	DecisionDx- Melanoma	0.6476	DecisionDx- Melanoma (AUROC=0.65)	10-Fold CV	svmRadial
218	0.381524	0.618476	Yes	DecisionDx- Melanoma	0.6476	DecisionDx- Melanoma (AUROC=0.65)	10-Fold CV	svmRadial
219	0.39196	0.60804	Yes	DecisionDx- Melanoma	0.6476	DecisionDx- Melanoma (AUROC=0.65)	10-Fold CV	svmRadial
220	0.411434	0.588566	No	DecisionDx- Melanoma	0.6476	DecisionDx- Melanoma (AUROC=0.65)	10-Fold CV	svmRadial
221	0.387099	0.612901	Yes	DecisionDx- Melanoma	0.6476	DecisionDx- Melanoma (AUROC=0.65)	10-Fold CV	svmRadial
222	0.475587	0.524413	No	DecisionDx- Melanoma	0.6476	DecisionDx- Melanoma (AUROC=0.65)	10-Fold CV	svmRadial
223	0.69139	0.30861	Yes	DecisionDx- Melanoma	0.6476	DecisionDx- Melanoma (AUROC=0.65)	10-Fold CV	svmRadial
224	0.394949	0.605051	No	DecisionDx- Melanoma	0.6476	DecisionDx- Melanoma (AUROC=0.65)	10-Fold CV	svmRadial
225	0.48839	0.51161	No	DecisionDx- Melanoma	0.6476	DecisionDx- Melanoma (AUROC=0.65)	10-Fold CV	svmRadial
226	0.44122	0.55878	Yes	DecisionDx- Melanoma	0.6476	DecisionDx- Melanoma (AUROC=0.65)	10-Fold CV	svmRadial
227	0.384293	0.615707	Yes	DecisionDx- Melanoma	0.6476	DecisionDx- Melanoma (AUROC=0.65)	10-Fold CV	svmRadial
228	0.397443	0.602557	Yes	DecisionDx- Melanoma	0.6476	DecisionDx- Melanoma (AUROC=0.65)	10-Fold CV	svmRadial
229	0.397331	0.602669	No	DecisionDx- Melanoma	0.6476	DecisionDx- Melanoma (AUROC=0.65)	10-Fold CV	svmRadial
230	0.371456	0.628544	Yes	DecisionDx- Melanoma	0.6476	DecisionDx- Melanoma (AUROC=0.65)	10-Fold CV	svmRadial
231	0.3874	0.6126	Yes	DecisionDx- Melanoma	0.6476	DecisionDx- Melanoma (AUROC=0.65)	10-Fold CV	svmRadial
232	0.419212	0.580788	Yes	DecisionDx- Melanoma	0.6476	DecisionDx- Melanoma (AUROC=0.65)	10-Fold CV	svmRadial
233	0.375894	0.624106	No	DecisionDx- Melanoma	0.6476	DecisionDx- Melanoma (AUROC=0.65)	10-Fold CV	svmRadial
234	0.428115	0.571885	No	DecisionDx- Melanoma	0.6476	DecisionDx- Melanoma (AUROC=0.65)	10-Fold CV	svmRadial
235	0.423183	0.576817	No	DecisionDx- Melanoma	0.6476	DecisionDx- Melanoma (AUROC=0.65)	10-Fold CV	svmRadial
236	0.465975	0.534025	No	DecisionDx- Melanoma	0.6476	DecisionDx- Melanoma (AUROC=0.65)	10-Fold CV	svmRadial
237	0.385129	0.614871	No	DecisionDx- Melanoma	0.6476	DecisionDx- Melanoma (AUROC=0.65)	10-Fold CV	svmRadial
238	0.424962	0.575038	No	DecisionDx- Melanoma	0.6476	DecisionDx- Melanoma (AUROC=0.65)	10-Fold CV	svmRadial
239	0.404978	0.595022	Yes	DecisionDx- Melanoma	0.6476	DecisionDx- Melanoma (AUROC=0.65)	10-Fold CV	svmRadial
240	0.46703	0.53297	Yes	DecisionDx- Melanoma	0.6476	DecisionDx- Melanoma (AUROC=0.65)	10-Fold CV	svmRadial
241	0.426674	0.573326	Yes	DecisionDx- Melanoma	0.6476	DecisionDx- Melanoma (AUROC=0.65)	10-Fold CV	svmRadial
242	0.372188	0.627812	Yes	DecisionDx- Melanoma	0.6476	DecisionDx- Melanoma (AUROC=0.65)	10-Fold CV	svmRadial
243	0.486024	0.513976	Yes	DecisionDx- Melanoma	0.6476	DecisionDx- Melanoma (AUROC=0.65)	10-Fold CV	svmRadial
244	0.385021	0.614979	Yes	DecisionDx- Melanoma	0.6476	DecisionDx- Melanoma (AUROC=0.65)	10-Fold CV	svmRadial
245	0.462838	0.537162	No	DecisionDx- Melanoma	0.6476	DecisionDx- Melanoma (AUROC=0.65)	10-Fold CV	svmRadial
246	0.463983	0.536017	No	DecisionDx- Melanoma	0.6476	DecisionDx- Melanoma (AUROC=0.65)	10-Fold CV	svmRadial
247	0.395021	0.604979	Yes	DecisionDx- Melanoma	0.6476	DecisionDx- Melanoma (AUROC=0.65)	10-Fold CV	svmRadial
248	0.379853	0.620147	No	DecisionDx- Melanoma	0.6476	DecisionDx- Melanoma (AUROC=0.65)	10-Fold CV	svmRadial
249	0.402098	0.597902	No	DecisionDx- Melanoma	0.6476	DecisionDx- Melanoma (AUROC=0.65)	10-Fold CV	svmRadial
250	0.377202	0.622798	No	DecisionDx- Melanoma	0.6476	DecisionDx- Melanoma (AUROC=0.65)	10-Fold CV	svmRadial
251	0.381745	0.618255	Yes	DecisionDx- Melanoma	0.6476	DecisionDx- Melanoma (AUROC=0.65)	10-Fold CV	svmRadial
252	0.382363	0.617637	Yes	DecisionDx- Melanoma	0.6476	DecisionDx- Melanoma (AUROC=0.65)	10-Fold CV	svmRadial
253	0.386093	0.613907	Yes	DecisionDx- Melanoma	0.6476	DecisionDx- Melanoma (AUROC=0.65)	10-Fold CV	svmRadial
254	0.435173	0.564827	Yes	DecisionDx- Melanoma	0.6476	DecisionDx- Melanoma (AUROC=0.65)	10-Fold CV	svmRadial
255	0.405274	0.594726	No	DecisionDx- Melanoma	0.6476	DecisionDx- Melanoma (AUROC=0.65)	10-Fold CV	svmRadial
256	0.392742	0.607258	Yes	DecisionDx- Melanoma	0.6476	DecisionDx- Melanoma (AUROC=0.65)	10-Fold CV	svmRadial
257	0.377162	0.622838	Yes	DecisionDx- Melanoma	0.6476	DecisionDx- Melanoma (AUROC=0.65)	10-Fold CV	svmRadial
258	0.440051	0.559949	Yes	DecisionDx- Melanoma	0.6476	DecisionDx- Melanoma (AUROC=0.65)	10-Fold CV	svmRadial
259	0.401687	0.598313	No	DecisionDx- Melanoma	0.6476	DecisionDx- Melanoma (AUROC=0.65)	10-Fold CV	svmRadial
260	0.475656	0.524344	No	DecisionDx- Melanoma	0.6476	DecisionDx- Melanoma (AUROC=0.65)	10-Fold CV	svmRadial
261	0.391036	0.608964	Yes	DecisionDx- Melanoma	0.6476	DecisionDx- Melanoma (AUROC=0.65)	10-Fold CV	svmRadial
262	0.403476	0.596524	Yes	DecisionDx- Melanoma	0.6476	DecisionDx- Melanoma (AUROC=0.65)	10-Fold CV	svmRadial
263	0.361259	0.638741	Yes	DecisionDx- Melanoma	0.6476	DecisionDx- Melanoma (AUROC=0.65)	10-Fold CV	svmRadial
264	0.367178	0.632822	Yes	DecisionDx- Melanoma	0.6476	DecisionDx- Melanoma (AUROC=0.65)	10-Fold CV	svmRadial
265	0.450518	0.549482	Yes	DecisionDx- Melanoma	0.6476	DecisionDx- Melanoma (AUROC=0.65)	10-Fold CV	svmRadial
266	0.395337	0.604663	Yes	DecisionDx- Melanoma	0.6476	DecisionDx- Melanoma (AUROC=0.65)	10-Fold CV	svmRadial
267	0.424272	0.575728	No	DecisionDx- Melanoma	0.6476	DecisionDx- Melanoma (AUROC=0.65)	10-Fold CV	svmRadial
268	0.403459	0.596541	Yes	DecisionDx- Melanoma	0.6476	DecisionDx- Melanoma (AUROC=0.65)	10-Fold CV	svmRadial
269	0.486041	0.513959	Yes	DecisionDx- Melanoma	0.6476	DecisionDx- Melanoma (AUROC=0.65)	10-Fold CV	svmRadial
270	0.371671	0.628329	Yes	DecisionDx- Melanoma	0.6476	DecisionDx- Melanoma (AUROC=0.65)	10-Fold CV	svmRadial
271	0.423712	0.576288	Yes	DecisionDx- Melanoma	0.6476	DecisionDx- Melanoma (AUROC=0.65)	10-Fold CV	svmRadial
272	0.473982	0.526018	No	DecisionDx- Melanoma	0.6476	DecisionDx- Melanoma (AUROC=0.65)	10-Fold CV	svmRadial
273	0.38534	0.61466	Yes	DecisionDx- Melanoma	0.6476	DecisionDx- Melanoma (AUROC=0.65)	10-Fold CV	svmRadial
274	0.385629	0.614371	Yes	DecisionDx- Melanoma	0.6476	DecisionDx- Melanoma (AUROC=0.65)	10-Fold CV	svmRadial
275	0.428963	0.571037	No	DecisionDx- Melanoma	0.6476	DecisionDx- Melanoma (AUROC=0.65)	10-Fold CV	svmRadial
276	0.396868	0.603132	Yes	DecisionDx- Melanoma	0.6476	DecisionDx- Melanoma (AUROC=0.65)	10-Fold CV	svmRadial
277	0.367156	0.632844	Yes	DecisionDx- Melanoma	0.6476	DecisionDx- Melanoma (AUROC=0.65)	10-Fold CV	svmRadial
278	0.418614	0.581386	Yes	DecisionDx- Melanoma	0.6476	DecisionDx- Melanoma (AUROC=0.65)	10-Fold CV	svmRadial
279	0.376604	0.623396	Yes	DecisionDx- Melanoma	0.6476	DecisionDx- Melanoma (AUROC=0.65)	10-Fold CV	svmRadial
280	0.398538	0.601462	Yes	DecisionDx- Melanoma	0.6476	DecisionDx- Melanoma (AUROC=0.65)	10-Fold CV	svmRadial
281	0.403436	0.596564	No	DecisionDx- Melanoma	0.6476	DecisionDx- Melanoma (AUROC=0.65)	10-Fold CV	svmRadial
282	0.374292	0.625708	Yes	DecisionDx- Melanoma	0.6476	DecisionDx- Melanoma (AUROC=0.65)	10-Fold CV	svmRadial
283	0.367108	0.632892	Yes	DecisionDx- Melanoma	0.6476	DecisionDx- Melanoma (AUROC=0.65)	10-Fold CV	svmRadial
284	0.406809	0.593191	No	DecisionDx- Melanoma	0.6476	DecisionDx- Melanoma (AUROC=0.65)	10-Fold CV	svmRadial
285	0.439112	0.560888	Yes	DecisionDx- Melanoma	0.6476	DecisionDx- Melanoma (AUROC=0.65)	10-Fold CV	svmRadial
286	0.423471	0.576529	Yes	DecisionDx- Melanoma	0.6476	DecisionDx- Melanoma (AUROC=0.65)	10-Fold CV	svmRadial
287	0.501482	0.498518	Yes	LMC_150	0.6143	LMC_150 (AUROC=0.61)	10-Fold CV	svmRadial
288	0.454597	0.545403	Yes	LMC_150	0.6143	LMC_150 (AUROC=0.61)	10-Fold CV	svmRadial
289	0.445191	0.554809	Yes	LMC_150	0.6143	LMC_150 (AUROC=0.61)	10-Fold CV	svmRadial
290	0.551934	0.448066	No	LMC_150	0.6143	LMC_150 (AUROC=0.61)	10-Fold CV	svmRadial
291	0.534656	0.465344	No	LMC_150	0.6143	LMC_150 (AUROC=0.61)	10-Fold CV	svmRadial
292	0.532337	0.467663	Yes	LMC_150	0.6143	LMC_150 (AUROC=0.61)	10-Fold CV	svmRadial
293	0.434083	0.565917	Yes	LMC_150	0.6143	LMC_150 (AUROC=0.61)	10-Fold CV	svmRadial
294	0.481772	0.518228	Yes	LMC_150	0.6143	LMC_150 (AUROC=0.61)	10-Fold CV	svmRadial
295	0.554951	0.445049	Yes	LMC_150	0.6143	LMC_150 (AUROC=0.61)	10-Fold CV	svmRadial
296	0.556258	0.443742	No	LMC_150	0.6143	LMC_150 (AUROC=0.61)	10-Fold CV	svmRadial
297	0.523763	0.476237	Yes	LMC_150	0.6143	LMC_150 (AUROC=0.61)	10-Fold CV	svmRadial
298	0.466183	0.533817	Yes	LMC_150	0.6143	LMC_150 (AUROC=0.61)	10-Fold CV	svmRadial
299	0.499835	0.500165	Yes	LMC_150	0.6143	LMC_150 (AUROC=0.61)	10-Fold CV	svmRadial
300	0.523358	0.476642	Yes	LMC_150	0.6143	LMC_150 (AUROC=0.61)	10-Fold CV	svmRadial
301	0.507181	0.492819	No	LMC_150	0.6143	LMC_150 (AUROC=0.61)	10-Fold CV	svmRadial
302	0.474335	0.525665	Yes	LMC_150	0.6143	LMC_150 (AUROC=0.61)	10-Fold CV	svmRadial
303	0.470252	0.529748	Yes	LMC_150	0.6143	LMC_150 (AUROC=0.61)	10-Fold CV	svmRadial
304	0.521381	0.478619	Yes	LMC_150	0.6143	LMC_150 (AUROC=0.61)	10-Fold CV	svmRadial
305	0.543425	0.456575	Yes	LMC_150	0.6143	LMC_150 (AUROC=0.61)	10-Fold CV	svmRadial
306	0.436125	0.563875	No	LMC_150	0.6143	LMC_150 (AUROC=0.61)	10-Fold CV	svmRadial
307	0.477457	0.522543	Yes	LMC_150	0.6143	LMC_150 (AUROC=0.61)	10-Fold CV	svmRadial
308	0.496027	0.503973	No	LMC_150	0.6143	LMC_150 (AUROC=0.61)	10-Fold CV	svmRadial
309	0.489032	0.510968	Yes	LMC_150	0.6143	LMC_150 (AUROC=0.61)	10-Fold CV	svmRadial
310	0.484222	0.515778	No	LMC_150	0.6143	LMC_150 (AUROC=0.61)	10-Fold CV	svmRadial
311	0.507178	0.492822	No	LMC_150	0.6143	LMC_150 (AUROC=0.61)	10-Fold CV	svmRadial
312	0.485727	0.514273	Yes	LMC_150	0.6143	LMC_150 (AUROC=0.61)	10-Fold CV	svmRadial
313	0.491437	0.508563	Yes	LMC_150	0.6143	LMC_150 (AUROC=0.61)	10-Fold CV	svmRadial
314	0.496023	0.503977	Yes	LMC_150	0.6143	LMC_150 (AUROC=0.61)	10-Fold CV	svmRadial
315	0.532923	0.467077	No	LMC_150	0.6143	LMC_150 (AUROC=0.61)	10-Fold CV	svmRadial
316	0.463326	0.536674	No	LMC_150	0.6143	LMC_150 (AUROC=0.61)	10-Fold CV	svmRadial
317	0.481924	0.518076	Yes	LMC_150	0.6143	LMC_150 (AUROC=0.61)	10-Fold CV	svmRadial
318	0.494467	0.505533	No	LMC_150	0.6143	LMC_150 (AUROC=0.61)	10-Fold CV	svmRadial
319	0.429814	0.570186	Yes	LMC_150	0.6143	LMC_150 (AUROC=0.61)	10-Fold CV	svmRadial
320	0.478294	0.521706	Yes	LMC_150	0.6143	LMC_150 (AUROC=0.61)	10-Fold CV	svmRadial
321	0.567082	0.432918	Yes	LMC_150	0.6143	LMC_150 (AUROC=0.61)	10-Fold CV	svmRadial
322	0.496902	0.503098	Yes	LMC_150	0.6143	LMC_150 (AUROC=0.61)	10-Fold CV	svmRadial
323	0.466248	0.533752	Yes	LMC_150	0.6143	LMC_150 (AUROC=0.61)	10-Fold CV	svmRadial
324	0.507015	0.492985	No	LMC_150	0.6143	LMC_150 (AUROC=0.61)	10-Fold CV	svmRadial
325	0.455936	0.544064	No	LMC_150	0.6143	LMC_150 (AUROC=0.61)	10-Fold CV	svmRadial
326	0.522781	0.477219	No	LMC_150	0.6143	LMC_150 (AUROC=0.61)	10-Fold CV	svmRadial
327	0.460592	0.539408	No	LMC_150	0.6143	LMC_150 (AUROC=0.61)	10-Fold CV	svmRadial
328	0.475382	0.524618	Yes	LMC_150	0.6143	LMC_150 (AUROC=0.61)	10-Fold CV	svmRadial
329	0.527891	0.472109	No	LMC_150	0.6143	LMC_150 (AUROC=0.61)	10-Fold CV	svmRadial
330	0.480226	0.519774	Yes	LMC_150	0.6143	LMC_150 (AUROC=0.61)	10-Fold CV	svmRadial
331	0.493114	0.506886	No	LMC_150	0.6143	LMC_150 (AUROC=0.61)	10-Fold CV	svmRadial
332	0.50436	0.49564	Yes	LMC_150	0.6143	LMC_150 (AUROC=0.61)	10-Fold CV	svmRadial
333	0.476327	0.523673	No	LMC_150	0.6143	LMC_150 (AUROC=0.61)	10-Fold CV	svmRadial
334	0.476236	0.523764	No	LMC_150	0.6143	LMC_150 (AUROC=0.61)	10-Fold CV	svmRadial
335	0.493904	0.506096	Yes	LMC_150	0.6143	LMC_150 (AUROC=0.61)	10-Fold CV	svmRadial
336	0.490388	0.509612	No	LMC_150	0.6143	LMC_150 (AUROC=0.61)	10-Fold CV	svmRadial
337	0.488653	0.511347	No	LMC_150	0.6143	LMC_150 (AUROC=0.61)	10-Fold CV	svmRadial
338	0.593193	0.406807	No	LMC_150	0.6143	LMC_150 (AUROC=0.61)	10-Fold CV	svmRadial
339	0.50033	0.49967	Yes	LMC_150	0.6143	LMC_150 (AUROC=0.61)	10-Fold CV	svmRadial
340	0.422672	0.577328	Yes	LMC_150	0.6143	LMC_150 (AUROC=0.61)	10-Fold CV	svmRadial
341	0.478592	0.521408	Yes	LMC_150	0.6143	LMC_150 (AUROC=0.61)	10-Fold CV	svmRadial
342	0.557598	0.442402	Yes	LMC_150	0.6143	LMC_150 (AUROC=0.61)	10-Fold CV	svmRadial
343	0.469393	0.530607	No	LMC_150	0.6143	LMC_150 (AUROC=0.61)	10-Fold CV	svmRadial
344	0.492219	0.507781	No	LMC_150	0.6143	LMC_150 (AUROC=0.61)	10-Fold CV	svmRadial
345	0.48613	0.51387	Yes	LMC_150	0.6143	LMC_150 (AUROC=0.61)	10-Fold CV	svmRadial
346	0.494575	0.505425	Yes	LMC_150	0.6143	LMC_150 (AUROC=0.61)	10-Fold CV	svmRadial
347	0.476962	0.523038	Yes	LMC_150	0.6143	LMC_150 (AUROC=0.61)	10-Fold CV	svmRadial
348	0.491683	0.508317	No	LMC_150	0.6143	LMC_150 (AUROC=0.61)	10-Fold CV	svmRadial
349	0.498876	0.501124	No	LMC_150	0.6143	LMC_150 (AUROC=0.61)	10-Fold CV	svmRadial
350	0.474717	0.525283	Yes	LMC_150	0.6143	LMC_150 (AUROC=0.61)	10-Fold CV	svmRadial
351	0.483493	0.516507	No	LMC_150	0.6143	LMC_150 (AUROC=0.61)	10-Fold CV	svmRadial
352	0.465508	0.534492	Yes	LMC_150	0.6143	LMC_150 (AUROC=0.61)	10-Fold CV	svmRadial
353	0.510579	0.489421	Yes	LMC_150	0.6143	LMC_150 (AUROC=0.61)	10-Fold CV	svmRadial
354	0.555222	0.444778	Yes	LMC_150	0.6143	LMC_150 (AUROC=0.61)	10-Fold CV	svmRadial
355	0.452822	0.547178	Yes	LMC_150	0.6143	LMC_150 (AUROC=0.61)	10-Fold CV	svmRadial
356	0.476687	0.523313	No	LMC_150	0.6143	LMC_150 (AUROC=0.61)	10-Fold CV	svmRadial
357	0.490065	0.509935	Yes	LMC_150	0.6143	LMC_150 (AUROC=0.61)	10-Fold CV	svmRadial
358	0.478634	0.521366	Yes	LMC_150	0.6143	LMC_150 (AUROC=0.61)	10-Fold CV	svmRadial
359	0.486281	0.513719	No	LMC_150	0.6143	LMC_150 (AUROC=0.61)	10-Fold CV	svmRadial
360	0.503324	0.496676	Yes	LMC_150	0.6143	LMC_150 (AUROC=0.61)	10-Fold CV	svmRadial
361	0.517683	0.482317	Yes	LMC_150	0.6143	LMC_150 (AUROC=0.61)	10-Fold CV	svmRadial
362	0.489897	0.510103	Yes	LMC_150	0.6143	LMC_150 (AUROC=0.61)	10-Fold CV	svmRadial
363	0.488648	0.511352	No	LMC_150	0.6143	LMC_150 (AUROC=0.61)	10-Fold CV	svmRadial
364	0.463484	0.536516	Yes	LMC_150	0.6143	LMC_150 (AUROC=0.61)	10-Fold CV	svmRadial
365	0.504278	0.495722	No	LMC_150	0.6143	LMC_150 (AUROC=0.61)	10-Fold CV	svmRadial
366	0.729149	0.270851	Yes	LMC_150	0.6143	LMC_150 (AUROC=0.61)	10-Fold CV	svmRadial
367	0.500639	0.499361	No	LMC_150	0.6143	LMC_150 (AUROC=0.61)	10-Fold CV	svmRadial
368	0.534611	0.465389	No	LMC_150	0.6143	LMC_150 (AUROC=0.61)	10-Fold CV	svmRadial
369	0.600233	0.399767	Yes	LMC_150	0.6143	LMC_150 (AUROC=0.61)	10-Fold CV	svmRadial
370	0.515585	0.484415	Yes	LMC_150	0.6143	LMC_150 (AUROC=0.61)	10-Fold CV	svmRadial
371	0.479267	0.520733	Yes	LMC_150	0.6143	LMC_150 (AUROC=0.61)	10-Fold CV	svmRadial
372	0.4802	0.5198	No	LMC_150	0.6143	LMC_150 (AUROC=0.61)	10-Fold CV	svmRadial
373	0.46375	0.53625	Yes	LMC_150	0.6143	LMC_150 (AUROC=0.61)	10-Fold CV	svmRadial
374	0.478266	0.521734	Yes	LMC_150	0.6143	LMC_150 (AUROC=0.61)	10-Fold CV	svmRadial
375	0.487224	0.512776	Yes	LMC_150	0.6143	LMC_150 (AUROC=0.61)	10-Fold CV	svmRadial
376	0.503175	0.496825	No	LMC_150	0.6143	LMC_150 (AUROC=0.61)	10-Fold CV	svmRadial
377	0.496048	0.503952	No	LMC_150	0.6143	LMC_150 (AUROC=0.61)	10-Fold CV	svmRadial
378	0.510993	0.489007	No	LMC_150	0.6143	LMC_150 (AUROC=0.61)	10-Fold CV	svmRadial
379	0.513883	0.486117	No	LMC_150	0.6143	LMC_150 (AUROC=0.61)	10-Fold CV	svmRadial
380	0.521299	0.478701	No	LMC_150	0.6143	LMC_150 (AUROC=0.61)	10-Fold CV	svmRadial
381	0.576933	0.423067	No	LMC_150	0.6143	LMC_150 (AUROC=0.61)	10-Fold CV	svmRadial
382	0.472276	0.527724	Yes	LMC_150	0.6143	LMC_150 (AUROC=0.61)	10-Fold CV	svmRadial
383	0.49625	0.50375	Yes	LMC_150	0.6143	LMC_150 (AUROC=0.61)	10-Fold CV	svmRadial
384	0.563519	0.436481	Yes	LMC_150	0.6143	LMC_150 (AUROC=0.61)	10-Fold CV	svmRadial
385	0.43214	0.56786	Yes	LMC_150	0.6143	LMC_150 (AUROC=0.61)	10-Fold CV	svmRadial
386	0.496505	0.503495	Yes	LMC_150	0.6143	LMC_150 (AUROC=0.61)	10-Fold CV	svmRadial
387	0.457792	0.542208	Yes	LMC_150	0.6143	LMC_150 (AUROC=0.61)	10-Fold CV	svmRadial
388	0.521778	0.478222	No	LMC_150	0.6143	LMC_150 (AUROC=0.61)	10-Fold CV	svmRadial
389	0.492984	0.507016	No	LMC_150	0.6143	LMC_150 (AUROC=0.61)	10-Fold CV	svmRadial
390	0.51197	0.48803	Yes	LMC_150	0.6143	LMC_150 (AUROC=0.61)	10-Fold CV	svmRadial
391	0.582062	0.417938	No	LMC_150	0.6143	LMC_150 (AUROC=0.61)	10-Fold CV	svmRadial
392	0.452895	0.547105	No	LMC_150	0.6143	LMC_150 (AUROC=0.61)	10-Fold CV	svmRadial
393	0.482127	0.517873	No	LMC_150	0.6143	LMC_150 (AUROC=0.61)	10-Fold CV	svmRadial
394	0.50794	0.49206	Yes	LMC_150	0.6143	LMC_150 (AUROC=0.61)	10-Fold CV	svmRadial
395	0.463266	0.536734	Yes	LMC_150	0.6143	LMC_150 (AUROC=0.61)	10-Fold CV	svmRadial
396	0.459142	0.540858	Yes	LMC_150	0.6143	LMC_150 (AUROC=0.61)	10-Fold CV	svmRadial
397	0.488365	0.511635	Yes	LMC_150	0.6143	LMC_150 (AUROC=0.61)	10-Fold CV	svmRadial
398	0.465172	0.534828	No	LMC_150	0.6143	LMC_150 (AUROC=0.61)	10-Fold CV	svmRadial
399	0.426779	0.573221	Yes	LMC_150	0.6143	LMC_150 (AUROC=0.61)	10-Fold CV	svmRadial
400	0.46326	0.53674	Yes	LMC_150	0.6143	LMC_150 (AUROC=0.61)	10-Fold CV	svmRadial
401	0.49465	0.50535	Yes	LMC_150	0.6143	LMC_150 (AUROC=0.61)	10-Fold CV	svmRadial
402	0.502785	0.497215	No	LMC_150	0.6143	LMC_150 (AUROC=0.61)	10-Fold CV	svmRadial
403	0.519594	0.480406	No	LMC_150	0.6143	LMC_150 (AUROC=0.61)	10-Fold CV	svmRadial
404	0.500159	0.499841	Yes	LMC_150	0.6143	LMC_150 (AUROC=0.61)	10-Fold CV	svmRadial
405	0.488933	0.511067	Yes	LMC_150	0.6143	LMC_150 (AUROC=0.61)	10-Fold CV	svmRadial
406	0.478248	0.521752	Yes	LMC_150	0.6143	LMC_150 (AUROC=0.61)	10-Fold CV	svmRadial
407	0.415727	0.584273	Yes	LMC_150	0.6143	LMC_150 (AUROC=0.61)	10-Fold CV	svmRadial
408	0.574341	0.425659	Yes	LMC_150	0.6143	LMC_150 (AUROC=0.61)	10-Fold CV	svmRadial
409	0.482829	0.517171	Yes	LMC_150	0.6143	LMC_150 (AUROC=0.61)	10-Fold CV	svmRadial
410	0.46886	0.53114	No	LMC_150	0.6143	LMC_150 (AUROC=0.61)	10-Fold CV	svmRadial
411	0.496362	0.503638	Yes	LMC_150	0.6143	LMC_150 (AUROC=0.61)	10-Fold CV	svmRadial
412	0.494583	0.505417	Yes	LMC_150	0.6143	LMC_150 (AUROC=0.61)	10-Fold CV	svmRadial
413	0.560962	0.439038	Yes	LMC_150	0.6143	LMC_150 (AUROC=0.61)	10-Fold CV	svmRadial
414	0.454879	0.545121	Yes	LMC_150	0.6143	LMC_150 (AUROC=0.61)	10-Fold CV	svmRadial
415	0.49477	0.50523	No	LMC_150	0.6143	LMC_150 (AUROC=0.61)	10-Fold CV	svmRadial
416	0.475078	0.524922	Yes	LMC_150	0.6143	LMC_150 (AUROC=0.61)	10-Fold CV	svmRadial
417	0.480829	0.519171	Yes	LMC_150	0.6143	LMC_150 (AUROC=0.61)	10-Fold CV	svmRadial
418	0.502169	0.497831	No	LMC_150	0.6143	LMC_150 (AUROC=0.61)	10-Fold CV	svmRadial
419	0.48616	0.51384	Yes	LMC_150	0.6143	LMC_150 (AUROC=0.61)	10-Fold CV	svmRadial
420	0.463121	0.536879	Yes	LMC_150	0.6143	LMC_150 (AUROC=0.61)	10-Fold CV	svmRadial
421	0.506158	0.493842	Yes	LMC_150	0.6143	LMC_150 (AUROC=0.61)	10-Fold CV	svmRadial
422	0.496647	0.503353	Yes	LMC_150	0.6143	LMC_150 (AUROC=0.61)	10-Fold CV	svmRadial
423	0.494662	0.505338	Yes	LMC_150	0.6143	LMC_150 (AUROC=0.61)	10-Fold CV	svmRadial
424	0.539832	0.460168	No	LMC_150	0.6143	LMC_150 (AUROC=0.61)	10-Fold CV	svmRadial
425	0.478704	0.521296	Yes	LMC_150	0.6143	LMC_150 (AUROC=0.61)	10-Fold CV	svmRadial
426	0.452522	0.547478	Yes	LMC_150	0.6143	LMC_150 (AUROC=0.61)	10-Fold CV	svmRadial
427	0.503967	0.496033	No	LMC_150	0.6143	LMC_150 (AUROC=0.61)	10-Fold CV	svmRadial
428	0.471006	0.528994	Yes	LMC_150	0.6143	LMC_150 (AUROC=0.61)	10-Fold CV	svmRadial
429	0.543007	0.456993	Yes	LMC_150	0.6143	LMC_150 (AUROC=0.61)	10-Fold CV	svmRadial
430	0.912781	0.0872192	Yes	Cam_121	0.6723	Cam_121 (AUROC=0.67)	10-Fold CV	svmRadial
431	0.0913276	0.908672	Yes	Cam_121	0.6723	Cam_121 (AUROC=0.67)	10-Fold CV	svmRadial
432	0.0620982	0.937902	Yes	Cam_121	0.6723	Cam_121 (AUROC=0.67)	10-Fold CV	svmRadial
433	0.827694	0.172306	No	Cam_121	0.6723	Cam_121 (AUROC=0.67)	10-Fold CV	svmRadial
434	0.801172	0.198828	No	Cam_121	0.6723	Cam_121 (AUROC=0.67)	10-Fold CV	svmRadial
435	0.454271	0.545729	Yes	Cam_121	0.6723	Cam_121 (AUROC=0.67)	10-Fold CV	svmRadial
436	0.358534	0.641466	Yes	Cam_121	0.6723	Cam_121 (AUROC=0.67)	10-Fold CV	svmRadial
437	0.0259574	0.974043	Yes	Cam_121	0.6723	Cam_121 (AUROC=0.67)	10-Fold CV	svmRadial
438	0.654976	0.345024	Yes	Cam_121	0.6723	Cam_121 (AUROC=0.67)	10-Fold CV	svmRadial
439	0.781204	0.218796	No	Cam_121	0.6723	Cam_121 (AUROC=0.67)	10-Fold CV	svmRadial
440	0.54529	0.45471	Yes	Cam_121	0.6723	Cam_121 (AUROC=0.67)	10-Fold CV	svmRadial
441	0.0767633	0.923237	Yes	Cam_121	0.6723	Cam_121 (AUROC=0.67)	10-Fold CV	svmRadial
442	0.793899	0.206101	Yes	Cam_121	0.6723	Cam_121 (AUROC=0.67)	10-Fold CV	svmRadial
443	0.648051	0.351949	Yes	Cam_121	0.6723	Cam_121 (AUROC=0.67)	10-Fold CV	svmRadial
444	0.754158	0.245842	No	Cam_121	0.6723	Cam_121 (AUROC=0.67)	10-Fold CV	svmRadial
445	0.0580788	0.941921	Yes	Cam_121	0.6723	Cam_121 (AUROC=0.67)	10-Fold CV	svmRadial
446	0.307568	0.692432	Yes	Cam_121	0.6723	Cam_121 (AUROC=0.67)	10-Fold CV	svmRadial
447	0.863137	0.136863	Yes	Cam_121	0.6723	Cam_121 (AUROC=0.67)	10-Fold CV	svmRadial
448	0.314775	0.685225	Yes	Cam_121	0.6723	Cam_121 (AUROC=0.67)	10-Fold CV	svmRadial
449	0.265788	0.734212	No	Cam_121	0.6723	Cam_121 (AUROC=0.67)	10-Fold CV	svmRadial
450	0.0601066	0.939893	Yes	Cam_121	0.6723	Cam_121 (AUROC=0.67)	10-Fold CV	svmRadial
451	0.82931	0.17069	No	Cam_121	0.6723	Cam_121 (AUROC=0.67)	10-Fold CV	svmRadial
452	0.550589	0.449411	Yes	Cam_121	0.6723	Cam_121 (AUROC=0.67)	10-Fold CV	svmRadial
453	0.599274	0.400726	No	Cam_121	0.6723	Cam_121 (AUROC=0.67)	10-Fold CV	svmRadial
454	0.858227	0.141773	No	Cam_121	0.6723	Cam_121 (AUROC=0.67)	10-Fold CV	svmRadial
455	0.49398	0.50602	Yes	Cam_121	0.6723	Cam_121 (AUROC=0.67)	10-Fold CV	svmRadial
456	0.330123	0.669877	Yes	Cam_121	0.6723	Cam_121 (AUROC=0.67)	10-Fold CV	svmRadial
457	0.419118	0.580882	Yes	Cam_121	0.6723	Cam_121 (AUROC=0.67)	10-Fold CV	svmRadial
458	0.863714	0.136286	No	Cam_121	0.6723	Cam_121 (AUROC=0.67)	10-Fold CV	svmRadial
459	0.106138	0.893862	No	Cam_121	0.6723	Cam_121 (AUROC=0.67)	10-Fold CV	svmRadial
460	0.06975	0.93025	Yes	Cam_121	0.6723	Cam_121 (AUROC=0.67)	10-Fold CV	svmRadial
461	0.657979	0.342021	No	Cam_121	0.6723	Cam_121 (AUROC=0.67)	10-Fold CV	svmRadial
462	0.0453544	0.954646	Yes	Cam_121	0.6723	Cam_121 (AUROC=0.67)	10-Fold CV	svmRadial
463	0.372826	0.627174	Yes	Cam_121	0.6723	Cam_121 (AUROC=0.67)	10-Fold CV	svmRadial
464	0.885787	0.114213	Yes	Cam_121	0.6723	Cam_121 (AUROC=0.67)	10-Fold CV	svmRadial
465	0.77744	0.22256	Yes	Cam_121	0.6723	Cam_121 (AUROC=0.67)	10-Fold CV	svmRadial
466	0.277905	0.722095	Yes	Cam_121	0.6723	Cam_121 (AUROC=0.67)	10-Fold CV	svmRadial
467	0.871135	0.128865	No	Cam_121	0.6723	Cam_121 (AUROC=0.67)	10-Fold CV	svmRadial
468	0.348815	0.651185	No	Cam_121	0.6723	Cam_121 (AUROC=0.67)	10-Fold CV	svmRadial
469	0.712185	0.287815	No	Cam_121	0.6723	Cam_121 (AUROC=0.67)	10-Fold CV	svmRadial
470	0.637833	0.362167	No	Cam_121	0.6723	Cam_121 (AUROC=0.67)	10-Fold CV	svmRadial
471	0.263406	0.736594	Yes	Cam_121	0.6723	Cam_121 (AUROC=0.67)	10-Fold CV	svmRadial
472	0.845805	0.154195	No	Cam_121	0.6723	Cam_121 (AUROC=0.67)	10-Fold CV	svmRadial
473	0.366686	0.633314	Yes	Cam_121	0.6723	Cam_121 (AUROC=0.67)	10-Fold CV	svmRadial
474	0.489166	0.510834	No	Cam_121	0.6723	Cam_121 (AUROC=0.67)	10-Fold CV	svmRadial
475	0.694436	0.305564	Yes	Cam_121	0.6723	Cam_121 (AUROC=0.67)	10-Fold CV	svmRadial
476	0.718555	0.281445	No	Cam_121	0.6723	Cam_121 (AUROC=0.67)	10-Fold CV	svmRadial
477	0.326239	0.673761	No	Cam_121	0.6723	Cam_121 (AUROC=0.67)	10-Fold CV	svmRadial
478	0.532847	0.467153	Yes	Cam_121	0.6723	Cam_121 (AUROC=0.67)	10-Fold CV	svmRadial
479	0.756143	0.243857	No	Cam_121	0.6723	Cam_121 (AUROC=0.67)	10-Fold CV	svmRadial
480	0.313955	0.686045	No	Cam_121	0.6723	Cam_121 (AUROC=0.67)	10-Fold CV	svmRadial
481	0.671103	0.328897	No	Cam_121	0.6723	Cam_121 (AUROC=0.67)	10-Fold CV	svmRadial
482	0.291357	0.708643	Yes	Cam_121	0.6723	Cam_121 (AUROC=0.67)	10-Fold CV	svmRadial
483	0.227094	0.772906	Yes	Cam_121	0.6723	Cam_121 (AUROC=0.67)	10-Fold CV	svmRadial
484	0.134451	0.865549	Yes	Cam_121	0.6723	Cam_121 (AUROC=0.67)	10-Fold CV	svmRadial
485	0.610753	0.389247	Yes	Cam_121	0.6723	Cam_121 (AUROC=0.67)	10-Fold CV	svmRadial
486	0.454203	0.545797	No	Cam_121	0.6723	Cam_121 (AUROC=0.67)	10-Fold CV	svmRadial
487	0.119806	0.880194	No	Cam_121	0.6723	Cam_121 (AUROC=0.67)	10-Fold CV	svmRadial
488	0.777787	0.222213	Yes	Cam_121	0.6723	Cam_121 (AUROC=0.67)	10-Fold CV	svmRadial
489	0.872689	0.127311	Yes	Cam_121	0.6723	Cam_121 (AUROC=0.67)	10-Fold CV	svmRadial
490	0.569504	0.430496	Yes	Cam_121	0.6723	Cam_121 (AUROC=0.67)	10-Fold CV	svmRadial
491	0.546551	0.453449	No	Cam_121	0.6723	Cam_121 (AUROC=0.67)	10-Fold CV	svmRadial
492	0.379965	0.620035	No	Cam_121	0.6723	Cam_121 (AUROC=0.67)	10-Fold CV	svmRadial
493	0.479515	0.520485	Yes	Cam_121	0.6723	Cam_121 (AUROC=0.67)	10-Fold CV	svmRadial
494	0.463651	0.536349	No	Cam_121	0.6723	Cam_121 (AUROC=0.67)	10-Fold CV	svmRadial
495	0.385651	0.614349	Yes	Cam_121	0.6723	Cam_121 (AUROC=0.67)	10-Fold CV	svmRadial
496	0.872682	0.127318	Yes	Cam_121	0.6723	Cam_121 (AUROC=0.67)	10-Fold CV	svmRadial
497	0.195967	0.804033	Yes	Cam_121	0.6723	Cam_121 (AUROC=0.67)	10-Fold CV	svmRadial
498	0.166063	0.833937	Yes	Cam_121	0.6723	Cam_121 (AUROC=0.67)	10-Fold CV	svmRadial
499	0.782717	0.217283	No	Cam_121	0.6723	Cam_121 (AUROC=0.67)	10-Fold CV	svmRadial
500	0.673685	0.326315	Yes	Cam_121	0.6723	Cam_121 (AUROC=0.67)	10-Fold CV	svmRadial
501	0.378351	0.621649	Yes	Cam_121	0.6723	Cam_121 (AUROC=0.67)	10-Fold CV	svmRadial
502	0.463395	0.536605	No	Cam_121	0.6723	Cam_121 (AUROC=0.67)	10-Fold CV	svmRadial
503	0.701235	0.298765	Yes	Cam_121	0.6723	Cam_121 (AUROC=0.67)	10-Fold CV	svmRadial
504	0.457275	0.542725	Yes	Cam_121	0.6723	Cam_121 (AUROC=0.67)	10-Fold CV	svmRadial
505	0.130115	0.869885	Yes	Cam_121	0.6723	Cam_121 (AUROC=0.67)	10-Fold CV	svmRadial
506	0.13657	0.86343	No	Cam_121	0.6723	Cam_121 (AUROC=0.67)	10-Fold CV	svmRadial
507	0.230813	0.769187	Yes	Cam_121	0.6723	Cam_121 (AUROC=0.67)	10-Fold CV	svmRadial
508	0.953725	0.0462747	No	Cam_121	0.6723	Cam_121 (AUROC=0.67)	10-Fold CV	svmRadial
509	0.700335	0.299665	Yes	Cam_121	0.6723	Cam_121 (AUROC=0.67)	10-Fold CV	svmRadial
510	0.340924	0.659076	No	Cam_121	0.6723	Cam_121 (AUROC=0.67)	10-Fold CV	svmRadial
511	0.897612	0.102388	No	Cam_121	0.6723	Cam_121 (AUROC=0.67)	10-Fold CV	svmRadial
512	0.714077	0.285923	Yes	Cam_121	0.6723	Cam_121 (AUROC=0.67)	10-Fold CV	svmRadial
513	0.339522	0.660478	Yes	Cam_121	0.6723	Cam_121 (AUROC=0.67)	10-Fold CV	svmRadial
514	0.615125	0.384875	Yes	Cam_121	0.6723	Cam_121 (AUROC=0.67)	10-Fold CV	svmRadial
515	0.774595	0.225405	No	Cam_121	0.6723	Cam_121 (AUROC=0.67)	10-Fold CV	svmRadial
516	0.0376413	0.962359	Yes	Cam_121	0.6723	Cam_121 (AUROC=0.67)	10-Fold CV	svmRadial
517	0.376573	0.623427	Yes	Cam_121	0.6723	Cam_121 (AUROC=0.67)	10-Fold CV	svmRadial
518	0.312259	0.687741	Yes	Cam_121	0.6723	Cam_121 (AUROC=0.67)	10-Fold CV	svmRadial
519	0.215253	0.784747	No	Cam_121	0.6723	Cam_121 (AUROC=0.67)	10-Fold CV	svmRadial
520	0.893444	0.106556	No	Cam_121	0.6723	Cam_121 (AUROC=0.67)	10-Fold CV	svmRadial
521	0.946558	0.0534423	No	Cam_121	0.6723	Cam_121 (AUROC=0.67)	10-Fold CV	svmRadial
522	0.688356	0.311644	No	Cam_121	0.6723	Cam_121 (AUROC=0.67)	10-Fold CV	svmRadial
523	0.368989	0.631011	No	Cam_121	0.6723	Cam_121 (AUROC=0.67)	10-Fold CV	svmRadial
524	0.526631	0.473369	No	Cam_121	0.6723	Cam_121 (AUROC=0.67)	10-Fold CV	svmRadial
525	0.103001	0.896999	Yes	Cam_121	0.6723	Cam_121 (AUROC=0.67)	10-Fold CV	svmRadial
526	0.26592	0.73408	Yes	Cam_121	0.6723	Cam_121 (AUROC=0.67)	10-Fold CV	svmRadial
527	0.847038	0.152962	Yes	Cam_121	0.6723	Cam_121 (AUROC=0.67)	10-Fold CV	svmRadial
528	0.0618166	0.938183	Yes	Cam_121	0.6723	Cam_121 (AUROC=0.67)	10-Fold CV	svmRadial
529	0.537667	0.462333	Yes	Cam_121	0.6723	Cam_121 (AUROC=0.67)	10-Fold CV	svmRadial
530	0.510042	0.489958	Yes	Cam_121	0.6723	Cam_121 (AUROC=0.67)	10-Fold CV	svmRadial
531	0.964091	0.0359093	No	Cam_121	0.6723	Cam_121 (AUROC=0.67)	10-Fold CV	svmRadial
532	0.832144	0.167856	No	Cam_121	0.6723	Cam_121 (AUROC=0.67)	10-Fold CV	svmRadial
533	0.693172	0.306828	Yes	Cam_121	0.6723	Cam_121 (AUROC=0.67)	10-Fold CV	svmRadial
534	0.261845	0.738155	No	Cam_121	0.6723	Cam_121 (AUROC=0.67)	10-Fold CV	svmRadial
535	0.278357	0.721643	No	Cam_121	0.6723	Cam_121 (AUROC=0.67)	10-Fold CV	svmRadial
536	0.104327	0.895673	No	Cam_121	0.6723	Cam_121 (AUROC=0.67)	10-Fold CV	svmRadial
537	0.461133	0.538867	Yes	Cam_121	0.6723	Cam_121 (AUROC=0.67)	10-Fold CV	svmRadial
538	0.118113	0.881887	Yes	Cam_121	0.6723	Cam_121 (AUROC=0.67)	10-Fold CV	svmRadial
539	0.355711	0.644289	Yes	Cam_121	0.6723	Cam_121 (AUROC=0.67)	10-Fold CV	svmRadial
540	0.467342	0.532658	Yes	Cam_121	0.6723	Cam_121 (AUROC=0.67)	10-Fold CV	svmRadial
541	0.127284	0.872716	No	Cam_121	0.6723	Cam_121 (AUROC=0.67)	10-Fold CV	svmRadial
542	0.110859	0.889141	Yes	Cam_121	0.6723	Cam_121 (AUROC=0.67)	10-Fold CV	svmRadial
543	0.443981	0.556019	Yes	Cam_121	0.6723	Cam_121 (AUROC=0.67)	10-Fold CV	svmRadial
544	0.954281	0.0457186	Yes	Cam_121	0.6723	Cam_121 (AUROC=0.67)	10-Fold CV	svmRadial
545	0.930285	0.0697146	No	Cam_121	0.6723	Cam_121 (AUROC=0.67)	10-Fold CV	svmRadial
546	0.980149	0.0198514	No	Cam_121	0.6723	Cam_121 (AUROC=0.67)	10-Fold CV	svmRadial
547	0.628644	0.371356	Yes	Cam_121	0.6723	Cam_121 (AUROC=0.67)	10-Fold CV	svmRadial
548	0.254563	0.745437	Yes	Cam_121	0.6723	Cam_121 (AUROC=0.67)	10-Fold CV	svmRadial
549	0.367613	0.632387	Yes	Cam_121	0.6723	Cam_121 (AUROC=0.67)	10-Fold CV	svmRadial
550	0.458496	0.541504	Yes	Cam_121	0.6723	Cam_121 (AUROC=0.67)	10-Fold CV	svmRadial
551	0.742737	0.257263	Yes	Cam_121	0.6723	Cam_121 (AUROC=0.67)	10-Fold CV	svmRadial
552	0.774668	0.225332	Yes	Cam_121	0.6723	Cam_121 (AUROC=0.67)	10-Fold CV	svmRadial
553	0.119267	0.880733	No	Cam_121	0.6723	Cam_121 (AUROC=0.67)	10-Fold CV	svmRadial
554	0.490263	0.509737	Yes	Cam_121	0.6723	Cam_121 (AUROC=0.67)	10-Fold CV	svmRadial
555	0.975908	0.0240916	Yes	Cam_121	0.6723	Cam_121 (AUROC=0.67)	10-Fold CV	svmRadial
556	0.55644	0.44356	Yes	Cam_121	0.6723	Cam_121 (AUROC=0.67)	10-Fold CV	svmRadial
557	0.260097	0.739903	Yes	Cam_121	0.6723	Cam_121 (AUROC=0.67)	10-Fold CV	svmRadial
558	0.864516	0.135484	No	Cam_121	0.6723	Cam_121 (AUROC=0.67)	10-Fold CV	svmRadial
559	0.433488	0.566512	Yes	Cam_121	0.6723	Cam_121 (AUROC=0.67)	10-Fold CV	svmRadial
560	0.687406	0.312594	Yes	Cam_121	0.6723	Cam_121 (AUROC=0.67)	10-Fold CV	svmRadial
561	0.783957	0.216043	No	Cam_121	0.6723	Cam_121 (AUROC=0.67)	10-Fold CV	svmRadial
562	0.403099	0.596901	Yes	Cam_121	0.6723	Cam_121 (AUROC=0.67)	10-Fold CV	svmRadial
563	0.114462	0.885538	Yes	Cam_121	0.6723	Cam_121 (AUROC=0.67)	10-Fold CV	svmRadial
564	0.759442	0.240558	Yes	Cam_121	0.6723	Cam_121 (AUROC=0.67)	10-Fold CV	svmRadial
565	0.462854	0.537146	Yes	Cam_121	0.6723	Cam_121 (AUROC=0.67)	10-Fold CV	svmRadial
566	0.321817	0.678183	Yes	Cam_121	0.6723	Cam_121 (AUROC=0.67)	10-Fold CV	svmRadial
567	0.706243	0.293757	No	Cam_121	0.6723	Cam_121 (AUROC=0.67)	10-Fold CV	svmRadial
568	0.0345768	0.965423	Yes	Cam_121	0.6723	Cam_121 (AUROC=0.67)	10-Fold CV	svmRadial
569	0.227502	0.772498	Yes	Cam_121	0.6723	Cam_121 (AUROC=0.67)	10-Fold CV	svmRadial
570	0.861715	0.138285	No	Cam_121	0.6723	Cam_121 (AUROC=0.67)	10-Fold CV	svmRadial
571	0.243295	0.756705	Yes	Cam_121	0.6723	Cam_121 (AUROC=0.67)	10-Fold CV	svmRadial
572	0.560652	0.439348	Yes	Cam_121	0.6723	Cam_121 (AUROC=0.67)	10-Fold CV	svmRadial
573	0.919668	0.0803317	Yes	Cam_121+ Clinical Covariates	0.6761	Cam_121+ Clinical Covariates (AUROC=0.68)	10-Fold CV	svmRadial
574	0.152384	0.847616	Yes	Cam_121+ Clinical Covariates	0.6761	Cam_121+ Clinical Covariates (AUROC=0.68)	10-Fold CV	svmRadial
575	0.102399	0.897601	Yes	Cam_121+ Clinical Covariates	0.6761	Cam_121+ Clinical Covariates (AUROC=0.68)	10-Fold CV	svmRadial
576	0.881356	0.118644	No	Cam_121+ Clinical Covariates	0.6761	Cam_121+ Clinical Covariates (AUROC=0.68)	10-Fold CV	svmRadial
577	0.85297	0.14703	No	Cam_121+ Clinical Covariates	0.6761	Cam_121+ Clinical Covariates (AUROC=0.68)	10-Fold CV	svmRadial
578	0.486433	0.513567	Yes	Cam_121+ Clinical Covariates	0.6761	Cam_121+ Clinical Covariates (AUROC=0.68)	10-Fold CV	svmRadial
579	0.376957	0.623043	Yes	Cam_121+ Clinical Covariates	0.6761	Cam_121+ Clinical Covariates (AUROC=0.68)	10-Fold CV	svmRadial
580	0.0787905	0.92121	Yes	Cam_121+ Clinical Covariates	0.6761	Cam_121+ Clinical Covariates (AUROC=0.68)	10-Fold CV	svmRadial
581	0.690436	0.309564	Yes	Cam_121+ Clinical Covariates	0.6761	Cam_121+ Clinical Covariates (AUROC=0.68)	10-Fold CV	svmRadial
582	0.867357	0.132643	No	Cam_121+ Clinical Covariates	0.6761	Cam_121+ Clinical Covariates (AUROC=0.68)	10-Fold CV	svmRadial
583	0.558471	0.441529	Yes	Cam_121+ Clinical Covariates	0.6761	Cam_121+ Clinical Covariates (AUROC=0.68)	10-Fold CV	svmRadial
584	0.238774	0.761226	Yes	Cam_121+ Clinical Covariates	0.6761	Cam_121+ Clinical Covariates (AUROC=0.68)	10-Fold CV	svmRadial
585	0.71056	0.28944	Yes	Cam_121+ Clinical Covariates	0.6761	Cam_121+ Clinical Covariates (AUROC=0.68)	10-Fold CV	svmRadial
586	0.697708	0.302292	Yes	Cam_121+ Clinical Covariates	0.6761	Cam_121+ Clinical Covariates (AUROC=0.68)	10-Fold CV	svmRadial
587	0.825627	0.174373	No	Cam_121+ Clinical Covariates	0.6761	Cam_121+ Clinical Covariates (AUROC=0.68)	10-Fold CV	svmRadial
588	0.164903	0.835097	Yes	Cam_121+ Clinical Covariates	0.6761	Cam_121+ Clinical Covariates (AUROC=0.68)	10-Fold CV	svmRadial
589	0.370408	0.629592	Yes	Cam_121+ Clinical Covariates	0.6761	Cam_121+ Clinical Covariates (AUROC=0.68)	10-Fold CV	svmRadial
590	0.884753	0.115247	Yes	Cam_121+ Clinical Covariates	0.6761	Cam_121+ Clinical Covariates (AUROC=0.68)	10-Fold CV	svmRadial
591	0.361648	0.638352	Yes	Cam_121+ Clinical Covariates	0.6761	Cam_121+ Clinical Covariates (AUROC=0.68)	10-Fold CV	svmRadial
592	0.245423	0.754577	No	Cam_121+ Clinical Covariates	0.6761	Cam_121+ Clinical Covariates (AUROC=0.68)	10-Fold CV	svmRadial
593	0.136916	0.863084	Yes	Cam_121+ Clinical Covariates	0.6761	Cam_121+ Clinical Covariates (AUROC=0.68)	10-Fold CV	svmRadial
594	0.87431	0.12569	No	Cam_121+ Clinical Covariates	0.6761	Cam_121+ Clinical Covariates (AUROC=0.68)	10-Fold CV	svmRadial
595	0.596128	0.403872	Yes	Cam_121+ Clinical Covariates	0.6761	Cam_121+ Clinical Covariates (AUROC=0.68)	10-Fold CV	svmRadial
596	0.622106	0.377894	No	Cam_121+ Clinical Covariates	0.6761	Cam_121+ Clinical Covariates (AUROC=0.68)	10-Fold CV	svmRadial
597	0.893875	0.106125	No	Cam_121+ Clinical Covariates	0.6761	Cam_121+ Clinical Covariates (AUROC=0.68)	10-Fold CV	svmRadial
598	0.48025	0.51975	Yes	Cam_121+ Clinical Covariates	0.6761	Cam_121+ Clinical Covariates (AUROC=0.68)	10-Fold CV	svmRadial
599	0.43309	0.56691	Yes	Cam_121+ Clinical Covariates	0.6761	Cam_121+ Clinical Covariates (AUROC=0.68)	10-Fold CV	svmRadial
600	0.533706	0.466294	Yes	Cam_121+ Clinical Covariates	0.6761	Cam_121+ Clinical Covariates (AUROC=0.68)	10-Fold CV	svmRadial
601	0.900311	0.099689	No	Cam_121+ Clinical Covariates	0.6761	Cam_121+ Clinical Covariates (AUROC=0.68)	10-Fold CV	svmRadial
602	0.155669	0.844331	No	Cam_121+ Clinical Covariates	0.6761	Cam_121+ Clinical Covariates (AUROC=0.68)	10-Fold CV	svmRadial
603	0.142428	0.857572	Yes	Cam_121+ Clinical Covariates	0.6761	Cam_121+ Clinical Covariates (AUROC=0.68)	10-Fold CV	svmRadial
604	0.739502	0.260498	No	Cam_121+ Clinical Covariates	0.6761	Cam_121+ Clinical Covariates (AUROC=0.68)	10-Fold CV	svmRadial
605	0.0598337	0.940166	Yes	Cam_121+ Clinical Covariates	0.6761	Cam_121+ Clinical Covariates (AUROC=0.68)	10-Fold CV	svmRadial
606	0.33589	0.66411	Yes	Cam_121+ Clinical Covariates	0.6761	Cam_121+ Clinical Covariates (AUROC=0.68)	10-Fold CV	svmRadial
607	0.923915	0.0760852	Yes	Cam_121+ Clinical Covariates	0.6761	Cam_121+ Clinical Covariates (AUROC=0.68)	10-Fold CV	svmRadial
608	0.823965	0.176035	Yes	Cam_121+ Clinical Covariates	0.6761	Cam_121+ Clinical Covariates (AUROC=0.68)	10-Fold CV	svmRadial
609	0.479295	0.520705	Yes	Cam_121+ Clinical Covariates	0.6761	Cam_121+ Clinical Covariates (AUROC=0.68)	10-Fold CV	svmRadial
610	0.903563	0.0964372	No	Cam_121+ Clinical Covariates	0.6761	Cam_121+ Clinical Covariates (AUROC=0.68)	10-Fold CV	svmRadial
611	0.252261	0.747739	No	Cam_121+ Clinical Covariates	0.6761	Cam_121+ Clinical Covariates (AUROC=0.68)	10-Fold CV	svmRadial
612	0.731088	0.268912	No	Cam_121+ Clinical Covariates	0.6761	Cam_121+ Clinical Covariates (AUROC=0.68)	10-Fold CV	svmRadial
613	0.664603	0.335397	No	Cam_121+ Clinical Covariates	0.6761	Cam_121+ Clinical Covariates (AUROC=0.68)	10-Fold CV	svmRadial
614	0.320718	0.679282	Yes	Cam_121+ Clinical Covariates	0.6761	Cam_121+ Clinical Covariates (AUROC=0.68)	10-Fold CV	svmRadial
615	0.896594	0.103406	No	Cam_121+ Clinical Covariates	0.6761	Cam_121+ Clinical Covariates (AUROC=0.68)	10-Fold CV	svmRadial
616	0.453086	0.546914	Yes	Cam_121+ Clinical Covariates	0.6761	Cam_121+ Clinical Covariates (AUROC=0.68)	10-Fold CV	svmRadial
617	0.624908	0.375092	No	Cam_121+ Clinical Covariates	0.6761	Cam_121+ Clinical Covariates (AUROC=0.68)	10-Fold CV	svmRadial
618	0.6402	0.3598	Yes	Cam_121+ Clinical Covariates	0.6761	Cam_121+ Clinical Covariates (AUROC=0.68)	10-Fold CV	svmRadial
619	0.723965	0.276035	No	Cam_121+ Clinical Covariates	0.6761	Cam_121+ Clinical Covariates (AUROC=0.68)	10-Fold CV	svmRadial
620	0.40303	0.59697	No	Cam_121+ Clinical Covariates	0.6761	Cam_121+ Clinical Covariates (AUROC=0.68)	10-Fold CV	svmRadial
621	0.593508	0.406492	Yes	Cam_121+ Clinical Covariates	0.6761	Cam_121+ Clinical Covariates (AUROC=0.68)	10-Fold CV	svmRadial
622	0.823997	0.176003	No	Cam_121+ Clinical Covariates	0.6761	Cam_121+ Clinical Covariates (AUROC=0.68)	10-Fold CV	svmRadial
623	0.509151	0.490849	No	Cam_121+ Clinical Covariates	0.6761	Cam_121+ Clinical Covariates (AUROC=0.68)	10-Fold CV	svmRadial
624	0.765628	0.234372	No	Cam_121+ Clinical Covariates	0.6761	Cam_121+ Clinical Covariates (AUROC=0.68)	10-Fold CV	svmRadial
625	0.314653	0.685347	Yes	Cam_121+ Clinical Covariates	0.6761	Cam_121+ Clinical Covariates (AUROC=0.68)	10-Fold CV	svmRadial
626	0.361247	0.638753	Yes	Cam_121+ Clinical Covariates	0.6761	Cam_121+ Clinical Covariates (AUROC=0.68)	10-Fold CV	svmRadial
627	0.159778	0.840222	Yes	Cam_121+ Clinical Covariates	0.6761	Cam_121+ Clinical Covariates (AUROC=0.68)	10-Fold CV	svmRadial
628	0.701761	0.298239	Yes	Cam_121+ Clinical Covariates	0.6761	Cam_121+ Clinical Covariates (AUROC=0.68)	10-Fold CV	svmRadial
629	0.517929	0.482071	No	Cam_121+ Clinical Covariates	0.6761	Cam_121+ Clinical Covariates (AUROC=0.68)	10-Fold CV	svmRadial
630	0.201265	0.798735	No	Cam_121+ Clinical Covariates	0.6761	Cam_121+ Clinical Covariates (AUROC=0.68)	10-Fold CV	svmRadial
631	0.75977	0.24023	Yes	Cam_121+ Clinical Covariates	0.6761	Cam_121+ Clinical Covariates (AUROC=0.68)	10-Fold CV	svmRadial
632	0.849328	0.150672	Yes	Cam_121+ Clinical Covariates	0.6761	Cam_121+ Clinical Covariates (AUROC=0.68)	10-Fold CV	svmRadial
633	0.453267	0.546733	Yes	Cam_121+ Clinical Covariates	0.6761	Cam_121+ Clinical Covariates (AUROC=0.68)	10-Fold CV	svmRadial
634	0.583868	0.416132	No	Cam_121+ Clinical Covariates	0.6761	Cam_121+ Clinical Covariates (AUROC=0.68)	10-Fold CV	svmRadial
635	0.438901	0.561099	No	Cam_121+ Clinical Covariates	0.6761	Cam_121+ Clinical Covariates (AUROC=0.68)	10-Fold CV	svmRadial
636	0.552687	0.447313	Yes	Cam_121+ Clinical Covariates	0.6761	Cam_121+ Clinical Covariates (AUROC=0.68)	10-Fold CV	svmRadial
637	0.537881	0.462119	No	Cam_121+ Clinical Covariates	0.6761	Cam_121+ Clinical Covariates (AUROC=0.68)	10-Fold CV	svmRadial
638	0.482407	0.517593	Yes	Cam_121+ Clinical Covariates	0.6761	Cam_121+ Clinical Covariates (AUROC=0.68)	10-Fold CV	svmRadial
639	0.897112	0.102888	Yes	Cam_121+ Clinical Covariates	0.6761	Cam_121+ Clinical Covariates (AUROC=0.68)	10-Fold CV	svmRadial
640	0.177606	0.822394	Yes	Cam_121+ Clinical Covariates	0.6761	Cam_121+ Clinical Covariates (AUROC=0.68)	10-Fold CV	svmRadial
641	0.157096	0.842904	Yes	Cam_121+ Clinical Covariates	0.6761	Cam_121+ Clinical Covariates (AUROC=0.68)	10-Fold CV	svmRadial
642	0.814728	0.185272	No	Cam_121+ Clinical Covariates	0.6761	Cam_121+ Clinical Covariates (AUROC=0.68)	10-Fold CV	svmRadial
643	0.66509	0.33491	Yes	Cam_121+ Clinical Covariates	0.6761	Cam_121+ Clinical Covariates (AUROC=0.68)	10-Fold CV	svmRadial
644	0.454718	0.545282	Yes	Cam_121+ Clinical Covariates	0.6761	Cam_121+ Clinical Covariates (AUROC=0.68)	10-Fold CV	svmRadial
645	0.544089	0.455911	No	Cam_121+ Clinical Covariates	0.6761	Cam_121+ Clinical Covariates (AUROC=0.68)	10-Fold CV	svmRadial
646	0.661553	0.338447	Yes	Cam_121+ Clinical Covariates	0.6761	Cam_121+ Clinical Covariates (AUROC=0.68)	10-Fold CV	svmRadial
647	0.515614	0.484386	Yes	Cam_121+ Clinical Covariates	0.6761	Cam_121+ Clinical Covariates (AUROC=0.68)	10-Fold CV	svmRadial
648	0.256187	0.743813	Yes	Cam_121+ Clinical Covariates	0.6761	Cam_121+ Clinical Covariates (AUROC=0.68)	10-Fold CV	svmRadial
649	0.256261	0.743739	No	Cam_121+ Clinical Covariates	0.6761	Cam_121+ Clinical Covariates (AUROC=0.68)	10-Fold CV	svmRadial
650	0.235193	0.764807	Yes	Cam_121+ Clinical Covariates	0.6761	Cam_121+ Clinical Covariates (AUROC=0.68)	10-Fold CV	svmRadial
651	0.941042	0.0589584	No	Cam_121+ Clinical Covariates	0.6761	Cam_121+ Clinical Covariates (AUROC=0.68)	10-Fold CV	svmRadial
652	0.735974	0.264026	Yes	Cam_121+ Clinical Covariates	0.6761	Cam_121+ Clinical Covariates (AUROC=0.68)	10-Fold CV	svmRadial
653	0.467353	0.532647	No	Cam_121+ Clinical Covariates	0.6761	Cam_121+ Clinical Covariates (AUROC=0.68)	10-Fold CV	svmRadial
654	0.928698	0.0713019	No	Cam_121+ Clinical Covariates	0.6761	Cam_121+ Clinical Covariates (AUROC=0.68)	10-Fold CV	svmRadial
655	0.775008	0.224992	Yes	Cam_121+ Clinical Covariates	0.6761	Cam_121+ Clinical Covariates (AUROC=0.68)	10-Fold CV	svmRadial
656	0.455905	0.544095	Yes	Cam_121+ Clinical Covariates	0.6761	Cam_121+ Clinical Covariates (AUROC=0.68)	10-Fold CV	svmRadial
657	0.713817	0.286183	Yes	Cam_121+ Clinical Covariates	0.6761	Cam_121+ Clinical Covariates (AUROC=0.68)	10-Fold CV	svmRadial
658	0.823174	0.176826	No	Cam_121+ Clinical Covariates	0.6761	Cam_121+ Clinical Covariates (AUROC=0.68)	10-Fold CV	svmRadial
659	0.0704399	0.92956	Yes	Cam_121+ Clinical Covariates	0.6761	Cam_121+ Clinical Covariates (AUROC=0.68)	10-Fold CV	svmRadial
660	0.441388	0.558612	Yes	Cam_121+ Clinical Covariates	0.6761	Cam_121+ Clinical Covariates (AUROC=0.68)	10-Fold CV	svmRadial
661	0.457185	0.542815	Yes	Cam_121+ Clinical Covariates	0.6761	Cam_121+ Clinical Covariates (AUROC=0.68)	10-Fold CV	svmRadial
662	0.35337	0.64663	No	Cam_121+ Clinical Covariates	0.6761	Cam_121+ Clinical Covariates (AUROC=0.68)	10-Fold CV	svmRadial
663	0.878071	0.121929	No	Cam_121+ Clinical Covariates	0.6761	Cam_121+ Clinical Covariates (AUROC=0.68)	10-Fold CV	svmRadial
664	0.929767	0.0702333	No	Cam_121+ Clinical Covariates	0.6761	Cam_121+ Clinical Covariates (AUROC=0.68)	10-Fold CV	svmRadial
665	0.637832	0.362168	No	Cam_121+ Clinical Covariates	0.6761	Cam_121+ Clinical Covariates (AUROC=0.68)	10-Fold CV	svmRadial
666	0.458238	0.541762	No	Cam_121+ Clinical Covariates	0.6761	Cam_121+ Clinical Covariates (AUROC=0.68)	10-Fold CV	svmRadial
667	0.486007	0.513993	No	Cam_121+ Clinical Covariates	0.6761	Cam_121+ Clinical Covariates (AUROC=0.68)	10-Fold CV	svmRadial
668	0.167089	0.832911	Yes	Cam_121+ Clinical Covariates	0.6761	Cam_121+ Clinical Covariates (AUROC=0.68)	10-Fold CV	svmRadial
669	0.323127	0.676873	Yes	Cam_121+ Clinical Covariates	0.6761	Cam_121+ Clinical Covariates (AUROC=0.68)	10-Fold CV	svmRadial
670	0.884274	0.115726	Yes	Cam_121+ Clinical Covariates	0.6761	Cam_121+ Clinical Covariates (AUROC=0.68)	10-Fold CV	svmRadial
671	0.113105	0.886895	Yes	Cam_121+ Clinical Covariates	0.6761	Cam_121+ Clinical Covariates (AUROC=0.68)	10-Fold CV	svmRadial
672	0.646186	0.353814	Yes	Cam_121+ Clinical Covariates	0.6761	Cam_121+ Clinical Covariates (AUROC=0.68)	10-Fold CV	svmRadial
673	0.624284	0.375716	Yes	Cam_121+ Clinical Covariates	0.6761	Cam_121+ Clinical Covariates (AUROC=0.68)	10-Fold CV	svmRadial
674	0.934006	0.0659936	No	Cam_121+ Clinical Covariates	0.6761	Cam_121+ Clinical Covariates (AUROC=0.68)	10-Fold CV	svmRadial
675	0.824313	0.175687	No	Cam_121+ Clinical Covariates	0.6761	Cam_121+ Clinical Covariates (AUROC=0.68)	10-Fold CV	svmRadial
676	0.612869	0.387131	Yes	Cam_121+ Clinical Covariates	0.6761	Cam_121+ Clinical Covariates (AUROC=0.68)	10-Fold CV	svmRadial
677	0.256089	0.743911	No	Cam_121+ Clinical Covariates	0.6761	Cam_121+ Clinical Covariates (AUROC=0.68)	10-Fold CV	svmRadial
678	0.289274	0.710726	No	Cam_121+ Clinical Covariates	0.6761	Cam_121+ Clinical Covariates (AUROC=0.68)	10-Fold CV	svmRadial
679	0.132324	0.867676	No	Cam_121+ Clinical Covariates	0.6761	Cam_121+ Clinical Covariates (AUROC=0.68)	10-Fold CV	svmRadial
680	0.469851	0.530149	Yes	Cam_121+ Clinical Covariates	0.6761	Cam_121+ Clinical Covariates (AUROC=0.68)	10-Fold CV	svmRadial
681	0.155757	0.844243	Yes	Cam_121+ Clinical Covariates	0.6761	Cam_121+ Clinical Covariates (AUROC=0.68)	10-Fold CV	svmRadial
682	0.344797	0.655203	Yes	Cam_121+ Clinical Covariates	0.6761	Cam_121+ Clinical Covariates (AUROC=0.68)	10-Fold CV	svmRadial
683	0.565327	0.434673	Yes	Cam_121+ Clinical Covariates	0.6761	Cam_121+ Clinical Covariates (AUROC=0.68)	10-Fold CV	svmRadial
684	0.149094	0.850906	No	Cam_121+ Clinical Covariates	0.6761	Cam_121+ Clinical Covariates (AUROC=0.68)	10-Fold CV	svmRadial
685	0.122208	0.877792	Yes	Cam_121+ Clinical Covariates	0.6761	Cam_121+ Clinical Covariates (AUROC=0.68)	10-Fold CV	svmRadial
686	0.475557	0.524443	Yes	Cam_121+ Clinical Covariates	0.6761	Cam_121+ Clinical Covariates (AUROC=0.68)	10-Fold CV	svmRadial
687	0.931023	0.0689772	Yes	Cam_121+ Clinical Covariates	0.6761	Cam_121+ Clinical Covariates (AUROC=0.68)	10-Fold CV	svmRadial
688	0.909405	0.090595	No	Cam_121+ Clinical Covariates	0.6761	Cam_121+ Clinical Covariates (AUROC=0.68)	10-Fold CV	svmRadial
689	0.976709	0.0232905	No	Cam_121+ Clinical Covariates	0.6761	Cam_121+ Clinical Covariates (AUROC=0.68)	10-Fold CV	svmRadial
690	0.678803	0.321197	Yes	Cam_121+ Clinical Covariates	0.6761	Cam_121+ Clinical Covariates (AUROC=0.68)	10-Fold CV	svmRadial
691	0.280089	0.719911	Yes	Cam_121+ Clinical Covariates	0.6761	Cam_121+ Clinical Covariates (AUROC=0.68)	10-Fold CV	svmRadial
692	0.517565	0.482435	Yes	Cam_121+ Clinical Covariates	0.6761	Cam_121+ Clinical Covariates (AUROC=0.68)	10-Fold CV	svmRadial
693	0.542255	0.457745	Yes	Cam_121+ Clinical Covariates	0.6761	Cam_121+ Clinical Covariates (AUROC=0.68)	10-Fold CV	svmRadial
694	0.866061	0.133939	Yes	Cam_121+ Clinical Covariates	0.6761	Cam_121+ Clinical Covariates (AUROC=0.68)	10-Fold CV	svmRadial
695	0.808405	0.191595	Yes	Cam_121+ Clinical Covariates	0.6761	Cam_121+ Clinical Covariates (AUROC=0.68)	10-Fold CV	svmRadial
696	0.250263	0.749737	No	Cam_121+ Clinical Covariates	0.6761	Cam_121+ Clinical Covariates (AUROC=0.68)	10-Fold CV	svmRadial
697	0.519426	0.480574	Yes	Cam_121+ Clinical Covariates	0.6761	Cam_121+ Clinical Covariates (AUROC=0.68)	10-Fold CV	svmRadial
698	0.966029	0.0339711	Yes	Cam_121+ Clinical Covariates	0.6761	Cam_121+ Clinical Covariates (AUROC=0.68)	10-Fold CV	svmRadial
699	0.473276	0.526724	Yes	Cam_121+ Clinical Covariates	0.6761	Cam_121+ Clinical Covariates (AUROC=0.68)	10-Fold CV	svmRadial
700	0.380832	0.619168	Yes	Cam_121+ Clinical Covariates	0.6761	Cam_121+ Clinical Covariates (AUROC=0.68)	10-Fold CV	svmRadial
701	0.855424	0.144576	No	Cam_121+ Clinical Covariates	0.6761	Cam_121+ Clinical Covariates (AUROC=0.68)	10-Fold CV	svmRadial
702	0.531059	0.468941	Yes	Cam_121+ Clinical Covariates	0.6761	Cam_121+ Clinical Covariates (AUROC=0.68)	10-Fold CV	svmRadial
703	0.771506	0.228494	Yes	Cam_121+ Clinical Covariates	0.6761	Cam_121+ Clinical Covariates (AUROC=0.68)	10-Fold CV	svmRadial
704	0.80377	0.19623	No	Cam_121+ Clinical Covariates	0.6761	Cam_121+ Clinical Covariates (AUROC=0.68)	10-Fold CV	svmRadial
705	0.605371	0.394629	Yes	Cam_121+ Clinical Covariates	0.6761	Cam_121+ Clinical Covariates (AUROC=0.68)	10-Fold CV	svmRadial
706	0.181014	0.818986	Yes	Cam_121+ Clinical Covariates	0.6761	Cam_121+ Clinical Covariates (AUROC=0.68)	10-Fold CV	svmRadial
707	0.828325	0.171675	Yes	Cam_121+ Clinical Covariates	0.6761	Cam_121+ Clinical Covariates (AUROC=0.68)	10-Fold CV	svmRadial
708	0.464338	0.535662	Yes	Cam_121+ Clinical Covariates	0.6761	Cam_121+ Clinical Covariates (AUROC=0.68)	10-Fold CV	svmRadial
709	0.373942	0.626058	Yes	Cam_121+ Clinical Covariates	0.6761	Cam_121+ Clinical Covariates (AUROC=0.68)	10-Fold CV	svmRadial
710	0.803207	0.196793	No	Cam_121+ Clinical Covariates	0.6761	Cam_121+ Clinical Covariates (AUROC=0.68)	10-Fold CV	svmRadial
711	0.0841081	0.915892	Yes	Cam_121+ Clinical Covariates	0.6761	Cam_121+ Clinical Covariates (AUROC=0.68)	10-Fold CV	svmRadial
712	0.24893	0.75107	Yes	Cam_121+ Clinical Covariates	0.6761	Cam_121+ Clinical Covariates (AUROC=0.68)	10-Fold CV	svmRadial
713	0.871123	0.128877	No	Cam_121+ Clinical Covariates	0.6761	Cam_121+ Clinical Covariates (AUROC=0.68)	10-Fold CV	svmRadial
714	0.221473	0.778527	Yes	Cam_121+ Clinical Covariates	0.6761	Cam_121+ Clinical Covariates (AUROC=0.68)	10-Fold CV	svmRadial
715	0.662803	0.337197	Yes	Cam_121+ Clinical Covariates	0.6761	Cam_121+ Clinical Covariates (AUROC=0.68)	10-Fold CV	svmRadial

## Sheet: Figs_3e_And_SuppTables_S2c_S2d
	ROC	ROCSD	Sens	SensSD	Spec	SpecSD	Resampling	PCA	ClassifierName	Signature	Signature_f
1	0.626603	0.0688213	0.346642	0.19569	0.758611	0.144133	Bootstrap	FALSE	bayesglm	ClinicalData	Clinical Covariates
2	0.655708	0.142432	0.365783	0.201732	0.814622	0.136508	10-Fold CV	FALSE	bayesglm	ClinicalData	Clinical Covariates
3	0.631948	0.0662963	0.27297	0.219448	0.813915	0.159266	Bootstrap	FALSE	glmnet	ClinicalData	Clinical Covariates
4	0.659321	0.141581	0.24734	0.190642	0.858367	0.127646	10-Fold CV	FALSE	glmnet	ClinicalData	Clinical Covariates
5	0.584171	0.0685787	0.344632	0.15985	0.720755	0.135984	Bootstrap	FALSE	knn	ClinicalData	Clinical Covariates
6	0.616823	0.150699	0.04221	0.0952319	0.969422	0.072632	10-Fold CV	FALSE	knn	ClinicalData	Clinical Covariates
7	0.624353	0.0691325	0.368721	0.193312	0.744208	0.142898	Bootstrap	FALSE	lda	ClinicalData	Clinical Covariates
8	0.653624	0.143981	0.376383	0.203101	0.809	0.139735	10-Fold CV	FALSE	lda	ClinicalData	Clinical Covariates
9	0.586197	0.0686307	0.389547	0.165759	0.677365	0.135553	Bootstrap	FALSE	rf	ClinicalData	Clinical Covariates
10	0.594396	0.144577	0.197097	0.171008	0.882478	0.133385	10-Fold CV	FALSE	rf	ClinicalData	Clinical Covariates
11	0.59465	0.0889471	0.188523	0.228547	0.867677	0.171824	Bootstrap	FALSE	svmLinear	ClinicalData	Clinical Covariates
12	0.620891	0.162977	0.0626833	0.138073	0.942078	0.118304	10-Fold CV	FALSE	svmLinear	ClinicalData	Clinical Covariates
13	0.596391	0.0821402	0.233999	0.227419	0.838967	0.173393	Bootstrap	FALSE	svmRadial	ClinicalData	Clinical Covariates
14	0.615671	0.157711	0.108403	0.143076	0.943078	0.10642	10-Fold CV	FALSE	svmRadial	ClinicalData	Clinical Covariates
15	0.640821	0.0682765	0.463383	0.121006	0.716614	0.0911348	Bootstrap	FALSE	bayesglm	Gerami_genes	DecisionDx- Melanoma
16	0.65913	0.145743	0.436587	0.213008	0.768467	0.143232	10-Fold CV	FALSE	bayesglm	Gerami_genes	DecisionDx- Melanoma
17	0.664583	0.0657863	0.280597	0.133975	0.889998	0.0869732	Bootstrap	FALSE	glmnet	Gerami_genes	DecisionDx- Melanoma
18	0.69458	0.144501	0.25853	0.181432	0.933544	0.0852473	10-Fold CV	FALSE	glmnet	Gerami_genes	DecisionDx- Melanoma
19	0.54853	0.0733632	0.157293	0.141122	0.871902	0.125042	Bootstrap	FALSE	knn	Gerami_genes	DecisionDx- Melanoma
20	0.568961	0.153204	0.0505233	0.0920623	0.968967	0.0599095	10-Fold CV	FALSE	knn	Gerami_genes	DecisionDx- Melanoma
21	0.628667	0.0705306	0.464209	0.118571	0.705683	0.089878	Bootstrap	FALSE	lda	Gerami_genes	DecisionDx- Melanoma
22	0.653966	0.145547	0.448403	0.212271	0.762678	0.143527	10-Fold CV	FALSE	lda	Gerami_genes	DecisionDx- Melanoma
23	0.623491	0.0681173	0.201922	0.113527	0.912822	0.0725012	Bootstrap	FALSE	rf	Gerami_genes	DecisionDx- Melanoma
24	0.642738	0.147657	0.345857	0.196286	0.830122	0.12707	10-Fold CV	FALSE	rf	Gerami_genes	DecisionDx- Melanoma
25	0.640237	0.068777	0.355422	0.139663	0.795735	0.108465	Bootstrap	FALSE	svmLinear	Gerami_genes	DecisionDx- Melanoma
26	0.660903	0.149903	0.232083	0.187347	0.911378	0.112455	10-Fold CV	FALSE	svmLinear	Gerami_genes	DecisionDx- Melanoma
27	0.646663	0.0659524	0.457245	0.152581	0.728337	0.124318	Bootstrap	FALSE	svmRadial	Gerami_genes	DecisionDx- Melanoma
28	0.657109	0.14965	0.29819	0.199923	0.872922	0.141177	10-Fold CV	FALSE	svmRadial	Gerami_genes	DecisionDx- Melanoma
29	0.612317	0.0631791	0.468644	0.115307	0.691149	0.0913469	Bootstrap	FALSE	bayesglm	LMC_150_genes	LMC_150
30	0.612677	0.152447	0.47909	0.214395	0.686356	0.154008	10-Fold CV	FALSE	bayesglm	LMC_150_genes	LMC_150
31	0.686564	0.0717474	0.0441646	0.0969507	0.991208	0.0315803	Bootstrap	FALSE	glmnet	LMC_150_genes	LMC_150
32	0.713478	0.140757	0.000856667	0.0132101	0.999978	0.00157127	10-Fold CV	FALSE	glmnet	LMC_150_genes	LMC_150
33	0.645552	0.0668974	0.417508	0.13703	0.788599	0.112492	Bootstrap	FALSE	knn	LMC_150_genes	LMC_150
34	0.681312	0.146126	0.42785	0.20842	0.835489	0.122884	10-Fold CV	FALSE	knn	LMC_150_genes	LMC_150
35	0.560391	0.0771422	0.490936	0.119659	0.595491	0.0942159	Bootstrap	FALSE	lda	LMC_150_genes	LMC_150
36	0.513925	0.14418	0.497597	0.21888	0.520333	0.168675	10-Fold CV	FALSE	lda	LMC_150_genes	LMC_150
37	0.63668	0.0617522	0.345092	0.114021	0.883476	0.0747578	Bootstrap	FALSE	rf	LMC_150_genes	LMC_150
38	0.63849	0.151751	0.355403	0.199398	0.8976	0.102905	10-Fold CV	FALSE	rf	LMC_150_genes	LMC_150
39	0.610376	0.0659787	0.403416	0.12174	0.758285	0.0986399	Bootstrap	FALSE	svmLinear	LMC_150_genes	LMC_150
40	0.611765	0.154781	0.183767	0.177609	0.940678	0.0954473	10-Fold CV	FALSE	svmLinear	LMC_150_genes	LMC_150
41	0.651507	0.0618199	0.457706	0.143813	0.742139	0.12828	Bootstrap	FALSE	svmRadial	LMC_150_genes	LMC_150
42	0.651531	0.146295	0.285733	0.204644	0.903978	0.121344	10-Fold CV	FALSE	svmRadial	LMC_150_genes	LMC_150
43	0.668687	0.0643178	0.502392	0.124785	0.725914	0.0863761	Bootstrap	FALSE	bayesglm	Signature_overlap_DASLarray_genes	Cam_121
44	0.685432	0.138739	0.53158	0.214283	0.721322	0.148678	10-Fold CV	FALSE	bayesglm	Signature_overlap_DASLarray_genes	Cam_121
45	0.68762	0.0645444	0.513646	0.126014	0.74061	0.0858586	Bootstrap	FALSE	bayesglm	Signature_overlap_DASLarray_genes_ClinicalCovariates	Cam_121+ Clinical Covariates
46	0.702723	0.13584	0.522377	0.214327	0.738122	0.14581	10-Fold CV	FALSE	bayesglm	Signature_overlap_DASLarray_genes_ClinicalCovariates	Cam_121+ Clinical Covariates
49	0.727673	0.0602366	0.299645	0.15762	0.918033	0.0746396	Bootstrap	FALSE	glmnet	Signature_overlap_DASLarray_genes_ClinicalCovariates	Cam_121+ Clinical Covariates
50	0.762907	0.127037	0.21346	0.168404	0.952078	0.0735287	10-Fold CV	FALSE	glmnet	Signature_overlap_DASLarray_genes_ClinicalCovariates	Cam_121+ Clinical Covariates
53	0.670838	0.0675611	0.287826	0.157108	0.892742	0.0980733	Bootstrap	FALSE	knn	Signature_overlap_DASLarray_genes_ClinicalCovariates	Cam_121+ Clinical Covariates
54	0.712843	0.138253	0.31397	0.19034	0.949567	0.0729043	10-Fold CV	FALSE	knn	Signature_overlap_DASLarray_genes_ClinicalCovariates	Cam_121+ Clinical Covariates
57	0.626745	0.0829563	0.534913	0.124996	0.646509	0.0967493	Bootstrap	FALSE	lda	Signature_overlap_DASLarray_genes_ClinicalCovariates	Cam_121+ Clinical Covariates
58	0.507973	0.143889	0.49559	0.220569	0.5135	0.169861	10-Fold CV	FALSE	lda	Signature_overlap_DASLarray_genes_ClinicalCovariates	Cam_121+ Clinical Covariates
61	0.692523	0.0626605	0.389124	0.111107	0.883728	0.0757692	Bootstrap	FALSE	rf	Signature_overlap_DASLarray_genes_ClinicalCovariates	Cam_121+ Clinical Covariates
62	0.703701	0.144127	0.41288	0.207186	0.8912	0.10652	10-Fold CV	FALSE	rf	Signature_overlap_DASLarray_genes_ClinicalCovariates	Cam_121+ Clinical Covariates
65	0.698581	0.0659256	0.489378	0.133034	0.772258	0.0890691	Bootstrap	FALSE	svmLinear	Signature_overlap_DASLarray_genes_ClinicalCovariates	Cam_121+ Clinical Covariates
66	0.732768	0.133119	0.37073	0.205728	0.866656	0.120153	10-Fold CV	FALSE	svmLinear	Signature_overlap_DASLarray_genes_ClinicalCovariates	Cam_121+ Clinical Covariates
69	0.71776	0.0613166	0.541798	0.114651	0.761252	0.0936374	Bootstrap	FALSE	svmRadial	Signature_overlap_DASLarray_genes_ClinicalCovariates	Cam_121+ Clinical Covariates
70	0.735834	0.137085	0.48459	0.205726	0.862356	0.119168	10-Fold CV	FALSE	svmRadial	Signature_overlap_DASLarray_genes_ClinicalCovariates	Cam_121+ Clinical Covariates
73	0.717948	0.0610497	0.247864	0.162122	0.935072	0.0701841	Bootstrap	FALSE	glmnet	Signature_overlap_DASLarray_genes	Cam_121
74	0.761221	0.127412	0.208337	0.166554	0.953367	0.0731306	10-Fold CV	FALSE	glmnet	Signature_overlap_DASLarray_genes	Cam_121
75	0.668866	0.0679243	0.283437	0.15729	0.893717	0.097175	Bootstrap	FALSE	knn	Signature_overlap_DASLarray_genes	Cam_121
76	0.705258	0.138564	0.28702	0.186585	0.969622	0.0595333	10-Fold CV	FALSE	knn	Signature_overlap_DASLarray_genes	Cam_121
77	0.605412	0.0824825	0.52662	0.122993	0.623687	0.0948301	Bootstrap	FALSE	lda	Signature_overlap_DASLarray_genes	Cam_121
78	0.523767	0.151297	0.494773	0.218097	0.5215	0.171479	10-Fold CV	FALSE	lda	Signature_overlap_DASLarray_genes	Cam_121
79	0.690335	0.0616183	0.378572	0.113449	0.889107	0.073543	Bootstrap	FALSE	rf	Signature_overlap_DASLarray_genes	Cam_121
80	0.701517	0.144528	0.409627	0.207087	0.891689	0.106982	10-Fold CV	FALSE	rf	Signature_overlap_DASLarray_genes	Cam_121
81	0.67606	0.0659656	0.465377	0.133181	0.763796	0.0926392	Bootstrap	FALSE	svmLinear	Signature_overlap_DASLarray_genes	Cam_121
82	0.701269	0.139908	0.278033	0.203273	0.867967	0.123946	10-Fold CV	FALSE	svmLinear	Signature_overlap_DASLarray_genes	Cam_121
83	0.700951	0.061713	0.554051	0.118209	0.711625	0.10201	Bootstrap	FALSE	svmRadial	Signature_overlap_DASLarray_genes	Cam_121
84	0.722316	0.138063	0.409503	0.202406	0.877956	0.117968	10-Fold CV	FALSE	svmRadial	Signature_overlap_DASLarray_genes	Cam_121

## Sheet: Figs_4a_4b
	Cam_121	ImmuneCell	EventMet
s0094221	1.32485	8.52678	Yes
s0094235	-0.263679	9.12526	Yes
s0094236	-0.23981	7.36793	Yes
s0094241	0.935476	7.05648	Yes
s0094255	-0.0661992	7.42022	Yes
s0094258	-0.948208	8.72184	Yes
s0094264	0.395036	7.68012	Yes
s0094271	0.478234	7.35369	Yes
s0094276	0.668885	7.21161	Yes
s0094277	0.496896	7.97404	Yes
s0094283	0.223871	7.88197	Yes
s0094284	-0.0339732	8.00724	Yes
s0094285	-0.433628	9.26322	Yes
s0094287	3.38783	6.43575	Yes
s0094291	0.555621	6.51255	Yes
s0094292	-1.07122	9.25521	Yes
s0094310	-0.00344937	7.83444	Yes
s0094313	-0.401685	8.26462	Yes
s0094314	-0.514497	8.2246	Yes
s0094318	2.2215	6.07978	Yes
s0095109	-1.47914	10.8666	Yes
s0095129	0.551664	9.32229	Yes
s0095138	-0.224439	10.2026	Yes
s0095152	0.00202852	8.00542	Yes
s0095166	0.686739	6.66237	Yes
s0095172	0.679073	7.70248	Yes
s0095176	-0.155314	8.91881	Yes
s0095179	1.62827	7.43187	Yes
s0095193	1.04622	7.6769	Yes
s0095196	1.20616	6.47775	Yes
s0095198	0.46743	7.84726	Yes
s0095205	0.721849	7.90799	Yes
s0099971	-0.160126	8.78551	Yes
s0099974	0.958818	7.41743	Yes
s0099975	0.383096	7.66966	Yes
s0099976	-0.340065	8.31335	Yes
s0099977	0.794626	8.41607	Yes
s0099978	-0.13117	8.35781	Yes
s0099979	-1.13421	8.83884	Yes
s0099983	0.409169	8.4029	Yes
s0099984	0.273611	6.82432	Yes
s0099986	0.374269	7.0726	Yes
s0099988	0.947342	8.60514	Yes
s0099997	0.917896	7.66994	Yes
s0099999	0.526881	7.76057	Yes
s0100003	0.781307	9.16594	Yes
s0102868	-1.10023	9.10079	Yes
s0102869	0.677192	8.0021	Yes
s0102870	1.91477	7.19972	Yes
s0102872	-0.158012	7.05079	Yes
s0112225	-0.0125597	7.50575	Yes
s0112230	-0.548322	8.62375	Yes
s0112232	0.321908	7.89245	Yes
s0112233	-0.706096	8.91311	Yes
s0112235	-0.504748	9.09611	Yes
s0112244	-0.0156305	10.0349	Yes
s0112255	-0.11389	6.98335	Yes
s0112262	-0.6016	9.47706	Yes
s0112264	0.58355	7.62503	Yes
s0112266	-0.149118	7.78958	Yes
s0112275	0.689094	7.73322	Yes
s0112280	1.07942	6.81574	Yes
s0112290	2.12346	6.22343	Yes
s0112293	-0.336115	8.40732	Yes
s0112295	-0.195266	7.52779	Yes
s0112297	0.71894	7.5064	Yes
s0112304	-0.914525	9.38442	Yes
s0112311	0.986859	6.37492	Yes
s0112313	-1.66707	9.65708	Yes
s0112316	0.311209	7.34714	Yes
s0122139	0.604802	8.0741	Yes
s0122144	0.573877	6.93483	Yes
s0122172	-0.0544865	7.5181	Yes
s0122183	1.21816	7.14023	Yes
s0122196	-0.689761	8.4975	Yes
s0122213	1.49161	6.87708	Yes
s0122220	0.488579	8.64034	Yes
s0122224	1.68496	6.19588	Yes
s0122229	1.38386	8.58096	Yes
s0122244	-1.12352	8.28868	Yes
s0122258	-1.11094	8.66312	Yes
s0122259	0.106292	8.49399	Yes
s0122264	-0.525302	7.83796	Yes
s0122293	1.18078	7.63735	Yes
s0122294	0.331579	7.38042	Yes
s0122299	-0.237549	8.20834	Yes
s0122302	0.552514	7.77186	Yes
s0122304	0.545646	7.06782	Yes
s0122313	0.270135	7.39427	Yes
s0094234	0.0188643	7.52965	No
s0094248	-0.241216	8.58724	No
s0094252	-1.70508	9.20867	No
s0094260	0.762493	5.956	No
s0094270	-2.15145	9.32726	No
s0094273	-0.671164	8.30925	No
s0094274	-1.79346	8.71002	No
s0094280	0.171271	8.05002	No
s0094309	1.84328	6.15429	No
s0095113	1.68811	7.26092	No
s0095133	1.31831	7.84734	No
s0095135	-3.51207	11.8051	No
s0095137	0.266512	8.20236	No
s0095153	-0.480315	7.79248	No
s0095154	-0.93313	10.0546	No
s0095156	0.385201	8.95752	No
s0095157	0.45943	8.76422	No
s0095158	0.0210426	7.93183	No
s0095159	0.370937	7.05938	No
s0095171	0.85345	7.68146	No
s0095174	0.329877	8.13128	No
s0095175	0.351999	7.81647	No
s0095178	-0.157741	7.25556	No
s0095191	-0.516194	7.86141	No
s0095195	0.561893	6.92617	No
s0095197	-1.12001	9.60963	No
s0095199	-0.392319	9.07774	No
s0095206	0.102277	8.15282	No
s0099922	-0.957305	8.77869	No
s0099923	-1.34968	8.90109	No
s0099939	1.41417	7.09675	No
s0099965	-1.59562	8.96728	No
s0099982	-0.924946	8.50121	No
s0099987	-1.17061	9.25732	No
s0099990	-0.917883	9.75702	No
s0099992	0.0396489	7.1917	No
s0099993	-0.0349316	8.03175	No
s0099994	-1.69947	8.15626	No
s0099995	-0.0154852	8.63274	No
s0099998	0.338507	7.34906	No
s0100001	0.154829	8.57045	No
s0102861	-0.776395	8.19552	No
s0102863	1.37977	6.5527	No
s0102865	-0.490928	8.38898	No
s0102866	-0.161282	8.63784	No
s0102867	0.415105	8.51984	No
s0102877	1.66095	6.46262	No
s0102878	0.639062	7.43668	No
s0102879	-1.084	9.12863	No
s0112209	-1.24587	8.7327	No
s0112211	1.44572	6.3364	No
s0112215	-0.0651905	7.93525	No
s0112241	0.559874	7.20172	No
s0112257	-0.964618	8.91151	No
s0112258	-0.378528	7.88898	No
s0112263	0.0925234	8.29577	No
s0112279	-1.50485	9.2641	No
s0112281	0.934966	7.75556	No
s0112284	0.426862	7.75095	No
s0112286	1.41075	7.90322	No
s0112288	1.02309	7.55229	No
s0112300	0.900981	7.19631	No
s0112301	-0.690184	8.08936	No
s0112302	-0.175717	8.80759	No
s0112306	1.30756	7.80039	No
s0112307	-2.3667	10.4038	No
s0112308	-0.230217	6.58698	No
s0112314	-0.942684	8.70733	No
s0112320	-0.380121	8.51163	No
s0122141	-1.91297	9.07996	No
s0122150	-2.40194	10.7761	No
s0122159	-0.615571	8.2316	No
s0122161	0.354172	7.60934	No
s0122162	-0.994273	9.69877	No
s0122164	0.0259446	8.83568	No
s0122170	-0.0526674	8.55139	No
s0122181	-0.91908	8.29706	No
s0122186	-0.838992	8.0576	No
s0122193	-0.204208	7.71504	No
s0122197	-1.18241	9.3924	No
s0122206	-1.17297	9.54044	No
s0122207	1.15639	8.15605	No
s0122208	-0.504094	8.34978	No
s0122209	-0.647735	8.1885	No
s0122215	-2.25771	9.94803	No
s0122223	0.0609313	7.72413	No
s0122228	-0.388383	7.74429	No
s0122230	0.208155	8.05228	No
s0122235	1.17815	7.71753	No
s0122241	1.06197	7.59905	No
s0122245	0.331699	8.33709	No
s0122247	0.247243	7.66276	No
s0122256	-1.6317	9.1726	No
s0122265	-0.42016	8.15795	No
s0122267	0.320003	6.62016	No
s0122280	0.480819	7.20362	No
s0122288	-0.920462	8.27172	No
s0122297	1.3367	6.9159	No
s0122303	-0.880212	8.74844	No
s0122306	-0.438521	8.86937	No
s0122310	-2.01785	9.22838	No
s0122316	0.147844	6.96754	No
s0122317	-1.01944	8.85284	No
s0122318	-1.89312	9.03651	No
s0122320	1.03421	7.49186	No

## Sheet: Figs_4c_4d
	Cam_121	ImmuneCell	EventMet
s0094221	1.32485	8.25851	Yes
s0094235	-0.263679	9.11447	Yes
s0094236	-0.23981	7.69374	Yes
s0094241	0.935476	7.47357	Yes
s0094255	-0.0661992	8.18706	Yes
s0094258	-0.948208	8.39032	Yes
s0094264	0.395036	8.22095	Yes
s0094271	0.478234	8.23377	Yes
s0094276	0.668885	7.49552	Yes
s0094277	0.496896	8.53386	Yes
s0094283	0.223871	7.86054	Yes
s0094284	-0.0339732	8.33103	Yes
s0094285	-0.433628	9.00927	Yes
s0094287	3.38783	6.34411	Yes
s0094291	0.555621	7.71966	Yes
s0094292	-1.07122	9.53999	Yes
s0094310	-0.00344937	7.93872	Yes
s0094313	-0.401685	8.69386	Yes
s0094314	-0.514497	8.19583	Yes
s0094318	2.2215	6.37469	Yes
s0095109	-1.47914	9.48957	Yes
s0095129	0.551664	8.33465	Yes
s0095138	-0.224439	8.89749	Yes
s0095152	0.00202852	8.64041	Yes
s0095166	0.686739	6.69096	Yes
s0095172	0.679073	8.64533	Yes
s0095176	-0.155314	9.13938	Yes
s0095179	1.62827	7.6979	Yes
s0095193	1.04622	8.1007	Yes
s0095196	1.20616	6.66268	Yes
s0095198	0.46743	7.95371	Yes
s0095205	0.721849	7.94679	Yes
s0099971	-0.160126	8.83671	Yes
s0099974	0.958818	8.74293	Yes
s0099975	0.383096	7.98837	Yes
s0099976	-0.340065	8.59547	Yes
s0099977	0.794626	8.28769	Yes
s0099978	-0.13117	8.94259	Yes
s0099979	-1.13421	9.25268	Yes
s0099983	0.409169	8.04541	Yes
s0099984	0.273611	8.10555	Yes
s0099986	0.374269	8.03947	Yes
s0099988	0.947342	8.12812	Yes
s0099997	0.917896	8.06783	Yes
s0099999	0.526881	8.37204	Yes
s0100003	0.781307	9.20882	Yes
s0102868	-1.10023	9.36414	Yes
s0102869	0.677192	7.88787	Yes
s0102870	1.91477	6.92973	Yes
s0102872	-0.158012	7.35271	Yes
s0112225	-0.0125597	7.7043	Yes
s0112230	-0.548322	9.24858	Yes
s0112232	0.321908	8.14013	Yes
s0112233	-0.706096	8.80411	Yes
s0112235	-0.504748	7.97853	Yes
s0112244	-0.0156305	8.39992	Yes
s0112255	-0.11389	7.48224	Yes
s0112262	-0.6016	9.50331	Yes
s0112264	0.58355	8.32705	Yes
s0112266	-0.149118	8.13128	Yes
s0112275	0.689094	8.1167	Yes
s0112280	1.07942	7.567	Yes
s0112290	2.12346	7.32985	Yes
s0112293	-0.336115	8.18686	Yes
s0112295	-0.195266	7.54025	Yes
s0112297	0.71894	7.30541	Yes
s0112304	-0.914525	9.32849	Yes
s0112311	0.986859	6.31758	Yes
s0112313	-1.66707	9.38484	Yes
s0112316	0.311209	7.37265	Yes
s0122139	0.604802	8.49762	Yes
s0122144	0.573877	6.88563	Yes
s0122172	-0.0544865	7.09115	Yes
s0122183	1.21816	7.69191	Yes
s0122196	-0.689761	8.31036	Yes
s0122213	1.49161	6.70953	Yes
s0122220	0.488579	8.58856	Yes
s0122224	1.68496	6.92281	Yes
s0122229	1.38386	8.27845	Yes
s0122244	-1.12352	8.97803	Yes
s0122258	-1.11094	8.85076	Yes
s0122259	0.106292	8.61545	Yes
s0122264	-0.525302	8.43832	Yes
s0122293	1.18078	8.41867	Yes
s0122294	0.331579	8.14952	Yes
s0122299	-0.237549	7.87415	Yes
s0122302	0.552514	8.40425	Yes
s0122304	0.545646	7.18807	Yes
s0122313	0.270135	7.68382	Yes
s0094234	0.0188643	8.00235	No
s0094248	-0.241216	8.81369	No
s0094252	-1.70508	8.94743	No
s0094260	0.762493	6.66065	No
s0094270	-2.15145	9.21283	No
s0094273	-0.671164	8.76986	No
s0094274	-1.79346	8.91809	No
s0094280	0.171271	8.66868	No
s0094309	1.84328	6.64902	No
s0095113	1.68811	8.05412	No
s0095133	1.31831	8.50959	No
s0095135	-3.51207	11.0747	No
s0095137	0.266512	8.16123	No
s0095153	-0.480315	8.38674	No
s0095154	-0.93313	10.0272	No
s0095156	0.385201	8.69477	No
s0095157	0.45943	7.86058	No
s0095158	0.0210426	8.83887	No
s0095159	0.370937	7.86001	No
s0095171	0.85345	8.11966	No
s0095174	0.329877	8.81197	No
s0095175	0.351999	9.05419	No
s0095178	-0.157741	8.13497	No
s0095191	-0.516194	8.89027	No
s0095195	0.561893	7.65567	No
s0095197	-1.12001	9.23401	No
s0095199	-0.392319	8.717	No
s0095206	0.102277	8.65611	No
s0099922	-0.957305	8.8807	No
s0099923	-1.34968	8.76937	No
s0099939	1.41417	7.62257	No
s0099965	-1.59562	9.02447	No
s0099982	-0.924946	9.0929	No
s0099987	-1.17061	9.89389	No
s0099990	-0.917883	9.31132	No
s0099992	0.0396489	7.19335	No
s0099993	-0.0349316	8.23102	No
s0099994	-1.69947	8.2139	No
s0099995	-0.0154852	8.72693	No
s0099998	0.338507	8.08699	No
s0100001	0.154829	8.91968	No
s0102861	-0.776395	8.23914	No
s0102863	1.37977	6.80197	No
s0102865	-0.490928	8.23308	No
s0102866	-0.161282	8.3013	No
s0102867	0.415105	8.04321	No
s0102877	1.66095	6.59174	No
s0102878	0.639062	8.02805	No
s0102879	-1.084	9.6522	No
s0112209	-1.24587	8.88243	No
s0112211	1.44572	7.23079	No
s0112215	-0.0651905	8.76727	No
s0112241	0.559874	7.7035	No
s0112257	-0.964618	9.00058	No
s0112258	-0.378528	8.47798	No
s0112263	0.0925234	8.73702	No
s0112279	-1.50485	9.18568	No
s0112281	0.934966	8.43274	No
s0112284	0.426862	8.64755	No
s0112286	1.41075	8.50402	No
s0112288	1.02309	8.22944	No
s0112300	0.900981	8.33522	No
s0112301	-0.690184	8.38045	No
s0112302	-0.175717	9.15069	No
s0112306	1.30756	7.7824	No
s0112307	-2.3667	9.82708	No
s0112308	-0.230217	6.3132	No
s0112314	-0.942684	8.53826	No
s0112320	-0.380121	9.30131	No
s0122141	-1.91297	10.3278	No
s0122150	-2.40194	9.37832	No
s0122159	-0.615571	9.16368	No
s0122161	0.354172	7.93481	No
s0122162	-0.994273	9.55346	No
s0122164	0.0259446	8.81056	No
s0122170	-0.0526674	8.70026	No
s0122181	-0.91908	8.91088	No
s0122186	-0.838992	8.22553	No
s0122193	-0.204208	8.30107	No
s0122197	-1.18241	10.0085	No
s0122206	-1.17297	9.65246	No
s0122207	1.15639	8.26768	No
s0122208	-0.504094	8.84358	No
s0122209	-0.647735	9.04943	No
s0122215	-2.25771	9.143	No
s0122223	0.0609313	8.98972	No
s0122228	-0.388383	8.41086	No
s0122230	0.208155	8.6423	No
s0122235	1.17815	8.3745	No
s0122241	1.06197	7.65123	No
s0122245	0.331699	8.19545	No
s0122247	0.247243	8.76736	No
s0122256	-1.6317	9.21847	No
s0122265	-0.42016	8.0555	No
s0122267	0.320003	7.42749	No
s0122280	0.480819	7.8518	No
s0122288	-0.920462	8.47187	No
s0122297	1.3367	7.5427	No
s0122303	-0.880212	8.73024	No
s0122306	-0.438521	9.28085	No
s0122310	-2.01785	9.4436	No
s0122316	0.147844	8.1171	No
s0122317	-1.01944	9.38159	No
s0122318	-1.89312	9.08863	No
s0122320	1.03421	7.85098	No

## Sheet: Figs_4e_4f_4g
	Cam_121	ImmuneCell	EventMet	ImmuneCellGroup	Cam_121Group	PC1	PC2
s0094221	1.32485	9.44741	Yes	High	High	-3.8295	-1.19586
s0094235	-0.263679	10.0207	Yes	Low	High	5.0402	7.2356
s0094236	-0.23981	9.044	Yes	High	High	-14.9048	-9.22862
s0094241	0.935476	9.10642	Yes	Low	High	13.7536	-6.38335
s0094255	-0.0661992	9.27875	Yes	Low	High	12.5432	-5.67027
s0094258	-0.948208	9.36004	Yes	High	High	-7.91843	-6.50136
s0094264	0.395036	9.13089	Yes	High	Low	-15.0391	-13.3096
s0094271	0.478234	9.20757	Yes	Low	High	6.87608	-10.9792
s0094276	0.668885	8.90326	Yes	Low	Low	-1.72701	-10.4432
s0094277	0.496896	9.65195	Yes	Low	High	29.0162	-5.62162
s0094283	0.223871	9.10075	Yes	Low	High	4.718	0.298889
s0094284	-0.0339732	9.31653	Yes	High	Low	-20.4137	-6.44891
s0094285	-0.433628	9.55787	Yes	Low	High	3.01657	-1.14866
s0094287	3.38783	8.279	Yes	High	Low	-9.12977	-0.446201
s0094291	0.555621	9.30218	Yes	High	Low	-14.8786	-2.81206
s0094292	-1.07122	10.1484	Yes	Low	High	12.3774	5.53477
s0094310	-0.00344937	9.05216	Yes	High	High	-2.71227	-2.49305
s0094313	-0.401685	9.36047	Yes	Low	High	-3.4664	7.89158
s0094314	-0.514497	9.58526	Yes	Low	High	3.24353	-1.69171
s0094318	2.2215	8.44549	Yes	Low	High	-0.0541122	3.45306
s0095109	-1.47914	9.81749	Yes	High	Low	-9.3047	-0.757411
s0095129	0.551664	9.65075	Yes	Low	High	30.0117	-7.08173
s0095138	-0.224439	9.44926	Yes	Low	High	11.2495	-9.92081
s0095152	0.00202852	9.62729	Yes	High	Low	-19.5994	-9.23224
s0095166	0.686739	8.60252	Yes	Low	High	28.5539	3.94863
s0095172	0.679073	9.36942	Yes	Low	High	8.16496	-9.62447
s0095176	-0.155314	9.9823	Yes	Low	Low	0.587522	-12.8419
s0095179	1.62827	9.18382	Yes	High	Low	-2.51654	-9.90366
s0095193	1.04622	9.28861	Yes	Low	High	33.1452	-16.1798
s0095196	1.20616	8.80639	Yes	High	Low	-17.7064	-16.0678
s0095198	0.46743	9.39865	Yes	Low	High	7.55438	16.6548
s0095205	0.721849	9.14738	Yes	High	High	-6.32116	-19.0152
s0099971	-0.160126	9.66803	Yes	Low	High	-0.941053	4.40147
s0099974	0.958818	9.35687	Yes	High	Low	-40.4013	-18.5603
s0099975	0.383096	9.20296	Yes	High	High	0.172934	-1.49405
s0099976	-0.340065	9.40251	Yes	High	High	-1.81672	-19.9947
s0099977	0.794626	9.5956	Yes	High	High	-6.02081	10.6545
s0099978	-0.13117	9.72605	Yes	Low	Low	-4.30404	9.07558
s0099979	-1.13421	10.0167	Yes	High	Low	-30.9694	5.0505
s0099983	0.409169	9.05476	Yes	High	High	-8.5958	12.0951
s0099984	0.273611	8.9602	Yes	High	High	23.6051	10.4079
s0099986	0.374269	9.12058	Yes	High	High	-3.35439	10.8423
s0099988	0.947342	9.38402	Yes	Low	High	11.7094	5.26503
s0099997	0.917896	9.53191	Yes	Low	High	26.6754	-1.78357
s0099999	0.526881	9.09831	Yes	Low	High	2.8538	3.66594
s0100003	0.781307	10.082	Yes	Low	High	2.00201	6.41031
s0102868	-1.10023	9.93887	Yes	Low	High	-4.67353	-2.4371
s0102869	0.677192	9.23064	Yes	High	High	-9.86816	10.073
s0102870	1.91477	8.49009	Yes	High	High	-18.1061	2.02701
s0102872	-0.158012	8.75271	Yes	Low	High	4.68478	-7.74262
s0112225	-0.0125597	8.77367	Yes	Low	High	10.015	6.98929
s0112230	-0.548322	9.85665	Yes	High	Low	-6.1541	10.416
s0112232	0.321908	9.31897	Yes	Low	High	4.10501	10.2019
s0112233	-0.706096	9.78975	Yes	Low	High	16.2022	1.72232
s0112235	-0.504748	9.44746	Yes	Low	High	27.8363	1.38397
s0112244	-0.0156305	9.34421	Yes	High	Low	-21.3589	-4.01758
s0112255	-0.11389	9.04573	Yes	Low	High	4.48458	2.28988
s0112262	-0.6016	9.84953	Yes	High	Low	-10.2087	-2.99017
s0112264	0.58355	9.26121	Yes	Low	High	7.29292	7.71798
s0112266	-0.149118	9.37125	Yes	High	High	-3.90542	0.826769
s0112275	0.689094	9.31246	Yes	High	Low	-7.24282	-2.70054
s0112280	1.07942	9.12689	Yes	High	Low	-7.01919	-6.82542
s0112290	2.12346	8.64942	Yes	Low	High	11.5671	2.50751
s0112293	-0.336115	9.41108	Yes	High	Low	-14.7942	-6.02073
s0112295	-0.195266	8.96016	Yes	High	High	-8.60643	2.53347
s0112297	0.71894	8.99466	Yes	Low	High	-0.443779	7.89951
s0112304	-0.914525	9.782	Yes	Low	High	7.02996	6.62941
s0112311	0.986859	8.54048	Yes	High	High	-3.12351	-3.25892
s0112313	-1.66707	10.0365	Yes	High	High	1.66804	5.94133
s0112316	0.311209	8.84156	Yes	High	High	-10.4716	10.853
s0122139	0.604802	9.55223	Yes	High	Low	-19.4471	-0.86161
s0122144	0.573877	8.87001	Yes	High	Low	-15.1773	5.68258
s0122172	-0.0544865	8.66259	Yes	Low	High	3.53734	0.673028
s0122183	1.21816	9.09423	Yes	Low	High	13.1323	-2.60923
s0122196	-0.689761	9.45349	Yes	Low	High	9.71803	-5.4155
s0122213	1.49161	8.75641	Yes	High	Low	-9.825	-2.84013
s0122220	0.488579	9.62647	Yes	Low	High	4.15125	-10.7759
s0122224	1.68496	8.79225	Yes	High	Low	-18.2089	-0.467516
s0122229	1.38386	9.51605	Yes	Low	High	14.7861	6.27861
s0122244	-1.12352	9.77843	Yes	High	High	-2.06308	-10.1641
s0122258	-1.11094	9.83201	Yes	High	Low	-0.00170748	-7.90202
s0122259	0.106292	9.52358	Yes	High	High	-4.81102	-2.61745
s0122264	-0.525302	9.66846	Yes	High	High	2.22855	-3.75631
s0122293	1.18078	9.13601	Yes	Low	High	6.5404	-1.25787
s0122294	0.331579	9.29234	Yes	Low	High	5.21337	0.987671
s0122299	-0.237549	9.17122	Yes	High	High	-6.34694	2.14709
s0122302	0.552514	9.3269	Yes	High	High	-8.94638	-11.3685
s0122304	0.545646	8.6962	Yes	High	Low	-0.901802	-6.47495
s0122313	0.270135	9.30198	Yes	Low	High	26.5495	3.02757
s0094234	0.0188643	9.39579	No	Low	Low	4.10471	-17.5634
s0094248	-0.241216	9.74101	No	Low	High	-0.479144	-3.92443
s0094252	-1.70508	9.85395	No	High	High	-1.20184	4.42446
s0094260	0.762493	8.55316	No	High	Low	-16.6441	9.67062
s0094270	-2.15145	10.0913	No	Low	High	4.58538	-11.5862
s0094273	-0.671164	9.61845	No	Low	High	24.6066	-4.12111
s0094274	-1.79346	9.67632	No	Low	High	20.0872	-11.9863
s0094280	0.171271	9.35067	No	Low	High	33.514	6.60043
s0094309	1.84328	8.25491	No	Low	High	6.34428	19.8999
s0095113	1.68811	9.21002	No	High	Low	-26.5186	3.89859
s0095133	1.31831	9.34464	No	High	Low	-8.79546	4.08674
s0095135	-3.51207	10.6451	No	Low	High	22.2883	5.2362
s0095137	0.266512	9.612	No	High	High	-6.4017	11.8406
s0095153	-0.480315	9.32668	No	Low	High	16.0409	-10.4513
s0095154	-0.93313	10.3507	No	High	Low	-15.0289	1.66906
s0095156	0.385201	9.76072	No	Low	High	5.7147	1.96679
s0095157	0.45943	9.42023	No	High	Low	-12.8334	4.5742
s0095158	0.0210426	9.57691	No	High	Low	-2.48435	-17.4762
s0095159	0.370937	8.79946	No	Low	High	14.0096	-6.3156
s0095171	0.85345	9.34902	No	Low	High	0.0968673	-16.6632
s0095174	0.329877	9.36219	No	Low	High	27.8442	-26.1108
s0095175	0.351999	9.76469	No	High	Low	-9.36075	-13.8408
s0095178	-0.157741	9.25489	No	High	High	-0.749971	-7.02758
s0095191	-0.516194	9.5598	No	High	Low	-19.2348	1.29055
s0095195	0.561893	8.87096	No	High	High	-6.48469	12.3601
s0095197	-1.12001	10.1023	No	Low	High	1.34852	18.0589
s0095199	-0.392319	9.52966	No	Low	High	2.48146	-8.58352
s0095206	0.102277	9.43788	No	Low	High	3.20523	11.7741
s0099922	-0.957305	9.70037	No	High	Low	-15.6676	0.275882
s0099923	-1.34968	9.55365	No	Low	High	15.7107	7.45655
s0099939	1.41417	9.01677	No	High	High	-1.49793	13.2129
s0099965	-1.59562	9.8879	No	High	High	1.64214	18.9188
s0099982	-0.924946	9.78235	No	High	High	-5.37075	5.37689
s0099987	-1.17061	10.0103	No	Low	High	6.7965	10.6804
s0099990	-0.917883	9.88569	No	Low	High	28.609	-0.363264
s0099992	0.0396489	9.03137	No	High	High	0.767488	-1.10086
s0099993	-0.0349316	9.59746	No	Low	High	14.265	-12.3729
s0099994	-1.69947	9.40021	No	Low	High	16.084	-2.21078
s0099995	-0.0154852	9.45843	No	Low	High	6.35287	25.8604
s0099998	0.338507	8.96224	No	Low	Low	1.40681	-6.80403
s0100001	0.154829	9.44459	No	High	High	-12.6009	17.463
s0102861	-0.776395	9.40127	No	High	Low	-16.6593	1.22996
s0102863	1.37977	8.57807	No	Low	High	9.33853	4.752
s0102865	-0.490928	9.26531	No	High	Low	-30.6838	8.01055
s0102866	-0.161282	9.16765	No	Low	High	25.495	-12.3764
s0102867	0.415105	9.76689	No	Low	High	33.2188	-9.87355
s0102877	1.66095	8.19154	No	High	Low	-18.7156	-3.74447
s0102878	0.639062	9.17186	No	High	Low	-3.31615	7.4263
s0102879	-1.084	10.1528	No	Low	High	16.5018	-6.57157
s0112209	-1.24587	9.76151	No	High	High	-13.4213	9.46751
s0112211	1.44572	8.72792	No	High	High	-1.27925	0.97553
s0112215	-0.0651905	9.48352	No	High	Low	-28.2953	0.253344
s0112241	0.559874	9.20755	No	Low	High	21.5417	-5.54615
s0112257	-0.964618	9.66475	No	High	Low	-21.959	-22.8825
s0112258	-0.378528	9.42891	No	High	Low	-10.3258	3.65267
s0112263	0.0925234	9.66439	No	Low	High	6.95082	4.96644
s0112279	-1.50485	9.78646	No	High	Low	-15.8565	3.19089
s0112281	0.934966	9.61167	No	High	High	-6.29822	-3.63342
s0112284	0.426862	9.54161	No	High	High	-5.22074	-8.71473
s0112286	1.41075	9.62716	No	Low	High	20.0802	-13.0824
s0112288	1.02309	9.14872	No	High	Low	-9.45683	5.77913
s0112300	0.900981	9.23198	No	Low	High	13.5722	9.1546
s0112301	-0.690184	9.17322	No	Low	Low	2.76509	-3.38178
s0112302	-0.175717	9.72153	No	Low	High	5.50435	-11.2814
s0112306	1.30756	9.25494	No	High	Low	-4.03798	-5.66527
s0112307	-2.3667	10.2351	No	High	Low	-27.0146	8.46633
s0112308	-0.230217	8.81495	No	High	Low	-25.157	-8.3851
s0112314	-0.942684	9.62399	No	Low	High	-0.74451	0.0761652
s0112320	-0.380121	9.70995	No	High	Low	-6.46223	11.6322
s0122141	-1.91297	10.4352	No	High	Low	-10.5617	9.02887
s0122150	-2.40194	10.0104	No	Low	High	25.4441	6.69826
s0122159	-0.615571	9.82401	No	High	Low	-18.1242	-13.4445
s0122161	0.354172	9.23485	No	High	High	-5.36847	3.9737
s0122162	-0.994273	9.98961	No	High	High	-8.42545	11.7562
s0122164	0.0259446	9.66957	No	Low	High	25.5428	9.46293
s0122170	-0.0526674	9.52156	No	High	Low	-1.71	2.88318
s0122181	-0.91908	9.70524	No	High	High	0.929168	-4.79035
s0122186	-0.838992	9.32762	No	High	High	-2.18924	18.7584
s0122193	-0.204208	9.32085	No	Low	High	4.37879	13.2298
s0122197	-1.18241	10.1515	No	Low	High	12.8978	12.2508
s0122206	-1.17297	10.0982	No	High	Low	-10.437	-5.96049
s0122207	1.15639	9.33061	No	Low	High	-1.06508	13.9763
s0122208	-0.504094	9.68552	No	Low	High	-2.39146	12.4435
s0122209	-0.647735	9.86408	No	High	Low	-16.7086	-5.11349
s0122215	-2.25771	9.87367	No	High	Low	-16.6989	-4.22323
s0122223	0.0609313	9.60754	No	High	High	-4.76036	1.31586
s0122228	-0.388383	9.55876	No	High	Low	-5.36047	-4.29471
s0122230	0.208155	9.49001	No	Low	Low	2.4921	-8.32952
s0122235	1.17815	9.24109	No	Low	High	12.4087	-2.02416
s0122241	1.06197	9.06475	No	Low	High	10.1254	-6.57035
s0122245	0.331699	9.39497	No	Low	Low	-3.52359	-4.79451
s0122247	0.247243	9.35149	No	Low	High	1.25689	8.36329
s0122256	-1.6317	9.91935	No	Low	High	5.10254	6.98522
s0122265	-0.42016	9.26494	No	Low	High	12.8546	16.5215
s0122267	0.320003	9.11233	No	Low	High	6.85555	-15.1757
s0122280	0.480819	9.12914	No	Low	High	-0.520437	19.1073
s0122288	-0.920462	9.31088	No	High	Low	-11.42	-9.19486
s0122297	1.3367	9.1793	No	Low	High	22.6744	5.12546
s0122303	-0.880212	9.62178	No	High	Low	-20.8937	-1.2171
s0122306	-0.438521	10.0567	No	High	Low	-22.5906	0.516981
s0122310	-2.01785	9.99824	No	Low	High	8.61033	-4.3473
s0122316	0.147844	9.04988	No	Low	High	8.69334	-0.751116
s0122317	-1.01944	9.83976	No	High	Low	-18.2599	12.0987
s0122318	-1.89312	9.93841	No	High	Low	-18.7967	-8.48722
s0122320	1.03421	9.14871	No	Low	High	12.9414	19.8743

## Sheet: Figs_5a_5c
	R.Seq_sampleID	Scanned_file.me	ClarkScore	MIAScore	Signature	Group
1	s0094221	PT788 BLK1887_Scan1.qptiff		2	1.32485	High
2	s0094234	PT986 BLK2385_Scan1.qptiff	nonbrisk	1	0.0188643	High
3	s0094235	PT1197 BLK2359_Scan1.qptiff	nonbrisk	2	-0.263679	High
4	s0094236	PT1085 BLK1888_Scan1.qptiff	nonbrisk	1	-0.23981	High
5	s0094241	PT65 BLK701_Scan1.qptiff	nonbrisk	1	0.935476	High
6	s0094248	PT483 BLK1193_Scan2.qptiff	nonbrisk	1	-0.241216	High
7	s0094255	PT995 BLK2088_Scan1.qptiff	nonbrisk	1	-0.0661992	High
8	s0094258	PT207 BLK625_Scan1.qptiff	brisk	2	-0.948208	Low
9	s0094264	PT272 BLK533_Scan1.qptiff	nonbrisk	2	0.395036	High
10	s0094270	PT230 BLK411_Scan1.qptiff	nonbrisk	2	-2.15145	Low
11	s0094271	PT288 BLK418_Scan1.qptiff	nonbrisk	1	0.478234	High
12	s0094273	PT220 BLK641_Scan4.qptiff	nonbrisk	1	-0.671164	Low
13	s0094274	PT211 BLK429_Scan3.qptiff		2	-1.79346	Low
14	s0094277	PT1037 BLK2089_Scan1.qptiff	nonbrisk	1	0.496896	High
15	s0094284	PT886 BLK2065_Scan5.qptiff	nonbrisk	2	-0.0339732	High
16	s0094292	PT121 BLK573_Scan2.qptiff	nonbrisk	2	-1.07122	Low
17	s0094309	PT415 BLK1268_Scan1.qptiff	absent	0	1.84328	High
18	s0094310	PT103 BLK386_Scan3.qptiff			-0.00344937	High
19	s0094313	PT716 BLK1722_Scan1.qptiff	nonbrisk	1	-0.401685	Low
20	s0094318	PT876 BLK1485_Scan1.qptiff	absent	0	2.2215	High
21	s0095113	PT209 BLK2193_Scan1.qptiff			1.68811	High
22	s0095133	PT555 BLK1219_Scan7.qptiff	nonbrisk	1	1.31831	High
23	s0095137	PT763 BLK1099_Scan1.qptiff	nonbrisk	1	0.266512	High
24	s0095152	PT196 BLK580_Scan2.qptiff	nonbrisk	1	0.00202852	High
25	s0095153	PT412 BLK2502_Scan1.qptiff	nonbrisk	1	-0.480315	Low
26	s0095156	PT973 BLK1407_Scan1.qptiff	nonbrisk	1	0.385201	High
27	s0095157	pt54 blk90_Scan2.qptiff		2	0.45943	High
28	s0095158	PT730 BLK1230_Scan2.qptiff	nonbrisk	1	0.0210426	High
29	s0095159	PT178 BLK578	absent	0	0.370937	High
30	s0095166	PT848 BLK1482_Scan1.qptiff	absent	0	0.686739	High
31	s0095171	PT962 BLK2055_Scan1.qptiff	nonbrisk	1	0.85345	High
32	s0095172	PT225 BLK913_Scan1.qptiff	nonbrisk	1	0.679073	High
33	s0095174	PT365 BLK537_Scan1.qptiff	nonbrisk	2	0.329877	High
34	s0095175	PT250 BLK917_Scan1.qptiff	nonbrisk	1	0.351999	High
35	s0095176	PT921 BLK2221_Scan1.qptiff	nonbrisk	1	-0.155314	High
36	s0095178	PT205 BLK952_Scan1.qptiff	nonbrisk	1	-0.157741	High
37	s0095179	PT803 BLK1079_Scan3.qptiff	nonbrisk	1	1.62827	High
38	s0095193	PT378 BLK926_Scan1.qptiff	absent	0	1.04622	High
39	s0095195	PT867 BLK1430_Scan1.qptiff	nonbrisk	1	0.561893	High
40	s0095198	PT68 BLK406_Scan1.qptiff	nonbrisk	1	0.46743	High
41	s0095205	PT786 BLK1370	nonbrisk	1	0.721849	High
42	s0095206	PT1257 BLK2402_Scan1.qptiff	nonbrisk		0.102277	High
43	s0099922	PT828 BLK1435_Scan2.qptiff	nonbrisk	2	-0.957305	Low
44	s0099923	PT654 BLK1452_Scan2.qptiff	nonbrisk	2	-1.34968	Low
45	s0099939	PT252 BLK2195_Scan1.qptiff	absent	0	1.41417	High
46	s0099965	PT1078 BLK1645_Scan2.qptiff		2	-1.59562	Low
47	s0099971	PT693 BLK1456_Scan1.qptiff	nonbrisk	1	-0.160126	High
48	s0099974	PT699 BLK2020_Scan1.qptiff	nonbrisk	1	0.958818	High
49	s0099975	PT1148 BLK2166_Scan1.qptiff	absent	0	0.383096	High
50	s0099977	PT875 BLK2053_Scan1.qptiff	absent	0	0.794626	High
51	s0099978	PT146 BLK2187_Scan1.qptiff	nonbrisk	1	-0.13117	High
52	s0099979	PT714 BLK1384_Scan1.qptiff	brisk	2	-1.13421	Low
53	s0099982	PT561 BLK1220_Scan1.qptiff	brisk	3	-0.924946	Low
54	s0099983	PT715 BLK1313_Scan1.qptiff	nonbrisk	2	0.409169	High
55	s0099984	PT599 BLK1303_Scan1.qptiff	absent	0	0.273611	High
56	s0099986	PT01 BLK743_Scan6.qptiff	nonbrisk	1	0.374269	High
57	s0099987	PT631 BLK1445_Scan1.qptiff		3	-1.17061	Low
58	s0099988	PT429 BLK1187	nonbrisk	1	0.947342	High
59	s0099992	PT175 BLK397_Scan1.qptiff	absent	0	0.0396489	High
60	s0099993	PT932 BLK 2022_Scan1.qptiff	nonbrisk	2	-0.0349316	High
61	s0099995	PT187 BLK399_Scan2.qptiff	nonbrisk		-0.0154852	High
62	s0099997	PT1173 BLK2356	absent	0	0.917896	High
63	s0099998	PT524 BLK1288_Scan1.qptiff	nonbrisk	2	0.338507	High
64	s0099998	PT524 BLK1288_Scan1.qptiff	nonbrisk	2	0.338507	High
65	s0099999	PT951 BLK2023_Scan1.qptiff	nonbrisk	1	0.526881	High
66	s0100001	PT472 BLK1523_Scan2.qptiff	nonbrisk	1	0.154829	High
67	s0102861	PT569 BLK1196_Scan3.qptiff		2	-0.776395	Low
68	s0102863	PT1309 BLK3103_Scan1.qptiff	absent	0	1.37977	High
69	s0102866	PT961 BLK2074_Scan1.qptiff		2	-0.161282	High
70	s0102867	PT928 1872_Scan1.qptiff	nonbrisk	1	0.415105	High
71	s0102868	PT964 BLK2036_Scan1.qptiff	nonbrisk	2	-1.10023	Low
72	s0102872	PT984 BLK2084_Scan2.qptiff	absent	0	-0.158012	High
73	s0102877	PT980 BLK1675_Scan1.qptiff	absent	0	1.66095	High
74	s0102878	PT657 BLK1023_Scan3.qptiff	absent	0	0.639062	High
75	s0102879	PT881 BLK1948_Scan1.qptiff	nonbrisk	1	-1.084	Low
76	s0112211	PT451 BLK724_Scan2.qptiff	absent	0	1.44572	High
77	s0112215	PT660 BLK1530_Scan2.qptiff	nonbrisk	1	-0.0651905	High
78	s0112233	PT1114 BLK2102_Scan3.qptiff	nonbrisk		-0.706096	Low
79	s0112241	PT887 BLK1469_Scan1.qptiff	absent	0	0.559874	High
80	s0112257	PT577 BLK1911_Scan1.qptiff	nonbrisk	2	-0.964618	Low
81	s0112258	PT794 BLK1928_Scan1.qptiff	nonbrisk	1	-0.378528	High
82	s0112262	PT03 BLK744_Scan3.qptiff	nonbrisk	2	-0.6016	Low
83	s0112263	PT1282 BLK3076_Scan1.qptiff	nonbrisk	1	0.0925234	High
84	s0112264	PT1244 BLK3018_Scan1.qptiff	nonbrisk	1	0.58355	High
85	s0112266	PT1281 BLK3075_Scan1.qptiff	nonbrisk	2	-0.149118	High
86	s0112279	PT912 BLK1400_Scan1.qptiff	nonbrisk	1	-1.50485	Low
87	s0112280	PT765 BLK3194_Scan1.qptiff	nonbrisk	1	1.07942	High
88	s0112281	PT1101 BLK3170_Scan1.qptiff	absent	0	0.934966	High
89	s0112284	PT1238 BLK3169_Scan4.qptiff	nonbrisk	1	0.426862	High
90	s0112286	PT1326 BLK3116_Scan1.qptiff	absent	0	1.41075	High
91	s0112290	PT957 BLK1402_Scan1.qptiff	absent	0	2.12346	High
92	s0112293	PT130 BLK2582_Scan1.qptiff			-0.336115	High
93	s0112295	PT371 BLK982_Scan1.qptiff	absent	0	-0.195266	High
94	s0112297	PT814 BLK1434_Scan1.qptiff	nonbrisk	1	0.71894	High
95	s0112300	PT1234 BLK2717_Scan1.qptiff	nonbrisk	1	0.900981	High
96	s0112301	PT1179 BLK2511_Scan1.qptiff	nonbrisk		-0.690184	Low
97	s0112304	PT1047 BLK1441_Scan1.qptiff	nonbrisk		-0.914525	Low
98	s0112306	PT201 BLK376_Scan1.qptiff	nonbrisk	2	1.30756	High
99	s0112307	PT870 BLK2806_Scan2.qptiff	brisk	3	-2.3667	Low
100	s0112308	PT1195 BLK2949_Scan2.qptiff	nonbrisk	1	-0.230217	High
101	s0112313	PT1191 BLK2947_Scan2.qptiff		2	-1.66707	Low
102	s0112314	PT1130 BLK2916_Scan1.qptiff	nonbrisk	1	-0.942684	Low
103	s0112316	PT1164 BLK2937_Scan3.qptiff	nonbrisk	1	0.311209	High
104	s0112320	PT1194 BLK2948_Scan1.qptiff	nonbrisk	2	-0.380121	High
105	s0122139	PT865 BLK1483_Scan1.qptiff	nonbrisk	1	0.604802	High
106	s0122144	PT874 BLK1669_Scan1.qptiff	nonbrisk	1	0.573877	High
107	s0122161	PT607 BLK1012_Scan3.qptiff	nonbrisk	1	0.354172	High
108	s0122162	PT648 BLK1049_Scan1.qptiff	nonbrisk	2	-0.994273	Low
109	s0122164	PT504 BLK1701_Scan1.qptiff	nonbrisk	2	0.0259446	High
110	s0122172	PT970 BLK1504_Scan1.qptiff	nonbrisk	1	-0.0544865	High
111	s0122181	PT684 BLK1227_Scan3.qptiff	nonbrisk	1	-0.91908	Low
112	s0122183	PT311 BLK320_Scan1.qptiff	nonbrisk	1	1.21816	High
113	s0122186	PT1168 BLK2106_Scan1.qptiff	nonbrisk	1	-0.838992	Low
114	s0122196	PT582 BLK2204_Scan2.qptiff	nonbrisk	1	-0.689761	Low
115	s0122206	PT792 BLK1059_Scan1.qptiff	nonbrisk	2	-1.17297	Low
116	s0122208	PT551 BLK943_Scan3.qptiff	nonbrisk	1	-0.504094	Low
117	s0122213	PT650 BLK1718_Scan2.qptiff	absent	0	1.49161	High
118	s0122220	PT871 BLK1200_Scan2.qptiff	nonbrisk	1	0.488579	High
119	s0122223	PT1285 BLK2425_Scan1.qptiff	nonbrisk	1	0.0609313	High
120	s0122224	PT1043 BLK1857_Scan1.qptiff	absent	0	1.68496	High
121	s0122228	PT1163 BLK2044_Scan1.qptiff	nonbrisk	1	-0.388383	Low
122	s0122230	PT965 BLK2075_Scan2.qptiff	nonbrisk	1	0.208155	High
123	s0122235	PT1089 BLK2235_Scan1.qptiff	nonbrisk	1	1.17815	High
124	s0122241	PT1142 BLK2026_Scan1.qptiff	absent	0	1.06197	High
125	s0122244	PT513 BLK1217_Scan2.qptiff	nonbrisk	1	-1.12352	Low
126	s0122245	PT841 BLK1662_Scan1.qptiff	absent	0	0.331699	High
127	s0122247	PT913 BLK2069_Scan1.qptiff	nonbrisk	1	0.247243	High
128	s0122256	PT160 BLK102	nonbrisk	2	-1.6317	Low
129	s0122258	PT537 BLK1044_Scan1.qptiff	brisk		-1.11094	Low
130	s0122259	PT516 BLK1040_Scan1.qptiff	nonbrisk	2	0.106292	High
131	s0122264	PT392 BLK1030_Scan5.qptiff	nonbrisk	1	-0.525302	Low
132	s0122265	pt98 blk_Scan2.qptiff	nonbrisk	1	-0.42016	Low
133	s0122267	PT78 BLK95_Scan2.qptiff	absent	0	0.320003	High
134	s0122280	PT342 BLK145_Scan1.qptiff	nonbrisk	1	0.480819	High
135	s0122288	PT264 BLK123_Scan1.qptiff	nonbrisk	2	-0.920462	Low
136	s0122288	PT264 BLK123_Scan1.qptiff	nonbrisk	2	-0.920462	Low
137	s0122293	PT649 BLK1717_Scan1.qptiff	nonbrisk	1	1.18078	High
138	s0122294	PT296 BLK130_Scan2.qptiff	nonbrisk	1	0.331579	High
139	s0122297	PT1064 BLK2224_Scan1.qptiff	absent	0	1.3367	High
140	s0122304	PT167 BLK409_Scan1.qptiff	absent	0	0.545646	High
141	s0122306	PT1058 BLK2342 B_Scan1.qptiff	nonbrisk		-0.438521	Low
142	s0122310	PT259 BLK120_Scan1.qptiff		2	-2.01785	Low
143	s0122313	PT1110 BLK2236	absent	0	0.270135	High
144	s0122316	PT114 BLK162	nonbrisk	2	0.147844	High
145	s0122317	PT1313 BLK2476_Scan1.qptiff	brisk	3	-1.01944	Low
146	s0122317	PT1313 BLK2476_Scan1.qptiff	brisk	3	-1.01944	Low
147	s0122318	pt45 blk89_Scan2.qptiff	nonbrisk	2	-1.89312	Low
148	s0122320	PT1076 BLK1741_Scan1.qptiff	nonbrisk	1	1.03421	High

## Sheet: Fig_5b
	id	cam121score	tils
1	id10060	0.0884548	absent
2	id10064	-1.56807	nonbrisk
3	id10106	-1.54452	nonbrisk
4	id10438	-0.785291	nonbrisk
5	id10461	1.30764	nonbrisk
6	id10481	-0.80815	nonbrisk
7	id10542	0.232571	nonbrisk
8	id10707	0.872823	brisk
13	id11084	-1.97667	brisk
14	id11110	0.764304	absent
15	id11134	-0.449179	nonbrisk
16	id11180	0.241588	nonbrisk
17	id11243	0.0431762	nonbrisk
19	id11361	-0.345853	nonbrisk
21	id11480	0.875649	nonbrisk
22	id11525	-1.87817	brisk
23	id11547	-1.31918	nonbrisk
26	id11573	1.25152	brisk
27	id11621	-0.674761	nonbrisk
29	id11687	0.0060297	nonbrisk
31	id12058	-0.321127	nonbrisk
32	id12111	-0.152678	nonbrisk
33	id12139	2.07307	nonbrisk
34	id12173	1.29599	nonbrisk
36	id12283	0.189067	brisk
37	id12322	1.57439	nonbrisk
38	id12345	-0.462529	brisk
39	id12357	0.965809	brisk
41	id12434	0.0812675	brisk
42	id12461	-1.16076	nonbrisk
43	id12467	-1.42087	nonbrisk
46	id12618	-0.0317807	nonbrisk
48	id12702	-1.43369	nonbrisk
49	id12763	0.360631	absent
50	id12920	-0.963946	absent
51	id12971	-0.935797	brisk
52	id13084	-0.273018	nonbrisk
53	id13094	-1.13274	nonbrisk
54	id13105	1.20029	nonbrisk
56	id13178	-1.96672	brisk
57	id13240	-0.251719	nonbrisk
58	id13265	0.729313	nonbrisk
59	id13389	0.237933	brisk
60	id13527	-0.643709	nonbrisk
61	id13531	0.0578233	absent
62	id13656	-0.784207	nonbrisk
63	id13684	0.265539	brisk
64	id13700	0.574894	nonbrisk
65	id13722	-0.278571	nonbrisk
66	id13731	0.602847	nonbrisk
70	id13977	0.741127	nonbrisk
71	id14008	1.30556	nonbrisk
72	id14059	-0.152416	nonbrisk
73	id14147	0.029415	nonbrisk
74	id14162	0.497767	nonbrisk
75	id14162	0.274601	nonbrisk
76	id14318	-2.35792	nonbrisk
83	id15050	0.364067	absent
84	id15066	-1.12032	nonbrisk
85	id15107	0.414908	absent
86	id15131	0.199031	nonbrisk
87	id15191	0.594151	nonbrisk
88	id15193	-0.719045	nonbrisk
89	id15523	-1.44042	nonbrisk
90	id15690	0.059336	nonbrisk
93	id15916	0.941767	nonbrisk
94	id15917	-0.683682	nonbrisk
95	id16115	-0.180806	absent
96	id16273	0.722062	nonbrisk
97	id16405	0.246272	nonbrisk
98	id16425	-1.56304	nonbrisk
99	id16514	0.0670494	nonbrisk
102	id16533	-0.879052	nonbrisk
103	id16538	0.449328	nonbrisk
104	id16559	1.03538	nonbrisk
105	id16573	-0.461965	nonbrisk
106	id16600	-0.37511	nonbrisk
107	id16766	0.633563	nonbrisk
108	id16798	0.6806	nonbrisk
109	id16819	1.1688	nonbrisk
110	id16819	-0.180859	brisk
111	id16873	-0.81636	nonbrisk
112	id16880	-1.63662	brisk
113	id16991	0.735189	absent
114	id17040	-1.2799	nonbrisk
115	id17115	0.0921006	nonbrisk
116	id17164	0.512372	nonbrisk
117	id17253	0.842347	absent
118	id17356	1.01482	brisk
119	id17373	-0.343049	nonbrisk
120	id17466	-0.83938	brisk
122	id17565	0.949357	absent
123	id17732	0.591118	nonbrisk
124	id17803	1.07003	nonbrisk
126	id18034	-0.772033	nonbrisk
127	id18064	-1.40478	brisk
128	id18106	-1.46251	brisk
129	id18185	-0.276137	nonbrisk
130	id18315	1.11208	nonbrisk
131	id18328	1.04384	nonbrisk
132	id18366	0.974764	nonbrisk
133	id18583	1.78143	nonbrisk
134	id18584	0.664063	nonbrisk
136	id18658	1.70614	nonbrisk
137	id18770	0.770945	nonbrisk
138	id18837	-0.0004562	nonbrisk
141	id19037	-2.03633	nonbrisk
142	id19085	1.20425	nonbrisk
143	id19140	-0.110761	nonbrisk
144	id19172	-0.457963	brisk
145	id19228	-0.424507	nonbrisk
146	id19293	1.55123	nonbrisk
147	id19424	-2.17563	brisk
148	id19591	0.402869	nonbrisk
150	id19825	0.726066	absent
151	id19857	0.710294	nonbrisk
153	id19890	-1.63747	nonbrisk
154	id19895	0.114585	nonbrisk
157	id20245	-1.37526	nonbrisk
158	id20414	-0.500584	nonbrisk
159	id20526	2.31107	nonbrisk
160	id20578	-1.45614	brisk
161	id20624	-1.35089	brisk
162	id20663	0.831122	nonbrisk
164	id20729	-0.721102	nonbrisk
165	id20770	0.238109	nonbrisk
166	id20889	-1.74986	brisk
167	id20990	-1.00114	nonbrisk
168	id20997	0.90994	nonbrisk
169	id21031	-0.544067	nonbrisk
170	id21032	-0.360472	nonbrisk
171	id21133	0.511618	nonbrisk
174	id21464	0.0370071	nonbrisk
175	id21576	0.722967	absent
176	id21614	-0.097207	nonbrisk
177	id21651	-0.854822	nonbrisk
179	id21709	-0.79107	nonbrisk
182	id21783	1.84952	nonbrisk
183	id21789	0.681843	nonbrisk
184	id21816	-0.212751	nonbrisk
185	id21834	0.389543	nonbrisk
186	id21840	0.823579	nonbrisk
187	id21841	0.742668	absent
188	id21886	-1.03761	nonbrisk
190	id21944	-0.667841	nonbrisk
192	id22085	-2.06851	nonbrisk
194	id22223	-0.168891	nonbrisk
195	id22279	-0.0213067	nonbrisk
197	id22411	0.724207	nonbrisk
198	id22447	-1.74127	nonbrisk
201	id22670	-1.51977	nonbrisk
203	id22798	0.769906	nonbrisk
205	id23138	-2.58769	brisk
207	id23260	-0.419716	nonbrisk
209	id23375	-0.674723	nonbrisk
211	id23435	-0.20364	nonbrisk
213	id23753	-0.334395	nonbrisk
215	id23799	0.260244	nonbrisk
218	id23873	-1.16822	nonbrisk
221	id23956	1.4405	nonbrisk
224	id24176	0.593735	nonbrisk
225	id24311	-1.09835	brisk
227	id24362	-1.65379	brisk
228	id24377	-0.050127	nonbrisk
229	id24407	0.939732	absent
230	id24526	0.42472	nonbrisk
231	id24634	-0.515478	brisk
233	id24723	-0.739526	nonbrisk
234	id25082	-1.69046	brisk
237	id25234	1.14362	absent
241	id25424	0.323788	absent
242	id25436	-1.65377	brisk
244	id25619	-0.187712	nonbrisk
245	id25644	1.26164	nonbrisk
246	id25747	0.973483	nonbrisk
247	id25797	0.144751	nonbrisk
248	id25918	-0.749822	nonbrisk
251	id26031	-0.451942	absent
253	id26147	-0.341339	absent
254	id26198	-0.581658	nonbrisk
256	id26470	-2.00888	absent
257	id26626	-1.15203	brisk
258	id26639	-0.0166512	nonbrisk
260	id26692	0.149107	nonbrisk
261	id26746	-1.26651	nonbrisk
262	id26762	-0.844746	nonbrisk
263	id26773	0.596086	brisk
264	id26777	0.0837146	nonbrisk
265	id26796	1.28461	absent
267	id26962	0.0196938	nonbrisk
268	id27014	0.314195	brisk
269	id27036	-0.0864026	nonbrisk
270	id27058	0.233764	nonbrisk
272	id27128	-0.823106	nonbrisk
273	id27139	1.29013	absent
274	id27217	1.29443	absent
275	id27218	0.597368	absent
276	id27251	-2.49406	nonbrisk
277	id27260	0.829308	nonbrisk
278	id27320	-0.0962515	nonbrisk
279	id27340	-0.149246	nonbrisk
281	id27427	1.40299	nonbrisk
282	id27428	-0.11385	brisk
283	id27478	-0.59769	nonbrisk
284	id27579	1.33151	nonbrisk
285	id27637	0.383797	nonbrisk
286	id27733	0.831739	nonbrisk
287	id27775	-1.24681	absent
289	id27931	-0.766231	nonbrisk
290	id27950	-1.61159	brisk
292	id28164	1.71641	nonbrisk
293	id28168	-0.299001	nonbrisk
294	id28187	-0.639412	nonbrisk
295	id28194	1.14253	nonbrisk
296	id28365	1.81999	nonbrisk
298	id28487	0.853093	absent
299	id28663	0.320921	absent
304	id28942	0.594671	nonbrisk
306	id28985	-1.4327	nonbrisk
307	id29023	1.35095	nonbrisk
308	id29089	-0.122139	nonbrisk
309	id29188	-0.492742	nonbrisk
311	id29285	0.82712	nonbrisk
312	id29292	-1.22768	nonbrisk
313	id29307	-1.30678	brisk
315	id29333	0.920896	absent
317	id29458	0.274638	nonbrisk
318	id29466	0.988473	nonbrisk
323	id29715	0.818356	absent
324	id29717	0.376733	nonbrisk
325	id29734	2.42307	nonbrisk
326	id29768	-1.41378	nonbrisk
328	id29835	0.304338	absent
329	id29929	2.36248	nonbrisk
330	id29958	-0.359299	nonbrisk
331	id29971	-1.77187	brisk
333	id30005	0.666602	nonbrisk
334	id30013	-0.121189	nonbrisk
335	id30137	1.28465	nonbrisk
336	id30152	-0.588942	nonbrisk
338	id30402	0.49961	nonbrisk
340	id30623	0.0260849	absent
341	id30648	-1.53396	nonbrisk
342	id30684	1.30621	nonbrisk
343	id30722	-0.440902	nonbrisk
344	id30743	-0.112529	absent
347	id30812	-0.0167351	nonbrisk
349	id30997	0.356758	nonbrisk
350	id31013	-0.389593	nonbrisk
353	id31224	-1.87983	nonbrisk
355	id31277	0.740706	brisk
356	id31285	-1.46781	brisk
357	id31301	-0.113559	nonbrisk
358	id31336	-0.0544278	absent
360	id31637	0.755453	nonbrisk
362	id31774	0.0307318	nonbrisk
363	id31791	0.963107	absent
365	id31877	-0.410808	brisk
366	id31916	-0.707907	nonbrisk
367	id31997	1.23743	nonbrisk
369	id32140	-1.34264	nonbrisk
370	id32183	0.355757	brisk
371	id32197	-0.460877	absent
372	id32285	0.141954	nonbrisk
374	id32382	-1.4939	brisk
375	id32436	0.848618	nonbrisk
378	id32777	-0.892543	brisk
379	id32828	0.102264	nonbrisk
381	id32869	1.21	absent
382	id32892	0.0405659	nonbrisk
383	id32894	0.631882	absent
386	id33018	-1.2822	nonbrisk
387	id33201	-0.722828	nonbrisk
388	id33207	1.89447	absent
389	id33270	1.07754	nonbrisk
390	id33355	-0.433557	nonbrisk
391	id33358	-0.0965632	nonbrisk
392	id33449	0.304074	nonbrisk
393	id33530	-1.12101	nonbrisk
394	id33531	0.738173	absent
398	id33799	-1.15286	nonbrisk
400	id34002	-1.71163	nonbrisk
403	id34222	1.6591	nonbrisk
404	id34281	0.38545	absent
405	id34297	1.09124	nonbrisk
407	id34321	-0.327797	absent
409	id34327	-0.417733	nonbrisk
410	id34357	0.521558	absent
412	id34430	-1.49825	brisk
413	id34454	-0.0342122	brisk
415	id34514	-0.222971	nonbrisk
416	id34551	0.715242	nonbrisk
418	id34664	1.74702	absent
419	id34681	-0.566371	absent
422	id34777	0.599926	nonbrisk
423	id34887	0.544922	nonbrisk
424	id34997	0.591017	nonbrisk
425	id35022	0.59628	brisk
428	id35105	-0.199791	nonbrisk
430	id35302	1.26677	absent
434	id35483	-0.735234	nonbrisk
435	id35508	0.0350349	absent
439	id35715	0.517854	nonbrisk
440	id35787	1.15936	nonbrisk
441	id36067	-1.27288	brisk
442	id36130	0.0302662	nonbrisk
443	id36174	1.19626	nonbrisk
444	id36240	-1.40664	nonbrisk
446	id36316	2.10498	absent
452	id36852	0.805247	brisk
453	id36872	0.525064	absent
454	id36986	0.19789	nonbrisk
455	id37016	1.2399	absent
457	id37075	0.268419	nonbrisk
458	id37186	0.30737	nonbrisk
459	id37205	-1.78428	brisk
460	id37276	1.78471	absent
462	id37416	1.42642	brisk
463	id37425	0.613504	nonbrisk
464	id37479	-0.139809	brisk
466	id37573	-2.02838	nonbrisk
468	id37591	0.254487	brisk
471	id37660	-0.116668	brisk
472	id37739	-0.791287	brisk
473	id37744	0.373139	nonbrisk
474	id37761	1.31399	absent
476	id37937	-0.161175	nonbrisk
477	id37982	-1.03341	absent
478	id38108	-0.294435	nonbrisk
480	id38232	0.252262	nonbrisk
481	id38271	1.51673	brisk
482	id38274	-0.358963	nonbrisk
483	id38286	-0.0666766	nonbrisk
484	id38336	0.216757	nonbrisk
485	id38488	1.68481	nonbrisk
487	id38576	1.03237	nonbrisk
488	id38672	0.440613	nonbrisk
489	id38739	0.281875	nonbrisk
490	id38758	-0.753464	brisk
491	id38838	2.17122	absent
492	id38885	-1.46097	brisk
493	id39003	1.07948	nonbrisk
494	id39055	0.119786	nonbrisk
495	id39115	1.51103	absent
497	id39187	1.37813	nonbrisk
500	id39241	-0.591224	nonbrisk
501	id39271	0.354172	nonbrisk
503	id39312	-2.03201	absent
504	id39337	-0.41728	nonbrisk
505	id39346	0.522458	nonbrisk
506	id39525	0.601653	nonbrisk
507	id39574	-0.387113	nonbrisk
508	id39633	-0.944361	nonbrisk
509	id39636	-1.42426	nonbrisk
512	id39717	0.356932	nonbrisk
513	id39874	-0.722314	nonbrisk
514	id39919	0.927752	nonbrisk
516	id39979	0.595576	brisk
517	id40021	1.75705	nonbrisk
520	id40164	0.756314	nonbrisk
521	id40229	-0.139794	nonbrisk
522	id40301	0.726024	nonbrisk
523	id40333	0.15979	nonbrisk
525	id40468	0.825119	nonbrisk
527	id40496	-0.520891	brisk
528	id40549	1.14879	brisk
529	id40613	-1.68121	brisk
531	id40714	1.32765	absent
532	id40880	-0.628134	nonbrisk
533	id40901	-0.174872	nonbrisk
534	id40905	0.949375	nonbrisk
535	id40911	0.273803	nonbrisk
537	id41008	-0.290415	nonbrisk
538	id41106	-0.189804	brisk
539	id41299	0.652893	nonbrisk
540	id41320	1.70211	absent
541	id41392	-2.57307	brisk
542	id41509	-0.627254	brisk
543	id41576	-3.62224	nonbrisk
544	id41603	1.28503	nonbrisk
545	id41674	0.682998	absent
546	id41697	0.554101	nonbrisk
548	id41806	0.784031	absent
549	id41820	-1.88169	nonbrisk
550	id41872	-1.51261	nonbrisk
552	id41913	-1.41698	brisk
553	id41972	0.327823	brisk
554	id41988	-1.79293	nonbrisk
555	id42000	0.369716	nonbrisk
558	id42068	-0.53088	nonbrisk
559	id42095	1.77595	nonbrisk
560	id42145	0.422445	nonbrisk
562	id42227	-0.494164	nonbrisk
563	id42253	0.608006	nonbrisk
564	id42278	-0.247606	absent
565	id42329	0.112255	nonbrisk
566	id42360	0.368346	nonbrisk
567	id42431	-1.31315	nonbrisk
568	id42463	-0.585854	nonbrisk
569	id42510	-0.120726	brisk
570	id42559	0.805419	nonbrisk
572	id42594	-1.01636	nonbrisk
573	id42691	-0.0369713	nonbrisk
575	id42731	0.978263	nonbrisk
576	id42753	0.534231	absent
577	id42798	1.02542	nonbrisk
578	id42822	1.26135	nonbrisk
579	id42903	0.167745	absent
582	id42979	0.830658	nonbrisk
584	id43099	0.414249	nonbrisk
585	id43111	1.68122	absent
586	id43156	-0.527746	nonbrisk
587	id43170	-2.10157	brisk
588	id43183	-0.568497	brisk
589	id43233	0.563156	nonbrisk
590	id43379	0.820054	nonbrisk
593	id43617	-0.593576	absent
594	id43639	0.624859	nonbrisk
595	id43645	0.673022	nonbrisk
597	id43746	-0.545942	nonbrisk
598	id43781	-0.665725	nonbrisk
599	id43830	1.2494	absent
601	id43870	0.0793955	nonbrisk
602	id43943	-1.62142	nonbrisk
603	id43980	-0.100965	nonbrisk
604	id44059	-0.493154	nonbrisk
605	id44076	0.841052	absent
606	id44111	0.915305	nonbrisk
607	id44390	-0.649837	nonbrisk
608	id44526	-0.229166	nonbrisk
609	id44535	0.116667	nonbrisk
610	id44562	1.50477	nonbrisk
611	id44572	0.224448	nonbrisk
612	id44573	-0.796077	brisk
613	id44573	-0.731587	nonbrisk
615	id44687	2.17953	nonbrisk
618	id44780	-0.856502	nonbrisk
619	id44902	-0.548378	absent
620	id45049	1.31951	brisk
621	id45213	-0.694761	brisk
623	id45271	-0.122163	nonbrisk
626	id45406	-1.79222	nonbrisk
627	id45465	-1.41204	absent
628	id45620	-0.669456	brisk
631	id45860	-1.68969	nonbrisk
632	id45885	-0.362369	brisk
633	id45944	-0.493795	nonbrisk
634	id45946	1.18856	absent
635	id45977	-0.724287	brisk
636	id45981	0.408486	nonbrisk
637	id46155	-0.043193	brisk
639	id46309	1.80399	nonbrisk
640	id46327	0.349062	nonbrisk
641	id46412	-0.316677	nonbrisk
642	id46448	-1.76749	nonbrisk
643	id46477	-0.28675	nonbrisk
644	id46478	0.71048	nonbrisk
646	id46641	0.616676	nonbrisk
647	id46674	0.544781	nonbrisk
648	id46678	-0.142627	nonbrisk
649	id46700	0.528918	nonbrisk
650	id46728	-1.38558	brisk
651	id46877	-0.584172	nonbrisk
652	id46881	-0.990349	nonbrisk
653	id46904	-1.92341	nonbrisk
654	id47152	0.376326	absent
655	id47194	-0.907328	nonbrisk
656	id47198	1.29061	absent
657	id47210	0.154582	absent
658	id47257	-0.951375	absent
664	id47775	0.681646	absent
666	id47853	-1.48417	nonbrisk
667	id47958	-0.882116	brisk
669	id47978	-0.0261958	nonbrisk
671	id48040	0.227236	nonbrisk
672	id48072	0.208841	nonbrisk
673	id48190	-1.74788	nonbrisk
674	id48220	1.50654	nonbrisk
675	id48270	-0.136015	nonbrisk
676	id48307	0.0134116	nonbrisk
677	id48347	0.735715	nonbrisk
678	id48420	-0.408685	brisk
681	id48589	0.170126	absent
683	id48761	-0.33773	nonbrisk
685	id48869	0.821974	nonbrisk
686	id48905	0.409171	nonbrisk
687	id48933	0.881764	brisk
688	id49041	0.653502	nonbrisk
689	id49062	-0.751914	nonbrisk
690	id49095	1.07692	absent
693	id49203	-0.458455	nonbrisk
694	id49405	0.582047	nonbrisk
695	id49491	-0.490153	nonbrisk
697	id49618	-0.966099	nonbrisk
698	id49638	-0.709986	brisk
699	id49681	-1.36694	nonbrisk
700	id49692	1.7491	brisk
701	id49923	1.03322	nonbrisk
702	id49965	-0.924123	brisk

## Sheet: Fig_S2
	xPComponent	yPComponent	Tissue_Code	Metastases
s0094221	-38.1925	-31.9969	Primary	Yes
s0094222	57.3523	-12.1673	Local lymph node	Yes
s0094223	52.8013	-8.71462	Local lymph node	Yes
s0094224	49.932	6.9793	Local lymph node	Yes
s0094225	44.8075	35.0265	Local lymph node	Yes
s0094226	61.528	-11.9623	Local lymph node	No
s0094229	73.1235	-27.6519	Local lymph node	No
s0094231	65.9473	-21.9579	Local lymph node	Yes
s0094234	-82.3032	14.1538	Primary	No
s0094235	-14.0467	-33.9895	Primary	Yes
s0094236	-40.7075	-18.8782	Primary	Yes
s0094237	43.6664	10.4063	Local lymph node	Yes
s0094238	-76.8304	20.8496	Local lymph node	Yes
s0094239	43.1146	50.2158	Local lymph node	Yes
s0094240	53.9447	-6.78167	Local lymph node	Yes
s0094241	-40.2474	15.6233	Primary	Yes
s0094243	53.491	1.38419	Local lymph node	No
s0094244	50.692	7.68839	Local lymph node	Yes
s0094248	-17.9422	-20.5492	Primary	No
s0094249	25.5662	59.0451	Local lymph node	Yes
s0094251	39.2312	-14.1006	Local lymph node	Yes
s0094252	-5.85432	-23.5377	Primary	No
s0094253	55.4299	3.72761	Primary	No
s0094254	42.7215	42.3257	Local lymph node	Yes
s0094255	-26.7421	-3.00913	Primary	Yes
s0094257	53.0984	-14.7067	Local lymph node	Yes
s0094258	-26.4903	14.8531	Primary	Yes
s0094260	-57.2207	37.1018	Primary	No
s0094263	28.9001	56.0611	Primary	No
s0094264	-36.0767	0.767236	Primary	Yes
s0094268	53.7375	0.927475	Local lymph node	Yes
s0094270	-43.1536	-17.0017	Primary	No
s0094271	-45.2482	3.01454	Primary	Yes
s0094273	-53.775	-11.819	Primary	No
s0094274	-41.0336	-9.43307	Primary	No
s0094276	-74.161	8.80675	Primary	Yes
s0094277	-57.834	-10.8743	Primary	Yes
s0094279	58.9577	-18.9382	Local lymph node	No
s0094280	-63.2751	9.77694	Primary	No
s0094283	-11.1079	11.1713	Primary	Yes
s0094284	-54.0929	-16.4627	Primary	Yes
s0094285	-41.8874	-52.4585	Primary	Yes
s0094286	52.9215	23.6256	Local lymph node	Yes
s0094287	18.9724	57.162	Primary	Yes
s0094288	62.9551	-7.90477	Local lymph node	Yes
s0094289	54.48	-11.9583	Local lymph node	Yes
s0094291	-17.9461	28.692	Primary	Yes
s0094292	-5.92479	-8.9489	Primary	Yes
s0094293	67.3727	-20.0422	Local lymph node	Yes
s0094294	50.6277	10.1843	Local lymph node	No
s0094295	68.6512	-26.6945	Local lymph node	No
s0094296	38.0193	60.393	Local lymph node	Yes
s0094297	66.1685	-7.88205	Local lymph node	No
s0094298	43.0023	33.9329	Local lymph node	Yes
s0094299	49.5443	19.0348	Local lymph node	No
s0094300	69.8223	-25.8658	Local lymph node	No
s0094301	58.1505	-19.703	Local lymph node	No
s0094302	48.8301	-9.85951	Local lymph node	Yes
s0094303	45.1141	22.386	Local lymph node	Yes
s0094304	39.7327	32.8551	Local lymph node	Yes
s0094305	77.2778	-45.8783	Local lymph node	No
s0094306	57.9506	7.61912	Local lymph node	No
s0094309	-44.1746	28.2395	Primary	No
s0094310	-22.9156	1.70623	Primary	Yes
s0094312	40.4491	39.7173	Local lymph node	Yes
s0094313	-18.9964	10.1315	Primary	Yes
s0094314	28.0927	40.7852	Primary	Yes
s0094316	59.5339	-15.4589	Local lymph node	No
s0094317	57.6089	-12.2913	Local lymph node	No
s0094318	1.50254	37.8366	Primary	Yes
s0095108	63.6772	-1.92477	Local lymph node	No
s0095109	49.993	4.63581	Primary	Yes
s0095110	53.1951	6.39157	Local lymph node	Yes
s0095111	32.2095	28.9596	Local lymph node	Yes
s0095112	51.6878	3.40895	Local lymph node	Yes
s0095113	-83.4762	-16.7547	Primary	No
s0095114	72.2349	-21.1768	Local lymph node	Yes
s0095115	42.5461	9.7255	Local lymph node	Yes
s0095116	49.6615	-10.3755	Local lymph node	Yes
s0095117	55.3337	-15.4532	Local lymph node	No
s0095118	35.6049	37.3443	Local lymph node	No
s0095120	71.4143	-37.6703	Local lymph node	No
s0095121	63.5918	-24.5638	Local lymph node	No
s0095122	69.7011	-26.2679	Local lymph node	No
s0095123	41.4441	16.5058	Local lymph node	Yes
s0095125	68.6381	-23.3404	Local lymph node	No
s0095129	52.4968	4.28014	Primary	Yes
s0095130	54.9025	-22.5535	Local lymph node	No
s0095131	56.8447	9.15955	Local lymph node	Yes
s0095132	56.826	13.8891	Local lymph node	No
s0095133	-51.394	2.76926	Primary	No
s0095134	67.6692	-18.9176	Local lymph node	No
s0095135	64.7715	-14.9028	Primary	No
s0095136	69.8112	-45.2223	Local lymph node	Yes
s0095137	-64.2452	10.2836	Primary	No
s0095138	48.7404	17.9487	Primary	Yes
s0095139	54.0641	-9.84633	Local lymph node	No
s0095141	48.8901	20.2098	Local lymph node	No
s0095142	51.3959	7.53109	Local lymph node	Yes
s0095143	61.9319	-15.3648	Local lymph node	No
s0095144	36.9251	48.5132	Local lymph node	No
s0095150	52.4947	-37.4247	Primary	No
s0095151	64.004	-22.2062	Local lymph node	No
s0095152	-67.7094	-47.5224	Primary	Yes
s0095153	-55.4472	-30.3023	Primary	No
s0095154	-45.7072	-54.7861	Primary	No
s0095155	49.9856	-0.229831	Local lymph node	Yes
s0095156	-87.5292	-13.7323	Primary	No
s0095157	-56.374	3.1527	Primary	No
s0095158	-84.6229	5.22069	Primary	No
s0095159	-52.6517	14.0799	Primary	No
s0095162	46.9528	1.555	Local lymph node	Yes
s0095163	50.4586	23.464	Local lymph node	Yes
s0095164	58.8019	-0.317977	Local lymph node	Yes
s0095165	48.2686	2.50329	Local lymph node	No
s0095166	-47.6636	-6.17836	Primary	Yes
s0095168	47.1155	26.0325	Local lymph node	No
s0095170	44.4305	2.83215	Local lymph node	Yes
s0095171	-58.0179	-15.9215	Primary	No
s0095172	-56.8337	-4.6351	Primary	Yes
s0095173	57.7071	-27.5535	Local lymph node	No
s0095174	-33.1601	-24.5628	Primary	No
s0095175	-76.2069	-5.36417	Primary	No
s0095176	-55.5269	-18.7485	Primary	Yes
s0095178	-29.6045	-3.29697	Primary	No
s0095179	-69.6543	29.8719	Primary	Yes
s0095183	10.3452	2.13852	Local lymph node	Yes
s0095187	65.5902	-8.60013	Local lymph node	No
s0095188	36.783	37.4271	Local lymph node	Yes
s0095191	-66.4752	-42.7296	Primary	No
s0095192	32.3444	-1.96186	Local lymph node	No
s0095193	-81.3259	20.1385	Primary	Yes
s0095194	39.998	28.7851	Local lymph node	No
s0095195	-59.9706	14.9293	Primary	No
s0095196	-86.2875	18.36	Primary	Yes
s0095197	-60.021	1.76304	Primary	No
s0095198	-72.9763	3.80767	Primary	Yes
s0095199	-40.6939	-16.3392	Primary	No
s0095205	-59.4641	-3.8032	Primary	Yes
s0095206	-54.5545	-4.41935	Primary	No
s0099922	-51.9238	-23.9162	Primary	No
s0099923	-18.3797	-40.9369	Primary	No
s0099929	40.9364	-15.1855	Local lymph node	Yes
s0099939	-65.2678	1.13316	Primary	No
s0099965	-47.2321	9.51114	Primary	No
s0099971	-50.2044	-57.4199	Primary	Yes
s0099974	-72.499	15.7176	Primary	Yes
s0099975	-74.7052	3.45169	Primary	Yes
s0099976	-50.0063	-4.43434	Primary	Yes
s0099977	-83.4091	-3.37165	Primary	Yes
s0099978	-79.9141	-10.1789	Primary	Yes
s0099979	-45.3764	-6.37777	Primary	Yes
s0099980	31.6727	52.1838	Local lymph node	No
s0099982	-62.5698	-6.04102	Primary	No
s0099983	-34.0461	-15.2809	Primary	Yes
s0099984	-44.4863	42.1368	Primary	Yes
s0099986	-40.0623	-6.43867	Primary	Yes
s0099987	-60.0798	0.850569	Primary	No
s0099988	-11.1232	-26.5002	Primary	Yes
s0099990	-24.7235	-57.2413	Primary	No
s0099992	-79.0339	27.2869	Primary	No
s0099993	-20.8802	1.43399	Primary	No
s0099994	-39.7449	-25.3838	Primary	No
s0099995	-23.0448	-28.0154	Primary	No
s0099997	-55.2759	-3.10481	Primary	Yes
s0099998	-36.7228	3.72181	Primary	No
s0099999	-48.9534	4.44953	Primary	Yes
s0100001	-63.8642	1.39232	Primary	No
s0100003	-49.162	12.1611	Primary	Yes
s0102861	-59.6011	7.23926	Primary	No
s0102863	-57.2666	27.3323	Primary	No
s0102864	56.0374	23.6804	Local lymph node	Yes
s0102865	21.1467	-20.0249	Primary	No
s0102866	-26.1081	-17.0803	Primary	No
s0102867	-73.7347	-0.523017	Primary	No
s0102868	-71.3559	-22.0708	Primary	Yes
s0102869	-20.9302	1.87761	Primary	Yes
s0102870	-23.2048	39.3858	Primary	Yes
s0102871	57.5312	-27.0757	Local lymph node	Yes
s0102872	-33.1909	21.8983	Primary	Yes
s0102873	57.1045	-19.1791	Local lymph node	No
s0102874	58.0361	-12.1128	Local lymph node	Yes
s0102877	-64.6928	31.0952	Primary	No
s0102878	-96.8437	7.63802	Primary	No
s0102879	-54.2441	-25.6452	Primary	No
s0112209	-78.1985	2.71683	Primary	No
s0112210	53.9826	-1.22544	Local lymph node	No
s0112211	-47.1739	17.8579	Primary	No
s0112212	57.8115	-12.9764	Local lymph node	No
s0112215	-78.4236	-10.0503	Primary	No
s0112217	59.8437	-0.615996	Local lymph node	Yes
s0112221	48.5216	-6.02355	Local lymph node	No
s0112225	-12.6215	12.6351	Primary	Yes
s0112230	-45.6842	-13.3408	Primary	Yes
s0112231	64.5094	-14.4946	Local lymph node	No
s0112232	-50.8198	10.9032	Primary	Yes
s0112233	-73.4237	-18.1777	Primary	Yes
s0112234	53.2629	4.78942	Primary	No
s0112235	48.65	-0.150751	Primary	Yes
s0112241	-54.2093	26.3476	Primary	No
s0112243	55.38	-3.45067	Local lymph node	Yes
s0112244	47.3736	15.4799	Primary	Yes
s0112245	47.3268	2.55676	Local lymph node	Yes
s0112246	63.7126	-24.9871	Local lymph node	No
s0112247	58.6809	-3.67553	Local lymph node	No
s0112255	46.0821	40.9641	Primary	Yes
s0112256	56.0941	-16.4302	Local lymph node	Yes
s0112257	6.89937	-29.3019	Primary	No
s0112258	1.6198	19.2351	Primary	No
s0112261	60.8213	-21.1725	Local lymph node	Yes
s0112262	-46.0561	-1.32902	Primary	Yes
s0112263	-82.3639	-10.7566	Primary	No
s0112264	-96.2634	-7.21545	Primary	Yes
s0112265	62.4139	14.2481	Local lymph node	Yes
s0112266	-51.503	4.39106	Primary	Yes
s0112268	45.7884	40.2536	Local lymph node	No
s0112269	46.1843	19.4108	Local lymph node	Yes
s0112270	48.905	-15.9793	Local lymph node	No
s0112272	-55.3278	-33.3012	Local lymph node	Yes
s0112274	57.0874	-2.87404	Local lymph node	No
s0112275	-59.7647	-2.19183	Primary	Yes
s0112277	65.1743	-18.2331	Local lymph node	No
s0112279	-54.4606	10.6447	Primary	No
s0112280	-90.3984	21.3824	Primary	Yes
s0112281	-82.2663	-2.72028	Primary	No
s0112284	-106.734	6.01908	Primary	No
s0112286	-73.7257	9.40033	Primary	No
s0112287	57.1153	-15.5122	Local lymph node	Yes
s0112288	-71.2992	6.8401	Primary	No
s0112290	-68.5581	19.6417	Primary	Yes
s0112292	55.3835	-13.3801	Local lymph node	Yes
s0112293	-49.9399	-13.909	Primary	Yes
s0112295	0.543373	57.38	Primary	Yes
s0112296	61.4542	-16.3966	Local lymph node	Yes
s0112297	-45.821	17.2687	Primary	Yes
s0112298	69.0729	-27.3922	Local lymph node	Yes
s0112299	45.3471	1.84918	Local lymph node	No
s0112300	-89.569	-25.5638	Primary	No
s0112301	-22.6063	-19.5133	Primary	No
s0112302	-78.901	-48.9626	Primary	No
s0112303	54.5699	21.8138	Local lymph node	Yes
s0112304	-26.3766	-31.7412	Primary	Yes
s0112305	68.855	-23.7787	Local lymph node	No
s0112306	-79.5487	19.7784	Primary	No
s0112307	-74.2239	-10.1912	Primary	No
s0112308	-36.8436	25.6684	Primary	No
s0112311	-36.7117	46.6573	Primary	Yes
s0112313	-56.8255	5.93207	Primary	Yes
s0112314	-83.8453	1.66116	Primary	No
s0112316	-46.0779	4.50324	Primary	Yes
s0112318	60.4952	-3.37182	Local lymph node	Yes
s0112320	-72.2667	-15.8787	Primary	No
s0122139	-76.9907	0.0696049	Primary	Yes
s0122141	-26.2637	12.5838	Primary	No
s0122142	30.8811	48.7788	Local lymph node	Yes
s0122144	-26.8846	34.5931	Primary	Yes
s0122145	47.6911	-25.5132	Local lymph node	No
s0122146	42.9529	-0.352972	Local lymph node	No
s0122147	68.3109	-31.6173	Local lymph node	No
s0122148	59.3892	-24.0784	Local lymph node	No
s0122149	67.0378	-27.1889	Local lymph node	No
s0122150	57.5088	-19.32	Primary	No
s0122154	47.661	-2.94037	Local lymph node	No
s0122156	45.7689	11.3106	Local lymph node	No
s0122158	23.9091	45.4778	Local lymph node	Yes
s0122159	-84.0791	-1.78814	Primary	No
s0122160	26.7399	28.2031	Local lymph node	Yes
s0122161	-68.1454	21.0062	Primary	No
s0122162	-68.1592	4.28443	Primary	No
s0122164	-32.7952	-18.7544	Primary	No
s0122170	-36.6308	21.4857	Primary	No
s0122172	25.9708	-10.3946	Primary	Yes
s0122180	7.14974	22.7936	Local lymph node	Yes
s0122181	-73.0182	-4.82209	Primary	No
s0122183	-87.7172	1.19536	Primary	Yes
s0122184	66.8539	-29.3195	Local lymph node	Yes
s0122185	45.263	26.933	Local lymph node	Yes
s0122186	-38.7427	12.6729	Primary	No
s0122187	-11.918	54.7319	Local lymph node	Yes
s0122188	48.175	14.7813	Local lymph node	Yes
s0122189	47.9753	8.47186	Local lymph node	Yes
s0122190	55.9205	-20.6647	Local lymph node	No
s0122191	39.3941	-7.95549	Local lymph node	No
s0122192	49.9718	12.2667	Local lymph node	Yes
s0122193	-39.8652	-14.298	Primary	No
s0122196	-38.889	-21.4719	Primary	Yes
s0122197	-66.1054	-55.7186	Primary	No
s0122200	54.8738	12.7791	Local lymph node	No
s0122201	43.2923	-22.9432	Local lymph node	No
s0122202	48.7661	6.91196	Local lymph node	Yes
s0122203	44.4311	23.0024	Local lymph node	No
s0122204	38.3703	47.2653	Local lymph node	No
s0122206	-3.41166	-21.4704	Primary	No
s0122207	-35.3149	8.45059	Primary	No
s0122208	-71.175	0.331661	Primary	No
s0122209	-90.4962	-15.657	Primary	No
s0122212	63.6849	-7.12812	Local lymph node	Yes
s0122213	-80.5131	-2.63459	Primary	Yes
s0122214	41.2655	33.0776	Local lymph node	Yes
s0122215	16.623	-32.6157	Primary	No
s0122216	53.0112	10.9472	Local lymph node	Yes
s0122217	54.4893	-4.03351	Local lymph node	Yes
s0122219	54.4089	-5.75903	Local lymph node	No
s0122220	-45.545	-35.3503	Primary	Yes
s0122221	41.1892	20.3578	Local lymph node	Yes
s0122223	-64.2246	-7.77064	Primary	No
s0122224	-81.7587	24.9112	Primary	Yes
s0122226	65.3511	-11.2052	Local lymph node	No
s0122227	53.8505	-8.55892	Local lymph node	Yes
s0122228	-71.308	3.63993	Primary	No
s0122229	-32.9659	24.9782	Primary	Yes
s0122230	-94.5529	-13.7138	Primary	No
s0122234	58.7112	-29.8911	Local lymph node	Yes
s0122235	-81.5115	0.525348	Primary	No
s0122241	-76.3962	8.27852	Primary	No
s0122244	-56.2545	17.4822	Primary	Yes
s0122245	-77.9232	1.965	Primary	No
s0122247	-75.0258	9.8988	Primary	No
s0122249	64.6946	-25.2977	Local lymph node	No
s0122251	50.7866	-8.58499	Local lymph node	No
s0122252	50.7215	16.2054	Local lymph node	Yes
s0122253	59.8816	7.86073	Local lymph node	Yes
s0122254	44.8747	23.3967	Local lymph node	Yes
s0122256	-22.624	-30.9108	Primary	No
s0122258	-10.0475	-5.59534	Primary	Yes
s0122259	-49.8129	-33.3109	Primary	Yes
s0122260	23.059	37.0879	Local lymph node	Yes
s0122261	65.0521	-16.1035	Local lymph node	Yes
s0122262	52.7471	-10.0791	Local lymph node	Yes
s0122264	-36.4215	-8.57547	Primary	Yes
s0122265	-16.3811	-14.0792	Primary	No
s0122267	-49.9862	30.0424	Primary	No
s0122268	33.7477	57.7785	Local lymph node	No
s0122269	67.7607	-6.12635	Local lymph node	Yes
s0122270	17.7175	-40.0208	Local lymph node	Yes
s0122271	51.5779	13.4089	Local lymph node	Yes
s0122273	34.314	30.0499	Local lymph node	Yes
s0122274	42.1565	35.2139	Local lymph node	Yes
s0122275	59.4131	-29.0437	Local lymph node	No
s0122276	43.9783	17.3909	Local lymph node	Yes
s0122277	70.0678	-26.7661	Local lymph node	Yes
s0122278	53.5527	19.4297	Local lymph node	No
s0122280	-45.6673	3.47621	Primary	No
s0122284	70.2055	-18.778	Local lymph node	No
s0122286	32.1205	59.7852	Local lymph node	Yes
s0122287	52.3439	8.03996	Local lymph node	Yes
s0122288	-21.301	-13.1786	Primary	No
s0122289	37.0923	22.9781	Local lymph node	Yes
s0122290	47.9396	1.9869	Local lymph node	Yes
s0122291	61.9155	-14.7115	Local lymph node	Yes
s0122293	-67.8584	3.02824	Primary	Yes
s0122294	-62.41	12.4402	Primary	Yes
s0122295	61.8997	1.83964	Local lymph node	Yes
s0122297	-82.9976	5.28937	Primary	No
s0122298	50.8404	4.98678	Local lymph node	Yes
s0122299	0.940905	-19.2689	Primary	Yes
s0122300	50.0793	-19.3571	Local lymph node	No
s0122301	40.2475	25.4496	Local lymph node	Yes
s0122302	-93.2008	-37.8516	Primary	Yes
s0122303	9.77139	11.883	Primary	No
s0122304	-73.7064	-0.873477	Primary	Yes
s0122306	-50.8987	-19.6042	Primary	No
s0122308	47.8667	1.82172	Local lymph node	Yes
s0122309	43.6426	20.0699	Local lymph node	Yes
s0122310	-53.9441	-25.5592	Primary	No
s0122312	62.3129	-19.6063	Local lymph node	No
s0122313	-14.4981	-28.6493	Primary	Yes
s0122314	-5.34991	12.9676	Local lymph node	Yes
s0122315	51.4207	8.45017	Local lymph node	Yes
s0122316	-51.3062	7.79445	Primary	No
s0122317	-72.1366	-0.00447197	Primary	No
s0122318	-28.4668	-6.68873	Primary	No
s0122319	-2.30321	-24.3253	Primary	No
s0122320	-76.948	19.9093	Primary	No

[truncated: 3 more sheets: Figs_S3b_S13, Fig_S10, Figs_S14b_S14c]
